# Supplementary material for: Genetic and environmental contributions to ReHo and fALFF in early adolescence vary across brain regions
Source: Cereb Cortex. 2025 Jun 21;35(6):bhaf143. doi: 10.1093/cercor/bhaf143 (PMC12205945; doi:10.1093/cercor/bhaf143)
Supplement: STables_revised_bhaf143 [file stables_revised_bhaf143.xlsx]

## Sheet: STables
Supplementary Tables for Genetic and environmental contributions to ReHo and fALFF in early adolescence vary across brain regions
STable 1. Mean, twin correlations, covariate effects and phenotypic correlations for Wave 1 and 2 ReHo values
STable 2. Mean, twin correlations, covariate effects and phenotypic correlations for Wave 1 and 2 fALFF values
STable 3. Raw and standardised (% of total phenotypic variance) variance component estimates for ReHo values
STable 4. Raw and standardised (% of total phenotypic variance) variance component estimates for fALFF values
STable 5. Standardised parameter estimates (% of total phenotypic variance) for ReHo values
STable 6. Standardised parameter estimates (% of total phenotypic variance) for fALFF values
STable 7. Phenotypic (rV), genetic (rA), common environmental (rC), and unique environmental (rE) correlations between ReHo and fALFF values
STable 8. Association between Mental Health/Cognition and ReHo measures
STable 9. Association between Mental Health/Cognition and fALFF measures
STable 10. Phenotypic (rV), genetic (rA), common environmental (rC), and unique environmental (rE) correlations between ReHo/fALFF and mental health measures
STable 11. Variance component estimates and parameter estimates for ReHo values based on full ACE models
STable 12. Variance component estimates and parameter estimates for fALFF values based on full ACE models

## Sheet: STable1
STable 1. Mean, twin correlations, covariate effects and phenotypic correlations for Wave 1 and 2 ReHo values
Sex (0 = male, 1 = female, age (years), mean FD (framewise displacement; z-score).
Raw p values are displayed - bold and highlighted associations are significant using the Benjamini-Hochberg procedure with a false discovery rate of .05
						Wave 1										Wave 2										Wave 1-2 Phenotypic Correlation
						Mean	Twin Correlations (95% CI)		Sex		Age		Mean FD			Mean	Twin Correlations (95% CI)		Sex		Age		Mean FD
Lobe	Gyrus	Anatomical	Modified cyto-architectonic	Network (Yeo)			MZ	DZ	Estimate	p value	Estimate	p value	Estimate	p value			MZ	DZ	Estimate	p value	Estimate	p value	Estimate	p value
Frontal lobe	SFG, Superior frontal gyrus	SFG L 7 1	A8m, medial area 8	Frontoparietal		0.22	0.43 (0.19, 0.60)	0.03 (-0.23, 0.28)	0.02	0.494916	0.01	0.0851628	0.01	0.573638		0.27	0.33 (0.06, 0.53)	-0.20 (-0.42, 0.05)	0.03	0.149363	0.01	0.326918	0	0.704345		0.37 (0.24, 0.48)
		SFG R 7 1	A8m, medial area 8	Ventral Attention		0.04	0.49 (0.28, 0.65)	0.25 (-0.03, 0.48)	0.01	0.549567	0.02	0.0109549	0	0.849824		0.12	0.37 (0.13, 0.55)	0.11 (-0.21, 0.39)	0.01	0.651837	0.02	0.0207854	0.01	0.590311		0.30 (0.17, 0.43)
		SFG L 7 2	A8dl, dorsolateral area 8	Default		0.18	0.49 (0.25, 0.65)	0.26 (-0.04, 0.49)	-0.01	0.705917	0.03	0.0047995	-0.03	0.0242394		0.31	0.43 (0.16, 0.62)	0.18 (-0.06, 0.39)	0.02	0.440617	0.02	0.00439322	-0.02	0.161744		0.36 (0.23, 0.47)
		SFG R 7 2	A8dl, dorsolateral area 8	Frontoparietal		0.35	0.60 (0.40, 0.73)	0.24 (-0.05, 0.48)	-0.02	0.382169	0.04	0.000460462	-0.02	0.176493		0.45	0.41 (0.15, 0.59)	0.09 (-0.17, 0.32)	0.01	0.841688	0.04	3.01605e-05	-0.04	0.00212727		0.26 (0.12, 0.38)
		SFG L 7 3	A9l, lateral area 9	Default		0.51	0.32 (0.07, 0.51)	0.46 (0.21, 0.63)	0	0.951977	0.04	0.000638194	-0.05	0.0003274		0.65	0.41 (0.12, 0.61)	0.33 (0.10, 0.51)	0.07	0.00857432	0.03	0.00239866	-0.03	0.0292994		0.43 (0.30, 0.54)
		SFG R 7 3	A9l, lateral area 9	Default		0.38	0.54 (0.32, 0.69)	0.49 (0.28, 0.65)	-0.02	0.398543	0.04	0.000763006	-0.03	0.0083312		0.5	0.27 (-0.01, 0.49)	0.07 (-0.18, 0.30)	0.04	0.0873406	0.03	4.95771e-05	-0.02	0.0672186		0.40 (0.28, 0.50)
		SFG L 7 4	A6dl, dorsolateral area 6	Dorsal Attention		0.06	0.60 (0.41, 0.73)	0.20 (-0.08, 0.44)	-0.01	0.844219	0.03	0.00328835	-0.02	0.136208		0.15	0.31 (0.09, 0.48)	-0.09 (-0.39, 0.23)	0.04	0.108967	0.02	0.0140343	0	0.712958		0.42 (0.29, 0.54)
		SFG R 7 4	A6dl, dorsolateral area 6	Dorsal Attention		0.21	0.44 (0.21, 0.60)	0.07 (-0.26, 0.38)	-0.02	0.372957	0.03	0.00978907	-0.03	0.0130409		0.28	0.39 (0.14, 0.57)	0.09 (-0.21, 0.36)	-0.01	0.707568	0.02	0.00711992	-0.02	0.171972		0.51 (0.40, 0.61)
		SFG L 7 5	A6m, medial area 6	Somatomotor		-0.13	0.36 (0.13, 0.54)	0.35 (0.07, 0.55)	0.02	0.472965	0.01	0.141878	0.03	0.00382671		-0.05	0.42 (0.16, 0.60)	0.12 (-0.13, 0.36)	0	0.91357	0.02	0.0253717	0.03	0.0107689		0.44 (0.32, 0.54)
		SFG R 7 5	A6m, medial area 6	Somatomotor		-0.11	0.39 (0.17, 0.56)	0.10 (-0.25, 0.40)	0.05	0.0584174	0.02	0.0757228	0.03	0.00713684		-0.02	0.44 (0.22, 0.60)	0.22 (-0.06, 0.45)	0.02	0.466986	0.03	0.00271594	0.02	0.0381744		0.44 (0.31, 0.55)
		SFG L 7 6	A9m, medial area 9	Default		0.36	0.54 (0.33, 0.68)	0.16 (-0.06, 0.37)	0.04	0.15238	0.01	0.340008	0.01	0.428733		0.41	0.56 (0.33, 0.71)	0.05 (-0.20, 0.28)	0.04	0.113233	0	0.757563	0.01	0.654716		0.42 (0.29, 0.52)
		SFG R 7 6	A9m, medial area 9	Frontoparietal		0.16	0.64 (0.47, 0.75)	0.27 (0.03, 0.47)	0.05	0.0398129	0.01	0.470995	0	0.808806		0.23	0.48 (0.24, 0.64)	0.32 (0.05, 0.53)	0.05	0.0148716	0.01	0.394398	0.01	0.491604		0.43 (0.31, 0.54)
		SFG L 7 7	A10m, medial area 10	Default		0.66	0.31 (0.08, 0.50)	0.23 (-0.04, 0.44)	0.04	0.194101	0.01	0.451619	-0.06	2.17855e-05		0.68	0.31 (-0.04, 0.55)	0.18 (-0.05, 0.39)	0.06	0.0298813	-0.01	0.367937	-0.03	0.0110688		0.47 (0.36, 0.57)
		SFG R 7 7	A10m, medial area 10	Default		0.56	0.42 (0.21, 0.58)	0.17 (-0.12, 0.42)	0.07	0.00485159	0.01	0.463797	-0.04	0.00172753		0.62	0.39 (0.14, 0.58)	0.19 (-0.09, 0.43)	0.08	0.00370666	0	0.745681	-0.03	0.0108082		0.51 (0.41, 0.61)
	MFG, Middle frontal gyrus	MFG L 7 1	A9/46d, dorsal area 9/46	Ventral Attention		0.43	0.47 (0.25, 0.63)	0.49 (0.22, 0.67)	-0.06	0.0532419	0.02	0.186983	-0.02	0.101348		0.54	0.38 (0.12, 0.58)	0.17 (-0.08, 0.40)	0.01	0.613728	0	0.869907	-0.01	0.383398		0.33 (0.19, 0.44)
		MFG R 7 1	A9/46d, dorsal area 9/46	Frontoparietal		0.44	0.38 (0.15, 0.56)	0.52 (0.28, 0.68)	-0.05	0.0583925	0.02	0.0496439	-0.03	0.0501326		0.54	0.33 (0.07, 0.53)	-0.06 (-0.35, 0.24)	0.01	0.79252	0	0.616504	-0.02	0.0351704		0.33 (0.20, 0.45)
		MFG L 7 2	IFJ, inferior frontal junction	Frontoparietal		0.35	0.26 (-0.01, 0.48)	0.13 (-0.18, 0.40)	-0.04	0.075606	0.01	0.478929	-0.01	0.410036		0.41	0.28 (0.01, 0.49)	-0.03 (-0.29, 0.22)	-0.04	0.0590724	0	0.663552	0.02	0.117442		0.29 (0.15, 0.42)
		MFG R 7 2	IFJ, inferior frontal junction	Frontoparietal		0.4	0.47 (0.23, 0.64)	0.12 (-0.16, 0.38)	0	0.987942	0.01	0.592996	0	0.719136		0.43	0.31 (0.10, 0.50)	0.30 (0.01, 0.52)	-0.06	0.014794	-0.01	0.255656	-0.02	0.109813		0.46 (0.34, 0.57)
		MFG L 7 3	A46, area 46	Frontoparietal		0.82	0.38 (0.15, 0.56)	0.31 (0.03, 0.53)	-0.05	0.129044	0	0.989772	-0.03	0.0666877		0.87	0.46 (0.17, 0.64)	0.23 (-0.02, 0.45)	-0.02	0.568279	-0.03	0.0100485	-0.03	0.0176514		0.38 (0.25, 0.50)
		MFG R 7 3	A46, area 46	Frontoparietal		0.8	0.49 (0.27, 0.65)	0.61 (0.39, 0.74)	-0.03	0.326707	0.01	0.333582	-0.03	0.0502708		0.88	0.38 (0.15, 0.56)	0.34 (0.08, 0.54)	-0.01	0.712556	-0.01	0.343624	-0.03	0.0471466		0.39 (0.26, 0.50)
		MFG L 7 4	A9/46v, ventral area 9/46	Frontoparietal		0.62	0.35 (0.12, 0.54)	0.37 (0.06, 0.58)	-0.02	0.40446	-0.01	0.520974	-0.03	0.00838151		0.65	0.32 (0.10, 0.50)	0.14 (-0.16, 0.41)	0.01	0.719924	-0.01	0.0988941	-0.03	0.00190217		0.49 (0.37, 0.59)
		MFG R 7 4	A9/46v, ventral area 9/46	Frontoparietal		0.65	0.42 (0.20, 0.59)	0.64 (0.42, 0.76)	-0.02	0.274683	0.01	0.308334	-0.02	0.0312348		0.67	0.33 (0.11, 0.52)	-0.07 (-0.36, 0.24)	-0.01	0.738424	0	0.504901	-0.03	0.00541299		0.40 (0.28, 0.51)
		MFG L 7 5	A8vl, ventrolateral area 8	Default		0.43	0.48 (0.25, 0.65)	0.45 (0.19, 0.63)	-0.04	0.164176	0.03	0.0148594	-0.01	0.430387		0.56	0.25 (-0.05, 0.49)	0.34 (0.08, 0.54)	0.02	0.404454	0.01	0.153804	-0.01	0.422286		0.29 (0.16, 0.41)
		MFG R 7 5	A8vl, ventrolateral area 8	Frontoparietal		0.69	0.40 (0.15, 0.58)	0.49 (0.28, 0.65)	-0.05	0.0331265	0.01	0.542537	-0.02	0.0570493		0.75	0.33 (0.04, 0.54)	0.04 (-0.25, 0.32)	-0.08	0.000361789	0	0.975634	-0.03	0.00127675		0.41 (0.29, 0.52)
		MFG L 7 6	A6vl, ventrolateral area 6	Dorsal Attention		0.21	0.42 (0.16, 0.60)	-0.07 (-0.38, 0.25)	-0.03	0.340417	0.02	0.101488	-0.02	0.0841364		0.27	0.09 (-0.20, 0.36)	0.00 (-0.22, 0.23)	0	0.871829	0.01	0.0977643	0	0.943402		0.36 (0.23, 0.47)
		MFG R 7 6	A6vl, ventrolateral area 6	Dorsal Attention		0.39	0.54 (0.34, 0.68)	0.22 (-0.09, 0.48)	-0.01	0.653372	0.03	0.0206687	-0.02	0.19172		0.47	0.53 (0.32, 0.68)	-0.13 (-0.39, 0.15)	0.01	0.603175	0.01	0.144375	-0.02	0.112033		0.50 (0.39, 0.60)
		MFG L 7 7	A10l, lateral area 10	Limbic		0.63	0.29 (0.08, 0.47)	0.43 (0.15, 0.62)	-0.01	0.693288	-0.01	0.30709	-0.01	0.485212		0.56	0.29 (0.02, 0.50)	0.60 (0.38, 0.74)	0.02	0.462304	-0.03	0.0230105	-0.03	0.0360965		0.66 (0.56, 0.73)
		MFG R 7 7	A10l, lateral area 10	Frontoparietal		0.69	0.32 (0.07, 0.52)	0.57 (0.34, 0.72)	0	0.907408	-0.01	0.658263	-0.02	0.0459288		0.65	0.37 (0.13, 0.56)	0.42 (0.15, 0.62)	0	0.936004	-0.02	0.0344114	-0.03	0.00842066		0.57 (0.45, 0.66)
	IFG, Inferior frontal gyrus	IFG L 6 1	A44d, dorsal area 44	Frontoparietal		0.26	0.31 (0.08, 0.50)	0.15 (-0.16, 0.42)	0.02	0.589687	0.01	0.398763	0	0.791131		0.31	0.29 (-0.02, 0.52)	-0.16 (-0.37, 0.07)	0	0.956514	0.01	0.156939	0.01	0.28512		0.52 (0.40, 0.61)
		IFG R 6 1	A44d, dorsal area 44	Dorsal Attention		0.5	0.36 (0.10, 0.55)	0.40 (0.15, 0.58)	0.01	0.774089	0.02	0.100286	-0.02	0.238564		0.56	0.40 (0.14, 0.59)	0.10 (-0.15, 0.34)	-0.01	0.685493	0.02	0.0706253	-0.01	0.541226		0.49 (0.37, 0.58)
		IFG L 6 2	IFS, inferior frontal sulcus	Frontoparietal		0.52	0.46 (0.25, 0.61)	0.35 (0.03, 0.57)	-0.01	0.826881	0	0.703748	-0.02	0.191737		0.56	0.22 (-0.01, 0.42)	0.09 (-0.25, 0.40)	0.04	0.107668	0.01	0.372912	-0.02	0.0668731		0.49 (0.38, 0.58)
		IFG R 6 2	IFS, inferior frontal sulcus	Frontoparietal		0.57	0.56 (0.38, 0.69)	0.37 (0.07, 0.58)	-0.01	0.668363	0.02	0.0434717	-0.01	0.316809		0.6	0.46 (0.25, 0.62)	-0.22 (-0.49, 0.11)	0.01	0.698119	0.02	0.0637592	-0.02	0.10024		0.46 (0.34, 0.56)
		IFG L 6 3	A45c, caudal area 45	Default		0.41	0.35 (0.12, 0.54)	0.17 (-0.10, 0.41)	-0.01	0.72024	-0.01	0.372367	-0.04	0.00347652		0.39	0.24 (-0.03, 0.46)	0.07 (-0.18, 0.32)	0	0.97807	-0.01	0.145071	-0.02	0.147793		0.50 (0.39, 0.60)
		IFG R 6 3	A45c, caudal area 45	Default		0.46	0.47 (0.27, 0.62)	0.08 (-0.21, 0.34)	0	0.938442	0	0.644458	-0.02	0.0794964		0.45	0.11 (-0.13, 0.33)	0.09 (-0.20, 0.36)	-0.03	0.298759	-0.01	0.490363	-0.02	0.209293		0.45 (0.33, 0.55)
		IFG L 6 4	A45r, rostral area 45	Default		0.67	0.36 (0.15, 0.54)	0.37 (0.02, 0.60)	-0.03	0.321317	0.02	0.114762	-0.02	0.195126		0.66	0.30 (0.02, 0.52)	0.44 (0.18, 0.62)	-0.01	0.682429	-0.01	0.557017	-0.03	0.00779019		0.43 (0.30, 0.53)
		IFG R 6 4	A45r, rostral area 45	Frontoparietal		0.56	0.47 (0.28, 0.62)	0.20 (-0.13, 0.47)	-0.02	0.565888	0.03	0.0138761	0	0.713709		0.58	0.25 (-0.01, 0.47)	0.14 (-0.14, 0.39)	0	0.998081	0.01	0.476259	-0.04	0.00391733		0.54 (0.43, 0.63)
		IFG L 6 5	A44op, opercular area 44	Ventral Attention		-0.05	0.40 (0.19, 0.57)	0.28 (-0.07, 0.54)	0.03	0.186122	-0.03	0.00554365	-0.02	0.0894155		-0.08	0.43 (0.18, 0.60)	-0.00 (-0.25, 0.24)	0.02	0.366131	-0.03	2.16946e-05	-0.01	0.207424		0.54 (0.43, 0.62)
		IFG R 6 5	A44op, opercular area 44	Ventral Attention		0.04	0.40 (0.19, 0.57)	0.05 (-0.25, 0.35)	0.03	0.319038	-0.02	0.0662893	-0.01	0.273306		0	0.38 (0.10, 0.58)	0.05 (-0.20, 0.30)	0	0.937385	-0.02	0.0071081	-0.01	0.311215		0.51 (0.40, 0.60)
		IFG L 6 6	A44v, ventral area 44	Ventral Attention		0.25	0.30 (0.07, 0.49)	0.10 (-0.17, 0.34)	0.05	0.0567012	-0.01	0.193834	0	0.775533		0.22	0.33 (0.07, 0.54)	-0.19 (-0.44, 0.10)	0.04	0.182103	-0.01	0.203709	0	0.900862		0.43 (0.31, 0.54)
		IFG R 6 6	A44v, ventral area 44	Ventral Attention		0.33	0.31 (0.06, 0.51)	0.22 (-0.05, 0.45)	0.05	0.027142	0	0.775571	0	0.711216		0.33	0.01 (-0.25, 0.26)	-0.16 (-0.44, 0.18)	0	0.930712	0	0.618091	-0.01	0.259265		0.42 (0.30, 0.53)
	OrG, Orbital gyrus	OrG L 6 1	A14m, medial area 14	Default		0.57	0.41 (0.19, 0.58)	0.25 (0.01, 0.46)	0.06	0.0770687	-0.01	0.691074	-0.03	0.0333792		0.53	0.38 (0.16, 0.55)	0.39 (0.09, 0.59)	0.08	0.0138289	-0.01	0.210068	-0.04	0.00270912		0.62 (0.53, 0.70)
		OrG R 6 1	A14m, medial area 14	Default		0.3	0.50 (0.28, 0.65)	0.33 (0.10, 0.52)	0.09	0.00211014	-0.01	0.348518	-0.02	0.12586		0.32	0.28 (0.07, 0.47)	0.36 (0.04, 0.58)	0.09	0.0010869	-0.01	0.234774	-0.05	0.000113269		0.57 (0.47, 0.66)
		OrG L 6 2	A12/47o, orbital area 12/47	Default		0.11	0.55 (0.33, 0.70)	0.34 (0.09, 0.54)	0.04	0.0777864	0	0.949652	-0.02	0.0525325		0.11	0.33 (0.07, 0.53)	0.01 (-0.27, 0.29)	0	0.946614	-0.01	0.0309392	-0.02	0.00616628		0.49 (0.38, 0.59)
		OrG R 6 2	A12/47o, orbital area 12/47	Default		0.22	0.56 (0.34, 0.70)	0.30 (0.02, 0.52)	0.03	0.127394	0.01	0.0731652	-0.02	0.0721345		0.23	0.35 (0.07, 0.56)	0.45 (0.23, 0.62)	0	0.810979	0	0.947445	-0.04	5.71879e-07		0.52 (0.40, 0.62)
		OrG L 6 3	A11l, lateral area 11	Limbic		-0.15	0.57 (0.35, 0.71)	0.46 (0.19, 0.64)	0.05	0.00330276	-0.01	0.246271	0.01	0.149109		-0.16	0.40 (0.20, 0.57)	0.22 (-0.14, 0.50)	-0.01	0.385742	-0.01	0.0366347	0	0.779437		0.43 (0.30, 0.54)
		OrG R 6 3	A11l, lateral area 11	Frontoparietal		-0.21	0.58 (0.39, 0.71)	0.32 (0.04, 0.54)	0.05	0.00339929	0	0.583735	0	0.897435		-0.2	0.41 (0.19, 0.58)	0.23 (-0.12, 0.50)	0	0.854024	0	0.527097	0	0.809483		0.49 (0.37, 0.59)
		OrG L 6 4	A11m, medial area 11	Limbic		-0.08	0.55 (0.32, 0.70)	0.24 (0.00, 0.45)	0.02	0.613418	-0.02	0.209505	0	0.73372		-0.11	0.48 (0.28, 0.63)	0.39 (0.10, 0.59)	0.04	0.142241	-0.01	0.542303	-0.02	0.103185		0.62 (0.52, 0.70)
		OrG R 6 4	A11m, medial area 11	Limbic		0.16	0.55 (0.34, 0.70)	0.25 (0.01, 0.45)	0.03	0.254728	-0.02	0.0961304	-0.01	0.679812		0.12	0.37 (0.16, 0.54)	0.11 (-0.19, 0.38)	0.02	0.441186	-0.01	0.35758	-0.02	0.143303		0.68 (0.59, 0.74)
		OrG L 6 5	A13, area 13	Limbic		-0.73	0.53 (0.29, 0.69)	0.28 (0.04, 0.48)	0.02	0.128768	-0.01	0.107907	0	0.755024		-0.74	0.48 (0.25, 0.64)	0.05 (-0.23, 0.31)	0.03	0.0488954	0.01	0.145653	-0.01	0.192011		0.61 (0.51, 0.69)
		OrG R 6 5	A13, area 13	Limbic		-0.77	0.58 (0.36, 0.72)	0.35 (0.12, 0.53)	0.04	0.01823	-0.01	0.154667	0	0.69619		-0.77	0.39 (0.11, 0.58)	0.06 (-0.20, 0.30)	0.03	0.0314053	0.01	0.255568	0	0.94488		0.54 (0.43, 0.64)
		OrG L 6 6	A12/47l, lateral area 12/47	Default		0.28	0.52 (0.30, 0.67)	0.25 (-0.03, 0.48)	-0.02	0.366382	0	0.726323	-0.02	0.0104758		0.28	0.29 (0.00, 0.52)	0.04 (-0.22, 0.30)	-0.01	0.582482	-0.01	0.057642	-0.03	0.000318448		0.53 (0.43, 0.62)
		OrG R 6 6	A12/47l, lateral area 12/47	Default		0.33	0.55 (0.36, 0.69)	0.38 (0.03, 0.61)	0	0.83632	0.02	0.0448397	-0.01	0.396587		0.33	0.28 (0.02, 0.49)	0.30 (0.02, 0.52)	-0.04	0.0480829	0.01	0.496124	-0.03	0.00229761		0.55 (0.44, 0.64)
	PrG, Precentral gyrus	PrG L 6 1	A4hf, area 4(head and face region)	Somatomotor		0.22	0.33 (0.12, 0.51)	0.01 (-0.31, 0.33)	-0.06	0.00938405	-0.01	0.261546	0.01	0.642242		0.26	0.28 (0.00, 0.50)	0.07 (-0.18, 0.31)	-0.1	0.000138361	-0.01	0.153297	0.04	0.00114549		0.34 (0.20, 0.46)
		PrG R 6 1	A4hf, area 4(head and face region)	Somatomotor		0.43	0.30 (0.08, 0.49)	0.01 (-0.27, 0.29)	-0.07	0.0183129	-0.01	0.442447	-0.01	0.557222		0.43	0.37 (0.13, 0.56)	-0.01 (-0.28, 0.26)	-0.1	0.00223685	-0.01	0.289354	0.01	0.52668		0.50 (0.39, 0.60)
		PrG L 6 2	A6cdl, caudal dorsolateral area 6	Dorsal Attention		-0.01	0.48 (0.25, 0.65)	0.27 (0.01, 0.48)	-0.02	0.441271	0.02	0.0809082	0.01	0.497394		0.07	0.15 (-0.14, 0.41)	0.20 (-0.05, 0.41)	0.03	0.206074	0.01	0.259629	0.02	0.0892993		0.38 (0.25, 0.49)
		PrG R 6 2	A6cdl, caudal dorsolateral area 6	Dorsal Attention		0.05	0.47 (0.19, 0.64)	0.27 (0.00, 0.49)	-0.01	0.551458	0.01	0.145427	0.01	0.175996		0.12	0.43 (0.14, 0.62)	0.02 (-0.24, 0.27)	0.01	0.626836	0.02	0.0308506	0.04	0.000374387		0.48 (0.36, 0.59)
		PrG L 6 3	A4ul, area 4(upper limb region)	Somatomotor		-0.07	0.48 (0.26, 0.64)	0.15 (-0.17, 0.43)	-0.03	0.317616	0.02	0.153295	0.03	0.0296315		0.04	0.49 (0.26, 0.66)	0.20 (-0.06, 0.43)	-0.04	0.279428	0.02	0.149598	0.07	9.78279e-05		0.51 (0.39, 0.61)
		PrG R 6 3	A4ul, area 4(upper limb region)	Somatomotor		0.08	0.13 (-0.13, 0.36)	0.31 (0.00, 0.54)	-0.01	0.637725	0.01	0.334174	0.06	3.72284e-05		0.19	0.39 (0.06, 0.60)	0.24 (-0.02, 0.45)	-0.06	0.0900614	0.03	0.00658151	0.08	1.72042e-06		0.51 (0.39, 0.61)
		PrG L 6 4	A4t, area 4(trunk region)	Somatomotor		0.09	0.44 (0.23, 0.60)	0.02 (-0.33, 0.36)	-0.01	0.738242	0.03	0.0169436	0	0.742789		0.19	0.44 (0.19, 0.62)	0.19 (-0.10, 0.44)	-0.03	0.402347	0.03	0.0251544	0.04	0.0447031		0.39 (0.25, 0.51)
		PrG R 6 4	A4t, area 4(trunk region)	Somatomotor		0.04	0.25 (0.04, 0.44)	0.10 (-0.23, 0.39)	0.02	0.625285	0.03	0.0141737	0	0.821404		0.16	0.52 (0.29, 0.68)	0.05 (-0.19, 0.29)	-0.03	0.483963	0.04	0.00567702	0.04	0.0279951		0.53 (0.42, 0.63)
		PrG L 6 5	A4tl, area 4(tongue and larynx region)	Ventral Attention		-0.09	0.42 (0.20, 0.60)	0.04 (-0.30, 0.36)	0.03	0.21805	-0.01	0.293591	0.01	0.202599		-0.11	0.40 (0.11, 0.60)	0.12 (-0.14, 0.36)	-0.02	0.438864	0	0.642479	0.01	0.673669		0.33 (0.20, 0.45)
		PrG R 6 5	A4tl, area 4(tongue and larynx region)	Ventral Attention		0.1	0.35 (0.13, 0.53)	0.13 (-0.24, 0.43)	0.05	0.083898	-0.01	0.504179	0	0.876554		0.09	0.10 (-0.17, 0.35)	0.10 (-0.17, 0.35)	-0.03	0.219315	0	0.860715	-0.02	0.0958092		0.42 (0.31, 0.53)
		PrG L 6 6	A6cvl, caudal ventrolateral area 6	Dorsal Attention		0.27	0.38 (0.15, 0.56)	0.16 (-0.14, 0.42)	-0.02	0.424729	0	0.811121	0	0.71265		0.31	0.21 (-0.06, 0.45)	0.02 (-0.24, 0.27)	-0.02	0.425619	0.01	0.29946	0	0.685811		0.31 (0.17, 0.44)
		PrG R 6 6	A6cvl, caudal ventrolateral area 6	Dorsal Attention		0.34	0.41 (0.20, 0.58)	0.19 (-0.11, 0.44)	0.02	0.380253	0.01	0.305217	0	0.941281		0.37	0.09 (-0.15, 0.32)	0.20 (-0.10, 0.45)	0.02	0.356829	0	0.738743	-0.01	0.5988		0.49 (0.37, 0.59)
	PCL, Paracentral lobule	PCL L 2 1	A1/2/3ll, area 1/2/3 (lower limb region)	Ventral Attention		0	0.21 (-0.04, 0.42)	0.19 (-0.11, 0.45)	0.03	0.253758	-0.02	0.0352443	0.02	0.173308		0	0.34 (-0.04, 0.58)	0.17 (-0.06, 0.38)	-0.04	0.146216	0	0.890511	0.03	0.0537672		0.49 (0.37, 0.59)
		PCL R 2 1	A1/2/3ll, area 1/2/3 (lower limb region)	Somatomotor		-0.24	0.37 (0.14, 0.54)	0.14 (-0.14, 0.39)	0.01	0.762922	-0.01	0.156734	0	0.627722		-0.24	0.40 (0.13, 0.60)	0.14 (-0.10, 0.36)	-0.03	0.262609	0	0.980513	0.02	0.0653528		0.62 (0.52, 0.69)
		PCL L 2 2	A4ll, area 4, (lower limb region)	Somatomotor		-0.01	0.42 (0.20, 0.58)	0.12 (-0.23, 0.41)	-0.01	0.868197	0	0.945744	0.02	0.110981		0.1	0.44 (0.13, 0.64)	0.15 (-0.10, 0.37)	-0.08	0.0185252	0.01	0.288353	0.05	0.00380089		0.50 (0.39, 0.60)
		PCL R 2 2	A4ll, area 4, (lower limb region)	Somatomotor		-0.08	0.34 (0.12, 0.51)	0.39 (0.03, 0.62)	-0.01	0.655191	0.01	0.589113	0.02	0.0988534		0.03	0.48 (0.20, 0.66)	0.15 (-0.09, 0.36)	-0.06	0.0794662	0.02	0.115162	0.05	0.00116507		0.49 (0.37, 0.59)
Temporal lobe	STG, Superior temporal gyrus	STG L 6 1	A38m, medial area 38	Limbic		-0.31	0.21 (-0.06, 0.44)	0.02 (-0.25, 0.29)	0.01	0.476015	-0.02	9.09036e-07	0.01	0.267277		-0.32	0.42 (0.15, 0.61)	-0.03 (-0.32, 0.26)	0	0.952752	-0.01	0.00980299	0	0.514169		0.40 (0.27, 0.51)
		STG R 6 1	A38m, medial area 38	Limbic		-0.39	0.24 (-0.05, 0.47)	-0.03 (-0.31, 0.26)	0.02	0.152799	-0.02	3.82459e-06	0	0.363791		-0.4	0.33 (0.05, 0.54)	-0.12 (-0.39, 0.18)	0	0.80905	0	0.288086	0	0.988597		0.40 (0.26, 0.52)
		STG L 6 2	A41/42, area 41/42	Somatomotor		-0.24	0.36 (0.15, 0.54)	-0.01 (-0.41, 0.41)	-0.01	0.754428	-0.02	0.0429006	0	0.842544		-0.28	0.51 (0.16, 0.70)	-0.08 (-0.29, 0.15)	-0.02	0.476102	-0.02	0.0242176	0.02	0.223033		0.37 (0.25, 0.48)
		STG R 6 2	A41/42, area 41/42	Somatomotor		-0.22	0.57 (0.40, 0.70)	0.10 (-0.33, 0.46)	0	0.948405	-0.03	0.0463154	0.02	0.181522		-0.29	0.34 (0.05, 0.56)	-0.06 (-0.29, 0.18)	-0.06	0.0437571	-0.01	0.30158	0	0.950601		0.33 (0.20, 0.44)
		STG L 6 3	TE1.0 and TE1.2	Somatomotor		-0.39	0.50 (0.30, 0.64)	0.36 (-0.00, 0.59)	0	0.960975	-0.01	0.439168	0.03	0.00888859		-0.4	0.37 (0.04, 0.59)	0.08 (-0.17, 0.32)	-0.02	0.328756	0	0.844282	0.02	0.0413699		0.28 (0.15, 0.41)
		STG R 6 3	TE1.0 and TE1.2	Somatomotor		-0.32	0.50 (0.29, 0.65)	0.13 (-0.18, 0.40)	0.04	0.117946	-0.01	0.556686	0.02	0.0472187		-0.33	0.37 (0.14, 0.55)	0.15 (-0.16, 0.42)	0	0.975817	0.01	0.268819	0.01	0.333387		0.28 (0.15, 0.40)
		STG L 6 4	A22c, caudal area 22	Somatomotor		0.32	0.49 (0.27, 0.64)	0.40 (0.12, 0.60)	-0.03	0.31707	-0.02	0.0666969	0	0.955665		0.27	0.47 (0.21, 0.65)	-0.13 (-0.37, 0.12)	-0.06	0.00978048	-0.02	0.0106947	0	0.828234		0.56 (0.46, 0.64)
		STG R 6 4	A22c, caudal area 22	Somatomotor		0.17	0.39 (0.17, 0.56)	0.24 (-0.06, 0.48)	-0.01	0.7164	-0.01	0.223831	-0.02	0.166008		0.14	0.35 (0.09, 0.55)	0.03 (-0.21, 0.27)	-0.08	0.0133528	-0.01	0.370473	-0.01	0.472336		0.57 (0.47, 0.65)
		STG L 6 5	A38l, lateral area 38	Limbic		-0.51	0.29 (0.02, 0.50)	-0.02 (-0.32, 0.30)	0.02	0.20724	-0.02	0.00367287	0	0.990267		-0.54	0.56 (0.35, 0.70)	0.19 (-0.11, 0.45)	0.02	0.295032	0	0.640605	0.01	0.499236		0.46 (0.35, 0.56)
		STG R 6 5	A38l, lateral area 38	Limbic		-0.35	0.40 (0.16, 0.57)	0.18 (-0.09, 0.41)	0.01	0.442391	-0.01	0.0781125	0.01	0.45006		-0.38	0.20 (-0.09, 0.44)	0.09 (-0.16, 0.34)	0	0.855158	-0.01	0.289321	0	0.646443		0.42 (0.30, 0.53)
		STG L 6 6	A22r, rostral area 22	Default		-0.14	0.52 (0.31, 0.66)	0.29 (-0.00, 0.52)	-0.02	0.348387	-0.02	0.0347334	0	0.767643		-0.19	0.48 (0.20, 0.65)	0.08 (-0.13, 0.29)	-0.07	0.00222089	-0.02	0.00606217	0.01	0.302254		0.53 (0.42, 0.62)
		STG R 6 6	A22r, rostral area 22	Default		0.05	0.35 (0.11, 0.54)	0.22 (-0.05, 0.45)	0.02	0.461188	-0.01	0.562167	0.01	0.302034		0.01	0.34 (0.08, 0.54)	0.05 (-0.23, 0.33)	-0.09	0.00145821	-0.01	0.260011	0.01	0.555857		0.53 (0.42, 0.62)
	MTG, Middle temporal gyrus	MTG L 4 1	A21c, caudal area 21	Default		0.48	0.58 (0.41, 0.71)	0.47 (0.24, 0.63)	0.03	0.231899	0.02	0.132989	0	0.87938		0.52	0.68 (0.52, 0.78)	0.23 (-0.02, 0.44)	0	0.956393	0.01	0.550814	0	0.759045		0.68 (0.60, 0.75)
		MTG R 4 1	A21c, caudal area 21	Frontoparietal		0.4	0.73 (0.59, 0.82)	0.41 (0.15, 0.59)	0.06	0.149004	0.03	0.0462537	-0.02	0.134937		0.46	0.50 (0.29, 0.65)	0.31 (0.04, 0.52)	0.04	0.275992	0.01	0.620988	-0.04	0.00201384		0.68 (0.59, 0.74)
		MTG L 4 2	A21r, rostral area 21	Default		0.17	0.52 (0.31, 0.66)	0.22 (-0.06, 0.45)	-0.02	0.36702	0	0.645827	-0.03	0.00751028		0.2	0.49 (0.29, 0.65)	0.22 (-0.04, 0.44)	-0.06	0.0103398	-0.01	0.340054	-0.03	0.00130792		0.66 (0.57, 0.73)
		MTG R 4 2	A21r, rostral area 21	Default		0.08	0.46 (0.25, 0.62)	0.39 (0.06, 0.61)	0	0.916522	0.01	0.221539	-0.02	0.0176862		0.11	0.43 (0.21, 0.59)	0.00 (-0.32, 0.33)	-0.05	0.0385324	0	0.690008	-0.03	0.00440252		0.52 (0.40, 0.62)
		MTG L 4 3	A37dl, dorsolateral area 37	Dorsal Attention		0.66	0.47 (0.23, 0.64)	0.19 (-0.06, 0.41)	-0.01	0.836109	0.01	0.470876	-0.01	0.309447		0.68	0.44 (0.17, 0.62)	0.31 (0.09, 0.50)	-0.02	0.32555	0.01	0.31697	0	0.942926		0.62 (0.52, 0.70)
		MTG R 4 3	A37dl, dorsolateral area 37	Dorsal Attention		0.5	0.44 (0.22, 0.60)	0.16 (-0.14, 0.41)	0.02	0.54823	0.04	0.000733189	-0.01	0.346026		0.54	0.56 (0.35, 0.70)	0.23 (-0.06, 0.46)	-0.05	0.158056	0.04	0.00138521	-0.01	0.403771		0.66 (0.57, 0.73)
		MTG L 4 4	aSTS, anterior superior temporal sulcus	Default		0.38	0.46 (0.23, 0.63)	0.41 (0.18, 0.58)	-0.01	0.606819	0	0.743748	-0.02	0.154667		0.4	0.42 (0.21, 0.58)	0.05 (-0.23, 0.32)	-0.02	0.347886	0	0.787693	-0.01	0.232655		0.64 (0.55, 0.72)
		MTG R 4 4	aSTS, anterior superior temporal sulcus	Default		0.31	0.47 (0.22, 0.65)	0.25 (-0.03, 0.48)	0.06	0.0208476	0.02	0.0265401	0	0.761939		0.3	0.36 (0.15, 0.53)	0.16 (-0.17, 0.44)	0	0.952437	0	0.744928	-0.02	0.046531		0.58 (0.48, 0.67)
	ITG, Inferior temporal gyrus	ITG L 7 1	A20iv, intermediate ventral area 20	Limbic		-0.57	0.47 (0.22, 0.65)	0.29 (0.04, 0.49)	0	0.886864	-0.01	0.0683034	0.03	0.000621076		-0.58	0.60 (0.41, 0.73)	0.32 (0.06, 0.52)	-0.03	0.203661	0	0.829135	0.01	0.298736		0.50 (0.38, 0.59)
		ITG R 7 1	A20iv, intermediate ventral area 20	Limbic		-0.47	0.23 (-0.07, 0.48)	0.17 (-0.07, 0.38)	-0.01	0.829516	-0.03	0.00192612	0.04	0.0015583		-0.52	0.43 (0.18, 0.61)	0.23 (-0.03, 0.45)	-0.06	0.0333357	-0.01	0.129438	0.01	0.286082		0.46 (0.32, 0.57)
		ITG L 7 2	A37elv, extreme lateroventral area 37	Dorsal Attention		0.51	0.46 (0.21, 0.63)	0.29 (0.02, 0.51)	0.05	0.162508	0.01	0.545926	-0.01	0.496033		0.51	0.28 (0.02, 0.49)	0.05 (-0.23, 0.31)	-0.01	0.810692	0.02	0.0420268	0	0.943081		0.47 (0.35, 0.57)
		ITG R 7 2	A37elv, extreme lateroventral area 37	Dorsal Attention		-0.03	0.34 (0.12, 0.52)	0.18 (-0.12, 0.43)	0.07	0.0231412	0.02	0.139419	-0.02	0.210539		-0.01	0.39 (0.11, 0.59)	0.01 (-0.22, 0.23)	0.07	0.0206804	0.03	0.00889035	-0.01	0.558768		0.62 (0.52, 0.70)
		ITG L 7 3	A20r, rostral area 20	Limbic		-0.3	0.39 (0.08, 0.60)	0.14 (-0.11, 0.36)	0	0.904935	-0.02	0.0578922	0.01	0.17443		-0.3	0.55 (0.36, 0.69)	0.31 (0.04, 0.51)	-0.02	0.393899	-0.01	0.140648	0.01	0.589033		0.56 (0.45, 0.64)
		ITG R 7 3	A20r, rostral area 20	Limbic		-0.3	0.34 (0.08, 0.54)	0.31 (0.05, 0.52)	0.02	0.289091	0	0.838637	0.01	0.243301		-0.3	0.34 (0.08, 0.54)	0.02 (-0.24, 0.27)	-0.05	0.017797	0	0.594987	0.01	0.324877		0.48 (0.37, 0.58)
		ITG L 7 4	A20il, intermediate lateral area 20	Default		-0.07	0.50 (0.31, 0.64)	0.45 (0.20, 0.62)	-0.03	0.388038	0.02	0.131813	-0.01	0.570401		-0.02	0.51 (0.32, 0.65)	0.33 (0.08, 0.52)	-0.04	0.17178	0	0.772727	-0.02	0.0740512		0.77 (0.71, 0.82)
		ITG R 7 4	A20il, intermediate lateral area 20	Limbic		-0.11	0.51 (0.32, 0.65)	0.31 (0.03, 0.54)	-0.01	0.689089	0.02	0.0604426	-0.01	0.627573		-0.06	0.56 (0.37, 0.70)	0.34 (0.08, 0.54)	-0.05	0.148576	0	0.913964	-0.03	0.0179283		0.73 (0.65, 0.79)
		ITG L 7 5	A37vl, ventrolateral area 37	Dorsal Attention		0.84	0.42 (0.17, 0.60)	0.07 (-0.23, 0.34)	-0.03	0.48473	0.03	0.0748228	-0.02	0.160509		0.86	0.31 (-0.02, 0.56)	0.10 (-0.14, 0.33)	-0.05	0.149633	0.01	0.176565	0.01	0.517442		0.44 (0.32, 0.55)
		ITG R 7 5	A37vl, ventrolateral area 37	Dorsal Attention		0.66	0.31 (0.04, 0.52)	0.18 (-0.13, 0.44)	0.07	0.0737709	0.03	0.0660348	-0.01	0.702348		0.7	0.49 (0.22, 0.66)	0.15 (-0.10, 0.38)	0.02	0.605299	0.04	0.00344601	-0.01	0.652164		0.56 (0.45, 0.65)
		ITG L 7 6	A20cl, caudolateral of area 20	Frontoparietal		0.23	0.69 (0.54, 0.79)	0.37 (0.10, 0.57)	0.08	0.0487181	0.03	0.0684821	0.02	0.166933		0.29	0.67 (0.50, 0.77)	0.27 (0.03, 0.46)	0.03	0.395376	0.02	0.198304	0	0.936677		0.67 (0.58, 0.74)
		ITG R 7 6	A20cl, caudolateral of area 20	Frontoparietal		0.09	0.64 (0.48, 0.75)	0.33 (0.05, 0.55)	0.06	0.124711	0.03	0.0447974	-0.01	0.348526		0.14	0.45 (0.20, 0.62)	0.32 (0.09, 0.52)	0.08	0.0278601	0.02	0.224877	-0.03	0.078355		0.72 (0.64, 0.78)
		ITG L 7 7	A20cv, caudoventral of area 20	Limbic		-0.46	0.60 (0.43, 0.73)	0.57 (0.37, 0.70)	0.01	0.668647	0.01	0.449888	0.01	0.353067		-0.42	0.49 (0.29, 0.64)	0.31 (0.03, 0.52)	0.01	0.651054	0.01	0.323842	0.01	0.157113		0.68 (0.60, 0.75)
		ITG R 7 7	A20cv, caudoventral of area 20	Limbic		-0.5	0.63 (0.46, 0.75)	0.48 (0.26, 0.64)	0.02	0.41068	0.02	0.149146	0	0.851459		-0.49	0.54 (0.31, 0.69)	0.29 (0.05, 0.49)	0.02	0.34409	0.01	0.348034	0.02	0.110267		0.78 (0.72, 0.83)
	FuG, Fusiform gyrus	FuG L 3 1	A20rv, rostroventral area 20	Limbic		-0.56	0.37 (0.08, 0.58)	0.04 (-0.22, 0.28)	0.02	0.125285	-0.03	4.11129e-09	0.02	0.000497688		-0.58	0.50 (0.29, 0.65)	0.18 (-0.13, 0.43)	-0.01	0.318618	-0.02	4.24295e-05	0.01	0.0457173		0.52 (0.41, 0.61)
		FuG R 3 1	A20rv, rostroventral area 20	Limbic		-0.11	0.39 (0.17, 0.56)	0.10 (-0.25, 0.40)	0.05	0.0584174	0.02	0.0757228	0.03	0.00713684		-0.02	0.44 (0.22, 0.60)	0.22 (-0.06, 0.45)	0.02	0.466986	0.03	0.00271594	0.02	0.0381744		0.44 (0.31, 0.55)
		FuG L 3 2	A37mv, medioventral area 37	Visual		0.67	0.32 (0.11, 0.50)	0.23 (-0.08, 0.47)	0.11	0.000239373	-0.02	0.0347929	0	0.829142		0.64	0.39 (0.17, 0.56)	0.32 (0.04, 0.54)	0.04	0.154251	-0.01	0.145508	-0.01	0.584353		0.48 (0.36, 0.58)
		FuG R 3 2	A37mv, medioventral area 37	Visual		0.48	0.43 (0.21, 0.60)	0.41 (0.15, 0.61)	0.07	0.00325678	-0.01	0.139569	0	0.80033		0.45	0.57 (0.38, 0.71)	0.35 (0.08, 0.56)	0	0.989794	0	0.677208	0	0.833512		0.54 (0.42, 0.63)
		FuG L 3 3	A37lv, lateroventral area 37	Dorsal Attention		0.24	0.42 (0.19, 0.59)	0.25 (-0.02, 0.48)	0.06	0.0419164	-0.02	0.071886	0	0.998603		0.22	0.30 (0.10, 0.47)	-0.18 (-0.48, 0.20)	0	0.975865	0	0.631955	0	0.65452		0.54 (0.44, 0.63)
		FuG R 3 3	A37lv, lateroventral area 37	Visual		0.18	0.32 (0.07, 0.52)	0.35 (0.08, 0.56)	0.07	0.00710332	0	0.944158	0.01	0.40547		0.18	0.34 (0.09, 0.53)	0.31 (0.06, 0.51)	0.02	0.413804	0.01	0.388611	0.01	0.567712		0.64 (0.55, 0.72)
	PhG, Parahippocampal gyrus	PhG L 6 1	A35/36r, rostral area 35/36	Limbic		-0.67	0.31 (0.04, 0.52)	-0.15 (-0.39, 0.11)	0.02	0.450408	-0.04	3.55625e-06	0.04	0.000388212		-0.72	0.53 (0.28, 0.69)	0.25 (-0.04, 0.47)	-0.01	0.688403	-0.03	0.00211553	0.04	6.55127e-05		0.42 (0.30, 0.52)
		PhG R 6 1	A35/36r, rostral area 35/36	Limbic		-0.63	0.53 (0.32, 0.68)	-0.08 (-0.33, 0.18)	0	0.942512	-0.04	6.90218e-05	0.06	3.16733e-07		-0.69	0.36 (0.09, 0.56)	0.15 (-0.13, 0.39)	-0.03	0.239338	-0.02	0.0643261	0.05	5.88541e-05		0.42 (0.29, 0.53)
		PhG L 6 2	A35/36c, caudal area 35/36	Limbic		-0.85	0.34 (0.12, 0.51)	0.17 (-0.17, 0.46)	0.02	0.294305	-0.02	0.000128096	0.02	0.0163727		-0.88	0.32 (0.11, 0.50)	0.17 (-0.15, 0.44)	0.02	0.103582	-0.01	0.00350703	0.02	0.00542251		0.47 (0.34, 0.57)
		PhG R 6 2	A35/36c, caudal area 35/36	Visual		-0.8	0.20 (-0.06, 0.42)	0.12 (-0.16, 0.37)	0.03	0.025254	-0.03	1.35214e-07	0.03	8.36203e-05		-0.83	0.10 (-0.15, 0.34)	0.03 (-0.28, 0.33)	0.01	0.570397	-0.01	0.00211583	0.02	0.00447423		0.40 (0.26, 0.51)
		PhG L 6 3	TL, area TL (lateral PPHC, posterior parahippocampal gyrus)	Visual		-0.51	0.50 (0.31, 0.65)	0.33 (0.05, 0.55)	0.06	0.00393041	-0.03	0.000157621	0.01	0.331602		-0.54	0.46 (0.24, 0.62)	0.11 (-0.14, 0.35)	0	0.82284	-0.03	4.67148e-05	0	0.861093		0.55 (0.44, 0.64)
		PhG R 6 3	TL, area TL (lateral PPHC, posterior parahippocampal gyrus)	Visual		-0.51	0.22 (-0.10, 0.46)	-0.07 (-0.29, 0.16)	0.05	0.026908	-0.02	0.00852639	0.01	0.159253		-0.53	0.23 (-0.02, 0.45)	-0.16 (-0.41, 0.13)	-0.01	0.800183	-0.02	0.00823633	0	0.872812		0.50 (0.38, 0.60)
		PhG L 6 4	A28/34, area 28/34 (EC, entorhinal cortex)	Limbic		-0.85	0.29 (0.01, 0.51)	0.14 (-0.17, 0.41)	0	0.908021	-0.01	0.00742611	0.02	0.00162516		-0.9	0.34 (0.08, 0.54)	0.27 (0.01, 0.48)	0	0.744976	0	0.338585	0.02	0.0051543		0.39 (0.26, 0.51)
		PhG R 6 4	A28/34, area 28/34 (EC, entorhinal cortex)	Limbic		-0.82	0.48 (0.21, 0.65)	0.03 (-0.24, 0.29)	0.02	0.29026	-0.02	0.000635015	0.03	5.05921e-05		-0.85	0.19 (-0.08, 0.42)	0.11 (-0.15, 0.36)	0.01	0.464936	0	0.524561	0.03	0.0011683		0.45 (0.33, 0.55)
		PhG L 6 5	TI, area TI(temporal agranular insular cortex)	Limbic		-0.78	0.35 (0.11, 0.54)	0.21 (-0.09, 0.47)	0.03	0.0936402	-0.03	1.89308e-05	0.02	0.00687247		-0.83	0.49 (0.23, 0.66)	0.30 (-0.03, 0.54)	-0.01	0.483295	-0.02	0.0188983	0.03	0.00291498		0.36 (0.23, 0.48)
		PhG R 6 5	TI, area TI(temporal agranular insular cortex)	Limbic		-0.63	0.55 (0.34, 0.69)	0.10 (-0.18, 0.36)	0	0.982324	-0.03	0.000447748	0.02	0.0276654		-0.69	0.41 (0.16, 0.59)	0.09 (-0.19, 0.34)	-0.02	0.355438	-0.01	0.112179	0.03	0.0234841		0.45 (0.31, 0.56)
		PhG L 6 6	TH, area TH (medial PPHC)	Visual		-0.53	0.08 (-0.23, 0.37)	-0.22 (-0.44, 0.04)	0.05	0.0121431	-0.02	0.00112905	0.01	0.30502		-0.58	0.02 (-0.35, 0.38)	-0.09 (-0.31, 0.13)	0	0.829828	-0.02	0.00669731	0.01	0.501552		0.54 (0.43, 0.62)
		PhG R 6 6	TH, area TH (medial PPHC)	Visual		-0.65	0.36 (0.08, 0.56)	-0.13 (-0.36, 0.12)	0.05	0.0132568	-0.02	0.0173732	0	0.586481		-0.7	0.42 (0.18, 0.60)	-0.02 (-0.29, 0.25)	0.01	0.632387	-0.01	0.326847	-0.01	0.22025		0.57 (0.46, 0.65)
	pSTS, Posterior superior temporal sulcus	pSTS L 2 1	rpSTS, rostroposterior superior temporal sulcus	Default		0.2	0.62 (0.43, 0.74)	0.37 (0.13, 0.56)	0.01	0.678197	-0.02	0.0648723	0.01	0.535981		0.18	0.57 (0.38, 0.70)	-0.05 (-0.29, 0.20)	0.01	0.749885	-0.02	0.0657721	0.03	0.0437206		0.68 (0.60, 0.74)
		pSTS R 2 1	rpSTS, rostroposterior superior temporal sulcus	Default		0.1	0.46 (0.24, 0.61)	0.13 (-0.16, 0.39)	0.01	0.802257	0.01	0.447088	0	0.794187		0.08	0.32 (0.10, 0.50)	-0.06 (-0.32, 0.23)	-0.01	0.749731	0.02	0.0976773	0.01	0.455616		0.65 (0.56, 0.72)
		pSTS L 2 2	cpSTS, caudoposterior superior temporal sulcus	Ventral Attention		0.34	0.35 (0.12, 0.53)	0.14 (-0.14, 0.39)	-0.01	0.861318	-0.03	0.0291894	0.03	0.0370139		0.27	0.29 (0.04, 0.49)	0.10 (-0.17, 0.35)	-0.01	0.796643	-0.03	0.0205733	0.03	0.0252672		0.61 (0.52, 0.69)
		pSTS R 2 2	cpSTS, caudoposterior superior temporal sulcus	Ventral Attention		0.35	0.31 (0.04, 0.52)	0.14 (-0.18, 0.41)	0.01	0.790385	-0.01	0.469822	-0.01	0.464534		0.3	0.45 (0.24, 0.61)	0.16 (-0.16, 0.42)	-0.06	0.0815212	0	0.748734	0	0.986444		0.62 (0.53, 0.70)
Parietal lobe	SPL, Superior parietal lobule	SPL L 5 1	A7r, rostral area 7	Dorsal Attention		0.94	0.40 (0.20, 0.56)	0.28 (0.01, 0.50)	-0.07	0.0661751	-0.02	0.0963822	-0.03	0.0919899		0.87	0.19 (-0.03, 0.40)	-0.26 (-0.53, 0.12)	-0.02	0.45848	-0.02	0.0755659	0.01	0.502478		0.50 (0.39, 0.59)
		SPL R 5 1	A7r, rostral area 7	Dorsal Attention		1.05	0.25 (0.02, 0.45)	0.10 (-0.20, 0.37)	-0.09	0.0079118	-0.02	0.0680037	-0.04	0.0102055		1	0.32 (0.10, 0.51)	0.05 (-0.26, 0.34)	-0.04	0.199417	-0.02	0.0727898	-0.01	0.537962		0.38 (0.25, 0.49)
		SPL L 5 2	A7c, caudal area 7	Dorsal Attention		1.08	0.30 (0.11, 0.48)	0.47 (0.08, 0.68)	-0.05	0.0730741	0	0.757014	0	0.741167		0.98	0.08 (-0.15, 0.30)	0.19 (-0.11, 0.44)	-0.03	0.211979	-0.02	0.0846366	0.03	0.0487704		0.53 (0.43, 0.62)
		SPL R 5 2	A7c, caudal area 7	Dorsal Attention		1.21	0.42 (0.21, 0.58)	0.40 (0.13, 0.59)	-0.02	0.430064	-0.01	0.367869	0.01	0.698931		1.17	0.15 (-0.08, 0.36)	-0.00 (-0.32, 0.31)	-0.02	0.398515	0	0.681579	0.02	0.0925566		0.50 (0.40, 0.60)
		SPL L 5 3	A5l, lateral area 5	Dorsal Attention		0.58	0.50 (0.29, 0.65)	0.00 (-0.29, 0.29)	0.02	0.583742	0	0.740196	0	0.724072		0.57	0.29 (0.06, 0.48)	0.13 (-0.15, 0.38)	0.02	0.549931	-0.01	0.169318	0.04	0.00408595		0.56 (0.46, 0.65)
		SPL R 5 3	A5l, lateral area 5	Dorsal Attention		0.8	0.33 (0.06, 0.53)	0.14 (-0.10, 0.36)	0	0.993401	0	0.919807	0.01	0.559942		0.78	0.40 (0.17, 0.58)	0.29 (-0.03, 0.52)	-0.03	0.292698	-0.01	0.397756	0	0.956794		0.55 (0.44, 0.65)
		SPL L 5 4	A7pc, postcentral area 7	Somatomotor		0.46	0.26 (0.02, 0.47)	0.41 (0.15, 0.60)	0.01	0.723891	-0.03	0.00502708	-0.02	0.17261		0.44	0.20 (-0.06, 0.43)	0.20 (-0.06, 0.43)	0.01	0.705268	-0.03	0.00697426	0	0.970143		0.54 (0.43, 0.63)
		SPL R 5 4	A7pc, postcentral area 7	Somatomotor		0.49	0.35 (0.11, 0.55)	0.29 (-0.03, 0.53)	-0.05	0.108522	-0.02	0.246105	-0.02	0.227181		0.47	0.38 (0.11, 0.58)	0.09 (-0.17, 0.33)	-0.01	0.658265	0	0.719789	0	0.855579		0.52 (0.41, 0.61)
		SPL L 5 5	A7ip, intraparietal area 7(hIP3)	Dorsal Attention		1.01	0.33 (0.12, 0.51)	0.28 (-0.06, 0.53)	-0.02	0.632125	-0.01	0.386205	0	0.961563		0.92	0.18 (-0.03, 0.37)	-0.26 (-0.54, 0.12)	-0.01	0.666404	0	0.834199	0.02	0.131928		0.45 (0.33, 0.55)
		SPL R 5 5	A7ip, intraparietal area 7(hIP3)	Dorsal Attention		1.04	0.39 (0.14, 0.58)	-0.13 (-0.38, 0.13)	-0.01	0.656537	0	0.704558	0.02	0.162417		1	0.17 (-0.06, 0.38)	0.19 (-0.11, 0.44)	-0.02	0.434476	0	0.725694	0.02	0.120407		0.54 (0.43, 0.63)
	IPL, Inferior parietal lobule	IPL L 6 1	A39c, caudal area 39(PGp)	Visual		0.9	0.56 (0.35, 0.70)	0.12 (-0.18, 0.38)	-0.07	0.0189029	-0.02	0.121447	-0.01	0.353295		0.87	0.23 (-0.01, 0.44)	-0.00 (-0.27, 0.26)	-0.04	0.0886209	-0.01	0.186974	0	0.78563		0.50 (0.39, 0.59)
		IPL R 6 1	A39c, caudal area 39(PGp)	Visual		0.69	0.41 (0.19, 0.58)	0.02 (-0.36, 0.39)	-0.06	0.0171594	0.01	0.304891	-0.01	0.521248		0.68	0.31 (0.06, 0.52)	-0.05 (-0.32, 0.24)	-0.04	0.0911403	0.01	0.0616924	-0.01	0.397695		0.51 (0.39, 0.60)
		IPL L 6 2	A39rd, rostrodorsal area 39(Hip3)	Frontoparietal		1.05	0.28 (0.01, 0.49)	0.12 (-0.14, 0.35)	-0.03	0.288519	-0.01	0.16831	-0.01	0.194183		1	0.34 (0.07, 0.55)	0.16 (-0.08, 0.38)	0.01	0.842609	-0.02	0.0725434	0.01	0.389466		0.44 (0.32, 0.55)
		IPL R 6 2	A39rd, rostrodorsal area 39(Hip3)	Frontoparietal		1.13	0.44 (0.21, 0.61)	0.28 (-0.01, 0.50)	-0.06	0.00614624	-0.01	0.0980306	-0.01	0.235666		1.11	0.16 (-0.22, 0.46)	0.10 (-0.15, 0.33)	-0.02	0.442541	0	0.953337	0	0.936771		0.46 (0.33, 0.56)
		IPL L 6 3	A40rd, rostrodorsal area 40(PFt)	Dorsal Attention		0.57	0.28 (0.06, 0.47)	0.15 (-0.27, 0.47)	0.01	0.557347	0	0.98086	0	0.787924		0.58	0.18 (-0.08, 0.40)	0.21 (-0.09, 0.45)	0.05	0.0104757	0	0.860961	0.02	0.0667534		0.47 (0.34, 0.58)
		IPL R 6 3	A40rd, rostrodorsal area 40(PFt)	Dorsal Attention		0.63	0.16 (-0.09, 0.38)	0.24 (-0.03, 0.46)	0.04	0.0622767	0	0.760972	0.01	0.35098		0.61	0.36 (0.12, 0.54)	0.19 (-0.09, 0.44)	0.06	0.013842	0	0.806927	0.02	0.0946308		0.64 (0.54, 0.71)
		IPL L 6 4	A40c, caudal area 40(PFm)	Default		0.94	0.30 (0.06, 0.50)	0.25 (-0.03, 0.47)	0	0.897955	-0.01	0.14261	-0.01	0.180301		0.88	0.37 (0.08, 0.59)	0.08 (-0.16, 0.31)	0.02	0.5253	-0.02	0.0154995	-0.02	0.156335		0.67 (0.58, 0.73)
		IPL R 6 4	A40c, caudal area 40(PFm)	Frontoparietal		0.94	0.38 (0.14, 0.56)	0.25 (-0.03, 0.48)	-0.04	0.123817	0.02	0.088633	-0.02	0.125282		0.9	0.26 (-0.01, 0.48)	0.24 (-0.02, 0.46)	-0.04	0.100449	0.01	0.198355	-0.01	0.326152		0.63 (0.54, 0.71)
		IPL L 6 5	A39rv, rostroventral area 39(PGa)	Dorsal Attention		0.95	0.31 (0.04, 0.52)	0.14 (-0.16, 0.41)	-0.03	0.181386	-0.01	0.351847	-0.03	0.00798195		0.89	0.33 (0.07, 0.53)	0.03 (-0.24, 0.29)	-0.03	0.256395	-0.01	0.0671277	-0.01	0.227028		0.55 (0.45, 0.64)
		IPL R 6 5	A39rv, rostroventral area 39(PGa)	Default		0.78	0.28 (-0.03, 0.51)	0.03 (-0.22, 0.27)	-0.02	0.319365	0.01	0.198768	-0.01	0.219529		0.73	0.25 (-0.08, 0.50)	0.12 (-0.14, 0.35)	-0.05	0.0314195	0.01	0.343827	-0.01	0.458333		0.58 (0.48, 0.67)
		IPL L 6 6	A40rv, rostroventral area 40(PFop)	Somatomotor		0.21	0.44 (0.21, 0.61)	0.08 (-0.20, 0.34)	0.02	0.355291	0.01	0.555841	0	0.957423		0.19	0.28 (-0.02, 0.51)	-0.05 (-0.32, 0.24)	0.01	0.827362	0.01	0.179848	0.02	0.169111		0.47 (0.34, 0.57)
		IPL R 6 6	A40rv, rostroventral area 40(PFop)	Somatomotor		0.32	0.67 (0.49, 0.78)	0.09 (-0.20, 0.36)	0.04	0.144168	0	0.596964	0	0.864837		0.31	0.37 (0.10, 0.57)	-0.12 (-0.37, 0.14)	0	0.965976	0.03	0.00166698	0	0.926357		0.49 (0.37, 0.59)
	Pcun, Precuneus	PCun L 4 1	A7m, medial area 7(PEp)	Frontoparietal		1.06	0.34 (0.14, 0.51)	0.12 (-0.18, 0.39)	0.03	0.321777	0.01	0.537275	0	0.928707		1	0.29 (0.03, 0.51)	-0.23 (-0.45, 0.04)	0.02	0.509181	-0.01	0.207277	-0.02	0.27653		0.56 (0.46, 0.64)
		PCun R 4 1	A7m, medial area 7(PEp)	Frontoparietal		1.05	0.29 (0.06, 0.48)	0.37 (0.10, 0.57)	0.06	0.0634404	0	0.913579	-0.01	0.694381		1.01	0.28 (0.03, 0.48)	-0.05 (-0.31, 0.21)	0.06	0.0443003	0	0.903913	0.01	0.592737		0.48 (0.37, 0.58)
		PCun L 4 2	A5m, medial area 5(PEm)	Somatomotor		0.35	0.26 (0.03, 0.46)	0.31 (0.01, 0.53)	0.03	0.264336	-0.03	0.022846	0.01	0.47794		0.29	0.32 (0.03, 0.54)	0.22 (-0.08, 0.46)	0.03	0.284614	-0.01	0.267606	0.02	0.122169		0.43 (0.30, 0.54)
		PCun R 4 2	A5m, medial area 5(PEm)	Dorsal Attention		0.4	0.15 (-0.07, 0.35)	0.30 (-0.01, 0.53)	0.02	0.349296	-0.02	0.0916643	0.01	0.640341		0.37	0.11 (-0.16, 0.36)	0.15 (-0.13, 0.39)	0.03	0.301631	-0.01	0.545119	0.02	0.118673		0.43 (0.31, 0.54)
		PCun L 4 3	dmPOS, dorsomedial parietooccipital sulcus(PEr)	Visual		0.7	0.41 (0.15, 0.59)	0.05 (-0.18, 0.28)	0.04	0.127311	-0.01	0.288876	0.04	0.000403176		0.66	0.25 (0.01, 0.45)	-0.10 (-0.38, 0.21)	-0.04	0.11486	-0.02	0.00709509	0.02	0.169161		0.53 (0.42, 0.62)
		PCun R 4 3	dmPOS, dorsomedial parietooccipital sulcus(PEr)	Visual		0.52	0.42 (0.18, 0.60)	0.22 (-0.05, 0.46)	0.02	0.259535	-0.01	0.211675	0.03	0.00852614		0.49	0.33 (0.08, 0.52)	0.06 (-0.22, 0.34)	-0.03	0.241061	-0.02	0.00350448	0.01	0.365052		0.54 (0.43, 0.63)
		PCun L 4 4	A31, area 31 (Lc1)	Default		0.82	0.39 (0.16, 0.57)	0.20 (-0.07, 0.43)	0.06	0.0328446	-0.01	0.343532	-0.01	0.383675		0.75	0.45 (0.22, 0.61)	-0.02 (-0.26, 0.22)	0.05	0.0870784	-0.01	0.275659	-0.04	0.00444408		0.51 (0.40, 0.60)
		PCun R 4 4	A31, area 31 (Lc1)	Default		0.72	0.37 (0.13, 0.55)	0.34 (0.06, 0.54)	0.03	0.302872	-0.01	0.32885	-0.02	0.125545		0.66	0.38 (0.12, 0.58)	0.09 (-0.17, 0.34)	0.05	0.0741313	-0.01	0.40274	-0.04	0.00459837		0.45 (0.33, 0.55)
	PoG, Postcentral gyrus	PoG L 4 1	A1/2/3ulhf, area 1/2/3(upper limb, head and face region)	Somatomotor		0.27	0.37 (0.16, 0.54)	0.23 (-0.07, 0.47)	-0.05	0.032196	-0.01	0.159035	0.02	0.118403		0.34	0.52 (0.26, 0.69)	0.23 (-0.01, 0.44)	-0.07	0.0360643	0	0.712716	0.07	2.83775e-06		0.43 (0.30, 0.54)
		PoG R 4 1	A1/2/3ulhf, area 1/2/3(upper limb, head and face region)	Somatomotor		0.37	0.20 (-0.03, 0.40)	0.11 (-0.18, 0.37)	-0.05	0.0417881	-0.01	0.191821	0.02	0.0524941		0.4	0.56 (0.30, 0.72)	0.15 (-0.10, 0.37)	-0.1	0.0049758	0.02	0.108379	0.06	4.10554e-05		0.52 (0.40, 0.61)
		PoG L 4 2	A1/2/3tonIa, area 1/2/3(tongue and larynx region)	Somatomotor		0.13	0.53 (0.32, 0.67)	0.30 (0.01, 0.51)	0.01	0.835793	-0.01	0.544923	0.01	0.386718		0.1	0.29 (-0.03, 0.53)	-0.04 (-0.30, 0.21)	-0.09	0.00124681	0	0.994277	0.01	0.393497		0.44 (0.32, 0.54)
		PoG R 4 2	A1/2/3tonIa, area 1/2/3(tongue and larynx region)	Somatomotor		0.06	0.34 (0.11, 0.52)	0.14 (-0.15, 0.39)	0.01	0.754611	0	0.875836	0	0.934334		0.05	0.43 (0.18, 0.62)	-0.02 (-0.29, 0.25)	-0.08	0.0220663	0.01	0.630533	0	0.740707		0.58 (0.49, 0.67)
		PoG L 4 3	A2, area 2	Dorsal Attention		0.6	0.30 (0.03, 0.52)	0.29 (-0.08, 0.54)	0.01	0.704035	0	0.833401	0.01	0.360375		0.61	0.10 (-0.20, 0.37)	0.08 (-0.18, 0.32)	0.02	0.497633	0.01	0.187481	0.07	7.04081e-07		0.43 (0.30, 0.54)
		PoG R 4 3	A2, area 2	Somatomotor		0.63	0.24 (0.02, 0.44)	0.13 (-0.21, 0.43)	0.01	0.6109	0.01	0.418647	-0.01	0.606159		0.63	0.22 (-0.10, 0.48)	-0.01 (-0.28, 0.27)	-0.01	0.819024	0.02	0.00479643	0.03	0.00671162		0.48 (0.36, 0.58)
		PoG L 4 4	A1/2/3tru, area 1/2/3(trunk region)	Somatomotor		0.09	0.44 (0.24, 0.60)	-0.21 (-0.56, 0.46)	-0.01	0.780066	0.01	0.475702	0.02	0.120974		0.17	0.56 (0.32, 0.71)	0.37 (0.13, 0.55)	-0.06	0.0938687	0.01	0.380402	0.03	0.0562472		0.52 (0.40, 0.62)
		PoG R 4 4	A1/2/3tru, area 1/2/3(trunk region)	Somatomotor		0.13	0.23 (-0.00, 0.43)	-0.17 (-0.47, 0.22)	-0.03	0.260162	0.01	0.508365	0.02	0.0935288		0.18	0.49 (0.20, 0.67)	0.14 (-0.10, 0.35)	-0.09	0.0188996	0.02	0.0776501	0.04	0.033312		0.48 (0.36, 0.58)
Insular lobe	INS, Insular gyrus	INS L 6 1	G, hypergranular insula	Somatomotor		-0.67	0.45 (0.22, 0.62)	0.22 (-0.06, 0.45)	0.05	0.0264231	0	0.548447	0.02	0.029245		-0.66	0.47 (0.23, 0.64)	-0.02 (-0.32, 0.28)	0.03	0.218388	0	0.513112	0.04	7.90687e-05		0.43 (0.31, 0.53)
		INS R 6 1	G, hypergranular insula	Somatomotor		-0.66	0.43 (0.13, 0.63)	0.17 (-0.06, 0.38)	0.06	0.00233974	0	0.911996	0.03	0.00149377		-0.66	0.33 (0.07, 0.53)	0.14 (-0.15, 0.39)	0.01	0.517017	0	0.899566	0.02	0.0930279		0.44 (0.33, 0.55)
		INS L 6 2	vIa, ventral agranular insula	#N/A		-0.54	0.45 (0.25, 0.60)	0.34 (0.00, 0.57)	0.05	0.0439271	-0.02	0.0515815	-0.01	0.232209		-0.56	0.36 (0.09, 0.56)	0.12 (-0.15, 0.37)	0.04	0.0636013	-0.01	0.042703	-0.01	0.153864		0.45 (0.33, 0.55)
		INS R 6 2	vIa, ventral agranular insula	Frontoparietal		-0.62	0.46 (0.23, 0.62)	0.13 (-0.14, 0.38)	0.04	0.037491	-0.01	0.084703	-0.01	0.150563		-0.62	0.19 (-0.09, 0.43)	0.28 (0.03, 0.48)	0.03	0.0760262	-0.01	0.44214	0	0.916931		0.42 (0.30, 0.53)
		INS L 6 3	dIa, dorsal agranular insula	Ventral Attention		-0.15	0.46 (0.27, 0.61)	0.44 (0.12, 0.64)	0.05	0.0438927	-0.01	0.168382	-0.01	0.617479		-0.16	0.26 (-0.04, 0.50)	-0.04 (-0.31, 0.24)	0.01	0.777822	-0.02	0.00452292	-0.02	0.142874		0.46 (0.34, 0.56)
		INS R 6 3	dIa, dorsal agranular insula	Ventral Attention		0.01	0.36 (0.15, 0.53)	0.12 (-0.18, 0.39)	0.05	0.0972546	0	0.735059	-0.01	0.407366		0	0.29 (0.03, 0.50)	0.13 (-0.17, 0.40)	0.01	0.811666	0	0.980549	-0.01	0.232296		0.41 (0.28, 0.52)
		INS L 6 4	vId/vIg, ventral dysgranular and granular insula	Ventral Attention		-0.83	0.51 (0.21, 0.69)	0.40 (0.14, 0.58)	0.03	0.0918434	0	0.53281	0.01	0.412745		-0.83	0.46 (0.23, 0.63)	0.19 (-0.07, 0.42)	0.04	0.00718801	0.01	0.130344	0.02	0.0129828		0.47 (0.36, 0.57)
		INS R 6 4	vId/vIg, ventral dysgranular and granular insula	Ventral Attention		-0.78	0.60 (0.39, 0.73)	0.28 (0.02, 0.49)	0.05	0.0032096	0	0.83668	0	0.575195		-0.78	0.27 (0.02, 0.47)	0.19 (-0.12, 0.46)	0.03	0.0640989	0.01	0.044114	0.01	0.105569		0.33 (0.20, 0.45)
		INS L 6 5	dIg, dorsal granular insula	Somatomotor		-0.61	0.51 (0.28, 0.67)	0.08 (-0.18, 0.33)	0.02	0.419748	-0.01	0.305761	0.01	0.139444		-0.62	0.38 (0.08, 0.59)	-0.06 (-0.32, 0.22)	0	0.865956	0	0.537493	0.02	0.0354992		0.33 (0.19, 0.46)
		INS R 6 5	dIg, dorsal granular insula	Somatomotor		-0.54	0.38 (0.09, 0.59)	0.05 (-0.19, 0.27)	0.04	0.0683797	0	0.790639	0.02	0.0666303		-0.55	0.36 (0.08, 0.57)	-0.07 (-0.32, 0.18)	-0.02	0.413559	0.01	0.158141	0.02	0.143572		0.43 (0.30, 0.54)
		INS L 6 6	dId, dorsal dysgranular insula	Ventral Attention		-0.4	0.57 (0.37, 0.71)	0.29 (0.03, 0.50)	0.05	0.0397328	-0.01	0.387153	0	0.785254		-0.4	0.29 (0.04, 0.50)	0.00 (-0.29, 0.29)	0.06	0.0137833	0	0.74253	0	0.693752		0.45 (0.32, 0.55)
		INS R 6 6	dId, dorsal dysgranular insula	Ventral Attention		-0.32	0.32 (0.07, 0.52)	-0.07 (-0.32, 0.20)	0.07	0.00480076	0	0.952292	0	0.841544		-0.32	0.41 (0.17, 0.58)	-0.25 (-0.52, 0.08)	0.04	0.119647	0	0.514832	0	0.848172		0.34 (0.20, 0.46)
Limbic lobe	CG, Cingulate gyrus	CG L 7 1	A23d, dorsal area 23	Default		0.77	0.48 (0.28, 0.63)	0.31 (0.02, 0.53)	0.11	0.000277924	0	0.885569	-0.04	0.00565438		0.73	0.48 (0.25, 0.64)	-0.02 (-0.27, 0.24)	0.13	7.2158e-05	0	0.973889	-0.03	0.0278537		0.51 (0.40, 0.61)
		CG R 7 1	A23d, dorsal area 23	Default		0.53	0.60 (0.41, 0.72)	0.31 (0.06, 0.51)	0.07	0.0188607	0	0.905788	-0.03	0.0094634		0.5	0.41 (0.17, 0.58)	-0.02 (-0.28, 0.25)	0.13	1.07232e-05	0	0.815733	-0.02	0.0857383		0.50 (0.39, 0.60)
		CG L 7 2	A24rv, rostroventral area 24	#N/A		-0.62	0.59 (0.39, 0.73)	0.33 (0.06, 0.53)	0.04	0.0389311	0	0.902978	0	0.722574		-0.62	0.47 (0.26, 0.63)	0.06 (-0.20, 0.31)	0.08	8.45428e-07	0.01	0.0804443	0	0.799673		0.53 (0.42, 0.62)
		CG R 7 2	A24rv, rostroventral area 24	#N/A		-0.64	0.45 (0.24, 0.61)	0.15 (-0.10, 0.37)	0.04	0.002051	-0.02	0.0020747	-0.02	0.00493179		-0.62	0.55 (0.34, 0.69)	-0.03 (-0.29, 0.23)	0.09	1.53136e-08	0	0.711107	-0.02	0.0257263		0.43 (0.31, 0.54)
		CG L 7 3	A32p, pregenual area 32	Default		0.13	0.62 (0.45, 0.74)	0.17 (-0.08, 0.39)	0.05	0.134855	0.01	0.64557	0	0.728638		0.15	0.55 (0.33, 0.70)	0.14 (-0.12, 0.37)	0.05	0.113456	-0.01	0.214562	0	0.769831		0.39 (0.27, 0.51)
		CG R 7 3	A32p, pregenual area 32	Ventral Attention		0.14	0.58 (0.39, 0.71)	0.29 (0.04, 0.50)	0.07	0.0400557	0.02	0.0816782	0	0.779593		0.19	0.39 (0.10, 0.59)	0.20 (-0.05, 0.42)	0.07	0.0245169	0	0.714819	0	0.980101		0.43 (0.30, 0.53)
		CG L 7 4	A23v, ventral area 23	Default		0.22	0.25 (-0.00, 0.47)	0.30 (0.03, 0.51)	0.07	0.00841121	-0.01	0.387371	0.01	0.401709		0.15	0.38 (0.11, 0.58)	-0.08 (-0.31, 0.15)	0	0.987236	-0.02	0.00940784	0	0.959025		0.29 (0.16, 0.41)
		CG R 7 4	A23v, ventral area 23	Visual		0.07	0.42 (0.18, 0.60)	0.12 (-0.13, 0.35)	0.07	0.00285698	0	0.714196	0	0.765072		-0.01	0.37 (0.10, 0.57)	-0.01 (-0.27, 0.25)	0.01	0.542481	-0.02	0.0200655	-0.01	0.547737		0.37 (0.25, 0.49)
		CG L 7 5	A24cd, caudodorsal area 24	Ventral Attention		-0.17	0.51 (0.25, 0.67)	0.32 (0.07, 0.52)	0.06	0.0829884	0.03	0.0271412	0.02	0.204321		-0.1	0.44 (0.20, 0.61)	0.09 (-0.17, 0.34)	0.09	0.0100891	0.03	0.00851071	0.02	0.125416		0.40 (0.27, 0.50)
		CG R 7 5	A24cd, caudodorsal area 24	Ventral Attention		-0.18	0.32 (0.04, 0.54)	0.32 (0.05, 0.53)	0.09	0.0133233	0.03	0.0183145	0.02	0.150825		-0.09	0.42 (0.19, 0.59)	0.10 (-0.19, 0.37)	0.1	0.00157896	0.04	0.000387032	0.03	0.0905163		0.32 (0.19, 0.44)
		CG L 7 6	A23c, caudal area 24	Ventral Attention		-0.29	0.67 (0.50, 0.78)	0.22 (-0.07, 0.46)	0.07	0.000652565	0	0.596225	0.01	0.20704		-0.27	0.54 (0.31, 0.70)	0.24 (-0.00, 0.44)	0.06	0.00432065	0	0.933817	0.01	0.280296		0.49 (0.37, 0.60)
		CG R 7 6	A23c, caudal area 24	Ventral Attention		-0.28	0.59 (0.41, 0.72)	0.28 (-0.00, 0.50)	0.06	0.00583205	0.01	0.359478	0.01	0.272846		-0.25	0.53 (0.32, 0.68)	0.33 (0.08, 0.53)	0.06	0.00392677	0	0.544803	0.01	0.189565		0.53 (0.42, 0.63)
		CG L 7 7	A32sg, subgenual area 32	Default		0.17	0.41 (0.17, 0.59)	0.13 (-0.13, 0.36)	0.06	0.0317067	-0.02	0.0605469	-0.04	0.00291553		0.18	0.46 (0.24, 0.62)	0.18 (-0.08, 0.41)	0.11	0.00021672	-0.01	0.245801	-0.04	0.00161652		0.50 (0.39, 0.60)
		CG R 7 7	A32sg, subgenual area 32	Default		0.26	0.56 (0.37, 0.69)	0.26 (-0.01, 0.48)	0.08	0.00796051	-0.01	0.278822	-0.03	0.0344944		0.31	0.51 (0.29, 0.66)	0.27 (0.01, 0.48)	0.09	0.0030728	-0.01	0.190843	-0.02	0.0874742		0.45 (0.33, 0.56)
Occipital lobe	MVOcC, MedioVentral occipital cortex	MVOcC L 5 1	cLinG, caudal lingual gyrus	Visual		1.23	0.28 (0.01, 0.51)	0.04 (-0.26, 0.34)	0.02	0.595596	0.02	0.370985	-0.04	0.0867596		1.28	0.43 (0.17, 0.61)	0.02 (-0.22, 0.26)	0.06	0.135717	0	0.711222	0	0.991211		0.49 (0.37, 0.59)
		MVOcC R 5 1	cLinG, caudal lingual gyrus	Visual		1.11	0.34 (0.09, 0.53)	0.13 (-0.16, 0.38)	0.06	0.258671	0.04	0.036626	-0.01	0.644624		1.19	0.49 (0.28, 0.64)	-0.29 (-0.52, -0.00)	0.1	0.034574	0.04	0.0139926	0.03	0.116815		0.61 (0.51, 0.69)
		MVOcC L 5 2	rCunG, rostral cuneus gyrus	Visual		1.21	0.44 (0.20, 0.61)	0.28 (0.01, 0.50)	0	0.941133	-0.02	0.230312	0.03	0.0648986		1.17	0.59 (0.39, 0.72)	0.40 (0.16, 0.58)	0.01	0.835148	-0.02	0.131623	-0.01	0.67117		0.51 (0.39, 0.61)
		MVOcC R 5 2	rCunG, rostral cuneus gyrus	Visual		1.12	0.40 (0.14, 0.59)	0.36 (0.14, 0.54)	0	0.901164	-0.03	0.0542806	0.02	0.181615		1.1	0.43 (0.15, 0.62)	0.23 (-0.02, 0.45)	-0.01	0.714012	-0.01	0.455042	0.01	0.49825		0.48 (0.36, 0.58)
		MVOcC L 5 3	cCunG, caudal cuneus gyrus	Visual		1.04	0.15 (-0.10, 0.38)	-0.04 (-0.31, 0.23)	-0.03	0.491392	0.02	0.305232	-0.04	0.0345938		1.15	0.51 (0.30, 0.67)	-0.16 (-0.38, 0.07)	0.08	0.0817743	0.03	0.0275641	0.02	0.327619		0.53 (0.40, 0.62)
		MVOcC R 5 3	cCunG, caudal cuneus gyrus	Visual		1.1	0.40 (0.17, 0.58)	0.38 (0.11, 0.58)	-0.05	0.194684	0.02	0.220724	0	0.918897		1.14	0.55 (0.32, 0.70)	0.01 (-0.24, 0.26)	0.04	0.282631	0.02	0.170946	0	0.8411		0.48 (0.35, 0.58)
		MVOcC L 5 4	rLinG, rostral lingual gyrus	Visual		0.47	0.32 (0.06, 0.52)	0.19 (-0.09, 0.43)	0.04	0.237705	-0.02	0.0476279	0.02	0.248428		0.44	0.33 (0.07, 0.53)	0.06 (-0.21, 0.31)	-0.06	0.0538544	-0.04	0.000268763	0	0.864862		0.47 (0.35, 0.57)
		MVOcC R 5 4	rLinG, rostral lingual gyrus	Visual		0.43	0.26 (-0.02, 0.48)	0.22 (-0.11, 0.48)	0.07	0.00969392	-0.04	0.000447348	0.01	0.326522		0.39	0.51 (0.31, 0.66)	0.20 (-0.07, 0.42)	-0.02	0.488573	-0.03	0.00517658	0	0.698027		0.49 (0.37, 0.59)
		MVOcC L 5 5	vmPOS,ventromedial parietooccipital sulcus	Visual		0.41	0.45 (0.24, 0.61)	0.31 (0.02, 0.53)	0	0.97514	-0.04	0.00616793	0.04	0.0169192		0.34	0.56 (0.34, 0.71)	0.12 (-0.12, 0.34)	-0.02	0.510365	-0.03	0.0395506	0	0.83529		0.49 (0.38, 0.59)
		MVOcC R 5 5	vmPOS,ventromedial parietooccipital sulcus	Visual		0.29	0.45 (0.22, 0.62)	0.27 (-0.05, 0.52)	0.01	0.801524	-0.03	0.0223087	0.04	0.0114943		0.26	0.54 (0.32, 0.69)	0.07 (-0.18, 0.31)	-0.01	0.701321	-0.02	0.0432163	0	0.808706		0.51 (0.40, 0.61)
	LOcC, Lateral occipital cortex	LOcC L 4 1	mOccG, middle occipital gyrus	Visual		1.22	0.43 (0.21, 0.59)	-0.18 (-0.42, 0.09)	-0.05	0.105401	0.01	0.428301	0	0.963068		1.26	0.44 (0.17, 0.62)	0.21 (-0.05, 0.42)	0	0.915899	0.01	0.351668	-0.02	0.228542		0.47 (0.35, 0.58)
		LOcC R 4 1	mOccG, middle occipital gyrus	Visual		1.09	0.42 (0.22, 0.59)	-0.46 (-0.67, -0.06)	-0.05	0.180894	0.04	0.00386769	0	0.959104		1.16	0.28 (0.01, 0.49)	0.14 (-0.13, 0.38)	0.03	0.388861	0.04	0.0047181	-0.02	0.157949		0.52 (0.41, 0.62)
		LOcC L 4 2	V5/MT+, area V5/MT+	Dorsal Attention		1.02	0.38 (0.14, 0.55)	0.35 (0.07, 0.56)	-0.06	0.0605882	0	0.978781	-0.01	0.338907		1.05	0.47 (0.26, 0.63)	0.02 (-0.26, 0.29)	-0.06	0.0528842	0	0.809841	0	0.751655		0.45 (0.32, 0.55)
		LOcC R 4 2	V5/MT+, area V5/MT+	Visual		0.86	0.35 (0.13, 0.53)	-0.08 (-0.43, 0.31)	-0.02	0.536477	0.04	0.00160555	-0.01	0.531133		0.92	0.10 (-0.15, 0.34)	0.26 (-0.01, 0.48)	-0.01	0.703634	0.04	0.000647047	-0.01	0.670272		0.55 (0.45, 0.64)
		LOcC L 4 3	OPC, occipital polar cortex	Visual		0.9	0.44 (0.23, 0.60)	-0.05 (-0.32, 0.25)	-0.04	0.37156	0.04	0.0163135	-0.03	0.0899119		1.1	0.45 (0.21, 0.63)	0.14 (-0.14, 0.39)	0.05	0.237414	0.04	0.00334472	-0.01	0.694616		0.54 (0.43, 0.63)
		LOcC R 4 3	OPC, occipital polar cortex	Visual		0.84	0.53 (0.35, 0.67)	-0.07 (-0.38, 0.28)	-0.08	0.0958612	0.07	7.48555e-05	-0.03	0.100449		1.02	0.38 (0.16, 0.55)	-0.11 (-0.43, 0.27)	0.03	0.454576	0.08	6.06919e-07	-0.02	0.428023		0.61 (0.50, 0.69)
		LOcC L 4 4	iOccG, inferior occipital gyrus	Visual		0.82	0.36 (0.12, 0.54)	0.01 (-0.33, 0.35)	0.02	0.656926	0.03	0.0466609	-0.03	0.184891		0.93	0.35 (0.11, 0.54)	0.07 (-0.19, 0.32)	0.07	0.0693121	0.04	0.00355827	0	0.95624		0.51 (0.39, 0.60)
		LOcC R 4 4	iOccG, inferior occipital gyrus	Visual		0.39	0.54 (0.34, 0.68)	0.22 (-0.09, 0.48)	-0.01	0.653372	0.03	0.0206687	-0.02	0.19172		0.47	0.53 (0.32, 0.68)	-0.13 (-0.39, 0.15)	0.01	0.603175	0.01	0.144375	-0.02	0.112033		0.50 (0.39, 0.60)
		LOcC L 2 1	msOccG, medial superior occipital gyrus	Visual		0.88	0.55 (0.36, 0.69)	0.35 (0.01, 0.58)	-0.05	0.245898	0	0.99975	-0.02	0.291966		0.85	0.40 (0.18, 0.58)	0.12 (-0.17, 0.38)	0.05	0.124213	0	0.88891	-0.02	0.116974		0.60 (0.50, 0.68)
		LOcC R 2 1	msOccG, medial superior occipital gyrus	Visual		0.86	0.44 (0.21, 0.61)	0.47 (0.17, 0.66)	0.02	0.675389	-0.01	0.512744	0	0.855848		0.86	0.46 (0.24, 0.62)	0.21 (-0.07, 0.45)	0.06	0.0795307	-0.02	0.141918	-0.02	0.112917		0.60 (0.50, 0.68)
		LOcC L 2 2	lsOccG, lateral superior occipital gyrus	Visual		1.03	0.60 (0.41, 0.72)	0.16 (-0.15, 0.41)	-0.05	0.0810543	-0.02	0.083517	0.01	0.245812		0.95	0.36 (0.11, 0.55)	-0.12 (-0.39, 0.18)	-0.05	0.071397	-0.02	0.0326965	0.02	0.0464209		0.58 (0.48, 0.66)
		LOcC R 2 2	lsOccG, lateral superior occipital gyrus	Visual		1.09	0.45 (0.24, 0.61)	0.11 (-0.21, 0.39)	-0.03	0.274686	-0.01	0.159409	0.01	0.248462		1.04	0.34 (0.04, 0.55)	0.07 (-0.21, 0.33)	-0.01	0.632974	-0.01	0.335106	0.02	0.0838246		0.45 (0.32, 0.55)

## Sheet: STable2
STable 2. Mean, twin correlations, covariate effects and phenotypic correlations for Wave 1 and 2 fALFF values
Sex (0 = male, 1 = female, age (years), mean FD (framewise displacement; z-score).
Raw p values are displayed - bold and highlighted associations are significant using the Benjamini-Hochberg procedure with a false discovery rate of .05
						Wave 1										Wave 2										Wave 1-2 Phenotypic Correlation
						Mean	Twin Correlations (95% CI)		Sex		Age		Mean FD			Mean	Twin Correlations (95% CI)		Sex		Age		Mean FD
Lobe	Gyrus	Anatomical	Modified cyto-architectonic	Network (Yeo)			MZ	DZ	Estimate	p value	Estimate	p value	Estimate	p value			MZ	DZ	Estimate	p value	Estimate	p value	Estimate	p value
Frontal lobe	SFG, Superior frontal gyrus	SFG L 7 1	A8m, medial area 8	Frontoparietal		0.17	0.53 (0.31, 0.68)	0.18 (-0.12, 0.43)	-0.01	0.65156	0.01	0.261195	0.01	0.530527		0.23	0.36 (0.12, 0.55)	-0.17 (-0.42, 0.12)	0.02	0.282134	0	0.839379	-0.01	0.183364		0.37 (0.24, 0.48)
		SFG R 7 1	A8m, medial area 8	Ventral Attention		0.04	0.66 (0.49, 0.77)	0.57 (0.34, 0.71)	0.02	0.419762	0.02	0.0342553	0	0.753126		0.1	0.31 (0.07, 0.51)	0.15 (-0.20, 0.45)	0.04	0.018257	0.01	0.103387	-0.01	0.414568		0.36 (0.23, 0.48)
		SFG L 7 2	A8dl, dorsolateral area 8	Default		0	0.68 (0.51, 0.78)	0.44 (0.18, 0.62)	0.04	0.143745	0.02	0.123746	-0.02	0.0899424		0.09	0.59 (0.38, 0.73)	0.20 (-0.05, 0.41)	0.08	0.000340873	0.02	0.0225687	0	0.740951		0.43 (0.31, 0.54)
		SFG R 7 2	A8dl, dorsolateral area 8	Frontoparietal		0.13	0.65 (0.48, 0.76)	0.54 (0.30, 0.69)	0.03	0.184232	0.03	0.0121016	-0.01	0.559693		0.2	0.51 (0.29, 0.67)	-0.05 (-0.31, 0.20)	0.05	0.0172204	0.03	5.65198e-06	-0.02	0.0448702		0.36 (0.23, 0.47)
		SFG L 7 3	A9l, lateral area 9	Default		0.29	0.57 (0.36, 0.71)	0.53 (0.31, 0.68)	0	0.921977	0.02	0.0560204	-0.03	0.00962782		0.39	0.45 (0.21, 0.62)	0.30 (0.04, 0.52)	0.08	0.000990782	0.03	0.00262025	-0.03	0.0145793		0.39 (0.26, 0.50)
		SFG R 7 3	A9l, lateral area 9	Default		0.21	0.68 (0.51, 0.78)	0.49 (0.27, 0.65)	0.01	0.710096	0.02	0.031834	-0.01	0.434665		0.31	0.41 (0.17, 0.59)	0.18 (-0.09, 0.41)	0.07	0.00175331	0.03	0.000183064	-0.03	0.0159927		0.34 (0.21, 0.45)
		SFG L 7 4	A6dl, dorsolateral area 6	Dorsal Attention		-0.03	0.69 (0.53, 0.79)	0.35 (0.06, 0.56)	0.02	0.374205	0.02	0.110643	-0.02	0.146974		0.02	0.43 (0.21, 0.59)	0.07 (-0.24, 0.35)	0.07	0.00149851	0.02	0.0234883	0.01	0.272734		0.48 (0.37, 0.59)
		SFG R 7 4	A6dl, dorsolateral area 6	Dorsal Attention		0.09	0.62 (0.44, 0.74)	0.44 (0.18, 0.63)	0.02	0.511444	0.02	0.0441761	-0.02	0.0630617		0.15	0.50 (0.28, 0.65)	0.11 (-0.18, 0.37)	0.07	0.00313133	0.03	0.00086429	0	0.859195		0.55 (0.44, 0.64)
		SFG L 7 5	A6m, medial area 6	Somatomotor		-0.15	0.48 (0.25, 0.65)	0.27 (-0.01, 0.49)	0	0.989275	0.01	0.490381	0.02	0.0140291		-0.11	0.30 (0.03, 0.51)	0.16 (-0.09, 0.39)	0.01	0.763647	0.01	0.197863	0.02	0.0312837		0.43 (0.31, 0.54)
		SFG R 7 5	A6m, medial area 6	Somatomotor		-0.1	0.55 (0.32, 0.70)	0.22 (-0.10, 0.47)	0.04	0.120171	0.01	0.221251	0.02	0.0198088		-0.05	0.44 (0.21, 0.61)	0.15 (-0.13, 0.40)	0.03	0.16983	0.01	0.0356962	0.01	0.15419		0.39 (0.26, 0.50)
		SFG L 7 6	A9m, medial area 9	Default		0.28	0.62 (0.43, 0.75)	0.31 (0.08, 0.50)	-0.03	0.197182	0.01	0.44711	0.01	0.453157		0.33	0.53 (0.31, 0.68)	0.02 (-0.23, 0.27)	0.01	0.546078	-0.01	0.183197	-0.02	0.0932259		0.41 (0.29, 0.52)
		SFG R 7 6	A9m, medial area 9	Frontoparietal		0.11	0.53 (0.32, 0.68)	0.34 (0.09, 0.54)	0.02	0.377652	0.01	0.472642	0	0.989367		0.18	0.48 (0.26, 0.64)	0.27 (-0.06, 0.52)	0.04	0.0399318	0	0.518852	-0.01	0.391316		0.39 (0.27, 0.50)
		SFG L 7 7	A10m, medial area 10	Default		0.47	0.45 (0.22, 0.62)	0.26 (0.01, 0.46)	0.03	0.217472	0	0.881734	-0.03	0.00557868		0.5	0.39 (0.11, 0.59)	0.31 (0.06, 0.51)	0.07	0.00197557	-0.01	0.508782	-0.02	0.0303392		0.37 (0.24, 0.48)
		SFG R 7 7	A10m, medial area 10	Default		0.43	0.39 (0.16, 0.57)	0.25 (-0.02, 0.48)	0.06	0.0108165	0	0.868056	-0.02	0.0226399		0.48	0.55 (0.35, 0.70)	0.21 (-0.06, 0.45)	0.09	0.000199658	0	0.647555	-0.03	0.00924908		0.39 (0.27, 0.51)
	MFG, Middle frontal gyrus	MFG L 7 1	A9/46d, dorsal area 9/46	Ventral Attention		0.14	0.55 (0.35, 0.69)	0.51 (0.27, 0.67)	0.01	0.808153	0.01	0.461183	-0.02	0.157626		0.23	0.51 (0.29, 0.67)	0.30 (0.05, 0.50)	0.09	0.000816156	0.01	0.454675	0	0.691084		0.39 (0.26, 0.50)
		MFG R 7 1	A9/46d, dorsal area 9/46	Frontoparietal		0.14	0.56 (0.38, 0.69)	0.53 (0.31, 0.68)	0.02	0.488555	0.02	0.109896	-0.01	0.171665		0.2	0.43 (0.21, 0.60)	0.23 (-0.06, 0.47)	0.08	0.000720405	0.01	0.093964	-0.01	0.251469		0.39 (0.27, 0.50)
		MFG L 7 2	IFJ, inferior frontal junction	Frontoparietal		0.2	0.35 (0.08, 0.55)	0.24 (-0.05, 0.47)	-0.02	0.374488	0	0.727114	-0.01	0.139087		0.24	0.19 (-0.05, 0.41)	0.19 (-0.09, 0.43)	-0.01	0.737153	0	0.914939	0.02	0.0859609		0.38 (0.25, 0.50)
		MFG R 7 2	IFJ, inferior frontal junction	Frontoparietal		0.29	0.41 (0.17, 0.59)	0.38 (0.08, 0.59)	0.03	0.219774	0	0.608943	0	0.706469		0.32	0.35 (0.15, 0.52)	0.19 (-0.13, 0.45)	0	0.916895	0	0.72268	-0.02	0.100213		0.48 (0.36, 0.58)
		MFG L 7 3	A46, area 46	Frontoparietal		0.52	0.52 (0.29, 0.67)	0.37 (0.14, 0.55)	0.01	0.805566	0	0.875142	-0.04	0.0153406		0.57	0.63 (0.43, 0.76)	0.29 (0.05, 0.49)	0.07	0.0379742	-0.01	0.213485	-0.02	0.134952		0.42 (0.28, 0.53)
		MFG R 7 3	A46, area 46	Frontoparietal		0.5	0.55 (0.34, 0.69)	0.51 (0.30, 0.67)	0.03	0.330437	0	0.743949	-0.02	0.0672696		0.57	0.63 (0.46, 0.75)	0.40 (0.14, 0.59)	0.07	0.0143704	0	0.883987	-0.02	0.0471031		0.36 (0.22, 0.48)
		MFG L 7 4	A9/46v, ventral area 9/46	Frontoparietal		0.37	0.53 (0.32, 0.68)	0.40 (0.13, 0.59)	0.04	0.101296	-0.01	0.609573	-0.03	0.0188293		0.4	0.61 (0.43, 0.73)	0.33 (0.07, 0.53)	0.08	0.00241873	0	0.782699	-0.01	0.424377		0.52 (0.40, 0.62)
		MFG R 7 4	A9/46v, ventral area 9/46	Frontoparietal		0.46	0.38 (0.16, 0.56)	0.62 (0.38, 0.76)	0.04	0.0520244	0	0.735512	-0.02	0.129795		0.46	0.43 (0.22, 0.60)	0.28 (-0.05, 0.52)	0.07	0.00396797	0	0.67456	-0.01	0.222482		0.36 (0.23, 0.48)
		MFG L 7 5	A8vl, ventrolateral area 8	Default		0.14	0.48 (0.25, 0.64)	0.49 (0.26, 0.66)	0.01	0.721726	0.01	0.137669	-0.01	0.333486		0.23	0.39 (0.14, 0.58)	0.29 (0.03, 0.50)	0.07	0.00101768	0.01	0.227798	0	0.699145		0.36 (0.23, 0.47)
		MFG R 7 5	A8vl, ventrolateral area 8	Frontoparietal		0.38	0.49 (0.29, 0.64)	0.52 (0.29, 0.68)	0.02	0.478734	0.01	0.418372	-0.01	0.435445		0.41	0.49 (0.27, 0.65)	0.20 (-0.14, 0.47)	0.01	0.572847	0	0.537755	-0.02	0.0172741		0.40 (0.27, 0.51)
		MFG L 7 6	A6vl, ventrolateral area 6	Dorsal Attention		0.02	0.54 (0.32, 0.69)	0.17 (-0.16, 0.43)	0.01	0.695247	0.01	0.40116	-0.01	0.151317		0.06	0.21 (-0.05, 0.43)	0.11 (-0.14, 0.34)	0.05	0.010606	0.01	0.184548	0.01	0.343414		0.47 (0.35, 0.57)
		MFG R 7 6	A6vl, ventrolateral area 6	Dorsal Attention		0.17	0.64 (0.46, 0.76)	0.38 (0.11, 0.58)	0.02	0.455958	0.02	0.0682857	0	0.674667		0.22	0.42 (0.18, 0.59)	0.09 (-0.18, 0.33)	0.06	0.0106059	0.02	0.0119247	-0.01	0.514982		0.54 (0.43, 0.63)
		MFG L 7 7	A10l, lateral area 10	Limbic		0.63	0.27 (-0.00, 0.49)	0.29 (0.03, 0.50)	0.06	0.103265	-0.03	0.0520089	0	0.916312		0.55	0.21 (-0.09, 0.45)	0.35 (0.11, 0.54)	0.11	0.0012467	-0.03	0.0099361	0	0.795105		0.55 (0.44, 0.65)
		MFG R 7 7	A10l, lateral area 10	Frontoparietal		0.66	0.27 (0.02, 0.47)	0.24 (-0.03, 0.46)	0.09	0.00694521	-0.02	0.0644634	-0.02	0.108861		0.61	0.56 (0.33, 0.71)	0.20 (-0.04, 0.41)	0.08	0.0156489	-0.02	0.0450179	-0.02	0.315006		0.36 (0.22, 0.48)
	IFG, Inferior frontal gyrus	IFG L 6 1	A44d, dorsal area 44	Frontoparietal		0.18	0.39 (0.17, 0.55)	0.06 (-0.24, 0.35)	-0.01	0.744881	0	0.598219	-0.01	0.209787		0.21	0.18 (-0.07, 0.40)	-0.20 (-0.43, 0.06)	0	0.863648	0.01	0.214832	0	0.931452		0.58 (0.48, 0.67)
		IFG R 6 1	A44d, dorsal area 44	Dorsal Attention		0.36	0.49 (0.28, 0.64)	0.23 (-0.05, 0.45)	-0.02	0.512853	0.02	0.0344936	-0.02	0.0554136		0.39	0.40 (0.17, 0.58)	-0.03 (-0.30, 0.24)	-0.02	0.465287	0.02	0.0387496	-0.02	0.0872253		0.57 (0.47, 0.65)
		IFG L 6 2	IFS, inferior frontal sulcus	Frontoparietal		0.31	0.53 (0.34, 0.67)	0.42 (0.12, 0.62)	0.03	0.25197	0.01	0.517919	-0.01	0.575463		0.35	0.39 (0.18, 0.55)	0.33 (0.02, 0.56)	0.06	0.0187228	0.01	0.163035	-0.01	0.392429		0.54 (0.43, 0.63)
		IFG R 6 2	IFS, inferior frontal sulcus	Frontoparietal		0.39	0.46 (0.25, 0.61)	0.38 (0.06, 0.60)	0.04	0.149826	0.01	0.173208	-0.01	0.617843		0.41	0.43 (0.22, 0.59)	0.04 (-0.31, 0.36)	0.03	0.180473	0.02	0.0216528	-0.02	0.0861187		0.48 (0.36, 0.58)
		IFG L 6 3	A45c, caudal area 45	Default		0.22	0.40 (0.14, 0.58)	0.06 (-0.21, 0.31)	-0.03	0.0883714	-0.01	0.101682	-0.02	0.0374586		0.22	0.27 (-0.02, 0.49)	0.01 (-0.22, 0.24)	-0.01	0.747237	-0.01	0.0389511	0	0.798654		0.43 (0.31, 0.54)
		IFG R 6 3	A45c, caudal area 45	Default		0.37	0.46 (0.26, 0.61)	-0.22 (-0.52, 0.19)	-0.02	0.29479	-0.01	0.196889	-0.01	0.451696		0.35	0.07 (-0.16, 0.29)	-0.12 (-0.38, 0.17)	-0.04	0.0341041	-0.01	0.272942	-0.03	0.00580982		0.46 (0.34, 0.56)
		IFG L 6 4	A45r, rostral area 45	Default		0.45	0.53 (0.33, 0.67)	0.34 (0.05, 0.56)	-0.02	0.510726	0	0.850983	-0.01	0.442943		0.42	0.34 (0.09, 0.53)	0.24 (-0.03, 0.46)	0.02	0.425418	-0.02	0.0410513	-0.01	0.529049		0.46 (0.34, 0.56)
		IFG R 6 4	A45r, rostral area 45	Frontoparietal		0.45	0.51 (0.31, 0.65)	0.21 (-0.10, 0.47)	0.01	0.63436	0	0.673415	0	0.907317		0.44	0.24 (0.00, 0.44)	0.06 (-0.21, 0.33)	0.02	0.335731	0	0.845783	-0.03	0.00800233		0.47 (0.36, 0.57)
		IFG L 6 5	A44op, opercular area 44	Ventral Attention		0	0.41 (0.21, 0.57)	0.38 (0.03, 0.61)	0.01	0.541807	-0.01	0.0471418	-0.01	0.146955		-0.01	0.39 (0.15, 0.57)	0.09 (-0.18, 0.34)	0.02	0.355641	-0.02	1.5713e-05	0	0.729592		0.53 (0.43, 0.62)
		IFG R 6 5	A44op, opercular area 44	Ventral Attention		0.07	0.49 (0.29, 0.63)	-0.07 (-0.39, 0.30)	-0.01	0.649578	-0.01	0.18538	0	0.665698		0.05	0.34 (0.07, 0.54)	0.03 (-0.22, 0.27)	-0.03	0.104078	-0.02	0.000858127	-0.01	0.0788926		0.58 (0.48, 0.66)
		IFG L 6 6	A44v, ventral area 44	Ventral Attention		0.23	0.33 (0.10, 0.52)	0.12 (-0.16, 0.36)	-0.01	0.736603	-0.01	0.266301	-0.01	0.491842		0.22	0.26 (0.01, 0.47)	-0.09 (-0.36, 0.22)	-0.02	0.282477	-0.01	0.0876051	0	0.945167		0.46 (0.35, 0.56)
		IFG R 6 6	A44v, ventral area 44	Ventral Attention		0.35	0.38 (0.15, 0.56)	0.21 (-0.08, 0.45)	0	0.990408	0	0.967322	-0.01	0.479759		0.33	0.04 (-0.19, 0.26)	-0.12 (-0.38, 0.18)	-0.04	0.0701488	-0.01	0.294979	-0.02	0.0241914		0.45 (0.34, 0.55)
	OrG, Orbital gyrus	OrG L 6 1	A14m, medial area 14	Default		0.4	0.36 (0.06, 0.57)	0.23 (-0.01, 0.43)	0.05	0.0314521	-0.01	0.30654	-0.01	0.272072		0.38	0.36 (0.13, 0.55)	0.43 (0.16, 0.62)	0.09	0.000326621	-0.01	0.4039	-0.01	0.320298		0.50 (0.38, 0.59)
		OrG R 6 1	A14m, medial area 14	Default		0.18	0.51 (0.22, 0.68)	0.28 (0.07, 0.47)	0.05	0.0153905	-0.01	0.319556	0	0.893016		0.19	0.43 (0.20, 0.60)	0.22 (-0.06, 0.45)	0.09	1.2209e-05	-0.01	0.238037	-0.02	0.0344182		0.45 (0.33, 0.56)
		OrG L 6 2	A12/47o, orbital area 12/47	Default		0.1	0.47 (0.22, 0.64)	0.27 (0.01, 0.48)	0.04	0.0428338	-0.01	0.343122	0.01	0.340983		0.08	0.66 (0.48, 0.77)	0.23 (-0.07, 0.47)	0.02	0.20333	-0.01	0.0529526	0.01	0.113558		0.55 (0.44, 0.64)
		OrG R 6 2	A12/47o, orbital area 12/47	Default		0.21	0.47 (0.22, 0.64)	0.01 (-0.26, 0.28)	0.05	0.011715	0	0.645938	0	0.988235		0.18	0.49 (0.27, 0.65)	0.16 (-0.13, 0.41)	0.03	0.0775249	-0.01	0.0666958	0	0.821931		0.43 (0.30, 0.54)
		OrG L 6 3	A11l, lateral area 11	Limbic		-0.06	0.50 (0.27, 0.66)	0.32 (0.03, 0.55)	0.07	0.000312337	-0.03	0.00041417	0.03	0.00190612		-0.11	0.53 (0.29, 0.68)	0.02 (-0.25, 0.28)	0.06	0.00100524	-0.02	0.00155924	0.03	0.000235909		0.37 (0.24, 0.49)
		OrG R 6 3	A11l, lateral area 11	Frontoparietal		-0.08	0.47 (0.24, 0.63)	0.11 (-0.18, 0.37)	0.07	0.000227682	-0.02	0.000583706	0.02	0.00340011		-0.12	0.48 (0.25, 0.64)	-0.08 (-0.35, 0.22)	0.05	0.000992235	-0.01	0.00835499	0.03	0.000277278		0.36 (0.23, 0.47)
		OrG L 6 4	A11m, medial area 11	Limbic		0.05	0.56 (0.34, 0.70)	0.25 (0.02, 0.45)	0.05	0.0691507	-0.04	0.000273027	0.02	0.0444705		-0.01	0.35 (0.11, 0.54)	0.29 (0.01, 0.51)	0.09	0.000482151	-0.02	0.0170138	0	0.89801		0.54 (0.44, 0.63)
		OrG R 6 4	A11m, medial area 11	Limbic		0.24	0.48 (0.23, 0.64)	0.38 (0.15, 0.57)	0.07	0.0120608	-0.03	0.00111013	0.02	0.183637		0.18	0.28 (0.02, 0.50)	0.23 (-0.02, 0.44)	0.08	0.0068884	-0.02	0.0283537	0	0.85499		0.55 (0.44, 0.64)
		OrG L 6 5	A13, area 13	Limbic		-0.46	0.53 (0.31, 0.68)	0.39 (0.13, 0.57)	0	0.957894	-0.01	0.39656	0.02	0.0224078		-0.46	0.41 (0.13, 0.61)	0.33 (0.07, 0.53)	-0.01	0.38576	0	0.594151	0.01	0.480932		0.50 (0.38, 0.60)
		OrG R 6 5	A13, area 13	Limbic		-0.48	0.50 (0.27, 0.65)	0.29 (0.03, 0.50)	0	0.776091	-0.01	0.0757522	0.02	0.00981429		-0.5	0.36 (0.05, 0.59)	0.28 (0.04, 0.49)	-0.01	0.727448	0	0.80263	0	0.522545		0.48 (0.36, 0.58)
		OrG L 6 6	A12/47l, lateral area 12/47	Default		0.22	0.48 (0.28, 0.64)	0.17 (-0.12, 0.42)	-0.01	0.56009	0	0.640212	0	0.814666		0.19	0.47 (0.23, 0.63)	0.21 (-0.05, 0.44)	0.02	0.254246	-0.01	0.0169771	0	0.684254		0.47 (0.35, 0.57)
		OrG R 6 6	A12/47l, lateral area 12/47	Default		0.3	0.39 (0.16, 0.56)	0.29 (-0.07, 0.55)	0	0.859814	0.01	0.321837	0	0.913438		0.28	0.19 (-0.05, 0.41)	0.29 (-0.00, 0.51)	-0.02	0.307389	0	0.631005	-0.02	0.0123649		0.46 (0.34, 0.56)
	PrG, Precentral gyrus	PrG L 6 1	A4hf, area 4(head and face region)	Somatomotor		0.1	0.39 (0.18, 0.55)	0.30 (-0.01, 0.53)	-0.06	0.00430209	-0.01	0.2347	0	0.872392		0.14	0.24 (-0.02, 0.46)	0.21 (-0.07, 0.45)	-0.07	0.00398336	-0.01	0.0679709	0.04	0.000632235		0.38 (0.25, 0.50)
		PrG R 6 1	A4hf, area 4(head and face region)	Somatomotor		0.3	0.33 (0.12, 0.51)	0.17 (-0.11, 0.40)	-0.07	0.010076	-0.01	0.208159	-0.01	0.575372		0.32	0.26 (0.01, 0.47)	0.11 (-0.20, 0.39)	-0.08	0.00681489	-0.02	0.134143	0.01	0.631177		0.50 (0.38, 0.60)
		PrG L 6 2	A6cdl, caudal dorsolateral area 6	Dorsal Attention		-0.11	0.50 (0.25, 0.67)	0.44 (0.19, 0.62)	0.01	0.642268	0.01	0.595405	0	0.970529		-0.05	0.32 (0.03, 0.54)	0.23 (-0.02, 0.45)	0.06	0.00459006	0.01	0.40841	0.02	0.0647548		0.47 (0.34, 0.58)
		PrG R 6 2	A6cdl, caudal dorsolateral area 6	Dorsal Attention		-0.05	0.64 (0.45, 0.76)	0.52 (0.28, 0.68)	0.02	0.457201	0.01	0.375565	0.01	0.454459		-0.01	0.28 (0.00, 0.50)	0.11 (-0.15, 0.36)	0.04	0.0219947	0.01	0.238905	0.02	0.03688		0.50 (0.39, 0.60)
		PrG L 6 3	A4ul, area 4(upper limb region)	Somatomotor		-0.19	0.43 (0.15, 0.62)	0.33 (0.04, 0.54)	0.01	0.615451	0.01	0.29401	0.03	0.0166616		-0.13	0.30 (0.02, 0.52)	0.24 (-0.03, 0.46)	0.01	0.579388	0.01	0.433111	0.05	7.50626e-05		0.54 (0.42, 0.63)
		PrG R 6 3	A4ul, area 4(upper limb region)	Somatomotor		-0.05	0.27 (0.00, 0.48)	0.47 (0.24, 0.63)	0.01	0.583254	0.01	0.401169	0.04	0.000872623		0.03	0.41 (0.10, 0.61)	0.19 (-0.06, 0.41)	-0.02	0.510606	0.02	0.0274003	0.06	1.61914e-05		0.46 (0.33, 0.57)
		PrG L 6 4	A4t, area 4(trunk region)	Somatomotor		0.06	0.46 (0.23, 0.63)	0.25 (-0.09, 0.51)	0.02	0.50716	0.02	0.0520229	0	0.865125		0.1	0.31 (0.04, 0.52)	0.25 (-0.05, 0.49)	0.05	0.119429	0.02	0.0521871	0.04	0.0179774		0.46 (0.33, 0.56)
		PrG R 6 4	A4t, area 4(trunk region)	Somatomotor		0	0.40 (0.16, 0.58)	0.29 (-0.02, 0.51)	0.03	0.252333	0.02	0.152364	0	0.994829		0.05	0.34 (0.09, 0.53)	0.15 (-0.13, 0.39)	0.04	0.18237	0.03	0.0031753	0.03	0.0142515		0.55 (0.44, 0.63)
		PrG L 6 5	A4tl, area 4(tongue and larynx region)	Ventral Attention		-0.02	0.37 (0.09, 0.57)	0.24 (-0.04, 0.46)	-0.05	0.0196962	0	0.921369	0.01	0.252709		-0.02	0.47 (0.20, 0.65)	-0.07 (-0.34, 0.21)	-0.07	0.00243631	0	0.8971	0.01	0.471972		0.37 (0.25, 0.48)
		PrG R 6 5	A4tl, area 4(tongue and larynx region)	Ventral Attention		0.16	0.24 (-0.02, 0.45)	0.09 (-0.19, 0.36)	-0.02	0.406294	-0.01	0.299778	0	0.82314		0.15	0.20 (-0.07, 0.43)	0.02 (-0.23, 0.27)	-0.09	0.000164805	-0.01	0.148734	-0.02	0.0988548		0.47 (0.36, 0.57)
		PrG L 6 6	A6cvl, caudal ventrolateral area 6	Dorsal Attention		0.22	0.48 (0.27, 0.63)	0.25 (-0.03, 0.48)	-0.04	0.0381754	0	0.560699	-0.01	0.338108		0.28	0.32 (0.06, 0.53)	-0.04 (-0.30, 0.22)	-0.01	0.725758	0.01	0.39904	0	0.93607		0.46 (0.33, 0.56)
		PrG R 6 6	A6cvl, caudal ventrolateral area 6	Dorsal Attention		0.27	0.52 (0.34, 0.66)	0.24 (-0.05, 0.47)	0	0.885423	0	0.576648	-0.01	0.306609		0.31	0.11 (-0.14, 0.34)	0.02 (-0.28, 0.31)	0.03	0.135476	0	0.755836	-0.01	0.168958		0.56 (0.45, 0.65)
	PCL, Paracentral lobule	PCL L 2 1	A1/2/3ll, area 1/2/3 (lower limb region)	Ventral Attention		0.03	0.35 (0.09, 0.55)	0.23 (-0.07, 0.47)	0.02	0.387636	-0.01	0.304121	0.01	0.228601		0.03	0.24 (-0.02, 0.45)	0.12 (-0.18, 0.39)	-0.02	0.4718	0	0.537269	0.02	0.0549319		0.58 (0.47, 0.66)
		PCL R 2 1	A1/2/3ll, area 1/2/3 (lower limb region)	Somatomotor		-0.17	0.32 (0.08, 0.52)	0.28 (0.01, 0.49)	0.01	0.732214	-0.01	0.156229	0	0.684096		-0.17	0.33 (0.08, 0.53)	0.19 (-0.09, 0.43)	-0.01	0.653721	0	0.690971	0.02	0.0352484		0.58 (0.48, 0.66)
		PCL L 2 2	A4ll, area 4, (lower limb region)	Somatomotor		-0.1	0.41 (0.16, 0.59)	0.13 (-0.20, 0.41)	-0.02	0.432479	0	0.767692	0.02	0.0338833		-0.06	0.29 (-0.05, 0.54)	0.17 (-0.08, 0.40)	-0.05	0.0287421	0	0.779816	0.03	0.00269938		0.47 (0.35, 0.57)
		PCL R 2 2	A4ll, area 4, (lower limb region)	Somatomotor		-0.12	0.35 (0.09, 0.54)	0.39 (0.10, 0.59)	-0.02	0.358059	0	0.59933	0.01	0.143292		-0.08	0.48 (0.21, 0.66)	0.16 (-0.09, 0.38)	-0.04	0.119788	0.01	0.318162	0.03	0.00349279		0.47 (0.35, 0.57)
Temporal lobe	STG, Superior temporal gyrus	STG L 6 1	A38m, medial area 38	Limbic		-0.29	0.52 (0.25, 0.68)	0.07 (-0.19, 0.32)	0.01	0.134669	-0.02	2.14698e-05	0.01	0.0314385		-0.31	0.42 (0.11, 0.62)	-0.13 (-0.35, 0.11)	0.02	0.0018846	0	0.44973	0.01	0.0738548		0.31 (0.17, 0.43)
		STG R 6 1	A38m, medial area 38	Limbic		-0.32	0.45 (0.18, 0.63)	0.10 (-0.21, 0.38)	0.01	0.156485	-0.01	0.0114349	0.01	0.0107253		-0.32	0.36 (0.11, 0.56)	0.06 (-0.21, 0.31)	0.01	0.521461	0	0.21539	0	0.996334		0.38 (0.25, 0.49)
		STG L 6 2	A41/42, area 41/42	Somatomotor		-0.17	0.42 (0.19, 0.60)	0.40 (0.10, 0.61)	-0.05	0.029518	-0.01	0.199235	0.01	0.299597		-0.19	0.39 (0.10, 0.59)	0.06 (-0.19, 0.30)	-0.02	0.251736	-0.01	0.135662	0.01	0.361435		0.43 (0.31, 0.53)
		STG R 6 2	A41/42, area 41/42	Somatomotor		-0.18	0.52 (0.29, 0.67)	0.31 (-0.08, 0.57)	-0.02	0.428078	-0.01	0.29621	0.03	0.043754		-0.22	0.14 (-0.13, 0.38)	0.24 (-0.04, 0.47)	-0.04	0.025836	-0.01	0.0995675	0.01	0.360277		0.31 (0.18, 0.43)
		STG L 6 3	TE1.0 and TE1.2	Somatomotor		-0.25	0.43 (0.20, 0.60)	0.31 (0.02, 0.53)	-0.05	0.00946036	0	0.548	0.03	0.00135157		-0.24	0.35 (0.07, 0.56)	-0.13 (-0.40, 0.18)	-0.04	0.0279032	0.01	0.372114	0.02	0.053195		0.38 (0.25, 0.49)
		STG R 6 3	TE1.0 and TE1.2	Somatomotor		-0.15	0.27 (-0.02, 0.49)	0.36 (0.09, 0.55)	-0.02	0.327684	0.01	0.397255	0.02	0.0114195		-0.15	0.25 (-0.02, 0.46)	0.10 (-0.18, 0.35)	-0.05	0.0141668	0.01	0.208781	0	0.637569		0.38 (0.26, 0.49)
		STG L 6 4	A22c, caudal area 22	Somatomotor		0.26	0.57 (0.37, 0.71)	0.47 (0.23, 0.65)	-0.05	0.0181212	-0.01	0.397294	0.01	0.334133		0.24	0.49 (0.28, 0.65)	0.10 (-0.22, 0.39)	-0.07	0.00149218	-0.01	0.0785033	0.01	0.49028		0.59 (0.49, 0.68)
		STG R 6 4	A22c, caudal area 22	Somatomotor		0.22	0.38 (0.15, 0.57)	0.20 (-0.11, 0.45)	-0.05	0.101345	-0.01	0.545161	0.01	0.3542		0.2	0.29 (0.01, 0.51)	0.23 (-0.02, 0.45)	-0.13	3.51957e-06	-0.01	0.376348	-0.01	0.52679		0.53 (0.42, 0.61)
		STG L 6 5	A38l, lateral area 38	Limbic		-0.3	0.43 (0.17, 0.61)	0.28 (0.02, 0.49)	-0.05	0.00551919	0.01	0.286303	0.01	0.257828		-0.28	0.40 (0.15, 0.59)	0.26 (-0.01, 0.49)	-0.04	0.0838023	0.02	0.0224309	0	0.656815		0.41 (0.29, 0.52)
		STG R 6 5	A38l, lateral area 38	Limbic		-0.19	0.43 (0.20, 0.60)	0.42 (0.15, 0.61)	-0.03	0.0688741	0	0.5082	0.02	0.0202981		-0.19	0.23 (-0.02, 0.44)	0.28 (-0.02, 0.51)	-0.04	0.0292181	0.01	0.221392	-0.01	0.289191		0.44 (0.33, 0.55)
		STG L 6 6	A22r, rostral area 22	Default		-0.12	0.41 (0.20, 0.58)	0.21 (-0.10, 0.48)	-0.02	0.244324	-0.02	0.013224	0.01	0.10566		-0.16	0.56 (0.34, 0.71)	0.04 (-0.22, 0.30)	-0.04	0.00490062	-0.01	0.0776858	0.02	0.0038706		0.59 (0.49, 0.67)
		STG R 6 6	A22r, rostral area 22	Default		0.12	0.32 (0.08, 0.52)	0.23 (-0.03, 0.45)	0	0.84139	0	0.944311	0.01	0.123638		0.08	0.19 (-0.09, 0.42)	0.22 (-0.08, 0.47)	-0.1	3.82396e-06	-0.01	0.248113	0	0.869296		0.52 (0.41, 0.61)
	MTG, Middle temporal gyrus	MTG L 4 1	A21c, caudal area 21	Default		0.29	0.57 (0.39, 0.69)	0.40 (0.16, 0.59)	0	0.965393	0	0.793513	0.01	0.218221		0.3	0.66 (0.50, 0.76)	0.24 (-0.01, 0.46)	-0.01	0.496887	-0.01	0.446191	0.01	0.0713313		0.73 (0.66, 0.79)
		MTG R 4 1	A21c, caudal area 21	Frontoparietal		0.3	0.63 (0.43, 0.75)	0.44 (0.20, 0.61)	0.04	0.148128	0.01	0.458119	0.01	0.271167		0.31	0.49 (0.29, 0.65)	0.26 (0.01, 0.47)	0.01	0.690089	-0.01	0.364378	-0.01	0.210307		0.70 (0.62, 0.76)
		MTG L 4 2	A21r, rostral area 21	Default		-0.01	0.30 (0.03, 0.50)	0.06 (-0.22, 0.32)	0	0.980428	-0.01	0.0119808	0.01	0.35914		-0.04	0.35 (0.13, 0.53)	-0.12 (-0.38, 0.17)	-0.02	0.264645	-0.01	0.157124	0	0.86062		0.55 (0.44, 0.64)
		MTG R 4 2	A21r, rostral area 21	Default		-0.03	0.40 (0.12, 0.60)	0.33 (0.08, 0.53)	0.01	0.675883	-0.01	0.0145352	0.01	0.0493006		-0.06	0.37 (0.16, 0.54)	-0.17 (-0.45, 0.19)	-0.02	0.212288	-0.01	0.237381	-0.01	0.439628		0.50 (0.39, 0.60)
		MTG L 4 3	A37dl, dorsolateral area 37	Dorsal Attention		0.58	0.51 (0.27, 0.67)	0.18 (-0.07, 0.41)	-0.03	0.171483	0.01	0.490754	-0.01	0.564269		0.58	0.29 (0.06, 0.48)	0.38 (0.12, 0.57)	-0.04	0.097251	-0.01	0.217773	0	0.574729		0.69 (0.61, 0.76)
		MTG R 4 3	A37dl, dorsolateral area 37	Dorsal Attention		0.5	0.44 (0.23, 0.60)	0.24 (-0.02, 0.46)	-0.03	0.263083	0.02	0.0195084	-0.01	0.621381		0.51	0.47 (0.21, 0.65)	0.38 (0.14, 0.56)	-0.07	0.00480341	0.02	0.0778074	-0.02	0.123246		0.68 (0.60, 0.75)
		MTG L 4 4	aSTS, anterior superior temporal sulcus	Default		0.21	0.46 (0.25, 0.63)	0.40 (0.14, 0.59)	-0.02	0.296614	-0.01	0.241808	0	0.821806		0.19	0.53 (0.34, 0.67)	0.07 (-0.21, 0.33)	-0.02	0.425528	0	0.483762	0.01	0.336392		0.68 (0.60, 0.75)
		MTG R 4 4	aSTS, anterior superior temporal sulcus	Default		0.25	0.40 (0.17, 0.58)	0.26 (-0.05, 0.49)	0.02	0.265472	0.01	0.12149	0.01	0.219988		0.23	0.41 (0.20, 0.57)	0.27 (-0.03, 0.50)	-0.02	0.285972	0	0.791346	-0.01	0.145129		0.61 (0.51, 0.69)
	ITG, Inferior temporal gyrus	ITG L 7 1	A20iv, intermediate ventral area 20	Limbic		-0.45	0.39 (0.09, 0.60)	0.21 (-0.05, 0.43)	0.03	0.0502955	-0.02	0.0033397	0.03	8.41456e-05		-0.49	0.56 (0.37, 0.70)	0.19 (-0.09, 0.42)	0.03	0.0772042	-0.01	0.12875	0.01	0.0340877		0.52 (0.41, 0.62)
		ITG R 7 1	A20iv, intermediate ventral area 20	Limbic		-0.41	0.19 (-0.20, 0.50)	0.12 (-0.11, 0.33)	0.04	0.138654	-0.04	4.8494e-05	0.04	0.000145527		-0.5	0.45 (0.18, 0.63)	0.20 (-0.05, 0.41)	0.01	0.480934	-0.01	0.109521	0.02	0.071862		0.47 (0.35, 0.57)
		ITG L 7 2	A37elv, extreme lateroventral area 37	Dorsal Attention		0.49	0.28 (0.03, 0.48)	0.49 (0.25, 0.66)	0.02	0.370668	0.01	0.424107	0.02	0.14191		0.5	0.37 (0.16, 0.53)	0.03 (-0.31, 0.37)	-0.04	0.0689318	0	0.850978	0.02	0.0942127		0.51 (0.40, 0.60)
		ITG R 7 2	A37elv, extreme lateroventral area 37	Dorsal Attention		0.15	0.33 (0.10, 0.52)	0.36 (0.07, 0.57)	0.02	0.490374	0.03	0.0107404	0.02	0.18596		0.2	0.53 (0.26, 0.69)	0.10 (-0.12, 0.32)	0.01	0.813666	0.02	0.0664248	0.01	0.334551		0.49 (0.37, 0.58)
		ITG L 7 3	A20r, rostral area 20	Limbic		-0.31	0.27 (-0.14, 0.57)	-0.04 (-0.27, 0.20)	0.03	0.137088	-0.03	2.69765e-05	0.03	0.00437903		-0.37	0.46 (0.23, 0.63)	0.10 (-0.19, 0.37)	0.02	0.371796	-0.02	0.0132174	0.01	0.191824		0.46 (0.33, 0.57)
		ITG R 7 3	A20r, rostral area 20	Limbic		-0.29	0.50 (0.21, 0.68)	0.24 (-0.02, 0.45)	0.04	0.0277797	-0.03	0.000352786	0.04	4.14046e-06		-0.36	0.43 (0.09, 0.63)	-0.00 (-0.21, 0.20)	0	0.766146	-0.01	0.302534	0.02	0.0426426		0.38 (0.26, 0.50)
		ITG L 7 4	A20il, intermediate lateral area 20	Default		-0.1	0.47 (0.24, 0.63)	0.39 (0.16, 0.57)	0.01	0.748106	-0.01	0.291716	0.02	0.0274625		-0.12	0.61 (0.43, 0.73)	0.25 (-0.03, 0.47)	-0.01	0.692145	-0.01	0.277156	0.01	0.225101		0.75 (0.68, 0.80)
		ITG R 7 4	A20il, intermediate lateral area 20	Limbic		-0.07	0.33 (0.07, 0.54)	0.35 (0.13, 0.54)	0.04	0.151501	0	0.683803	0.02	0.0348317		-0.11	0.53 (0.34, 0.67)	0.32 (0.03, 0.54)	0	0.999644	-0.01	0.420364	0	0.779374		0.71 (0.63, 0.77)
		ITG L 7 5	A37vl, ventrolateral area 37	Dorsal Attention		0.68	0.14 (-0.14, 0.39)	0.34 (0.10, 0.54)	-0.03	0.300368	0	0.835144	-0.01	0.59485		0.67	0.38 (0.12, 0.58)	0.19 (-0.08, 0.43)	-0.04	0.102879	-0.01	0.199294	0.01	0.333676		0.49 (0.37, 0.59)
		ITG R 7 5	A37vl, ventrolateral area 37	Dorsal Attention		0.59	0.28 (0.04, 0.49)	0.20 (-0.09, 0.45)	0.03	0.403658	0	0.936733	0.01	0.70328		0.59	0.41 (0.12, 0.61)	0.21 (-0.03, 0.43)	-0.04	0.217365	0.01	0.337787	0.01	0.512276		0.53 (0.41, 0.62)
		ITG L 7 6	A20cl, caudolateral of area 20	Frontoparietal		0.15	0.67 (0.51, 0.78)	0.46 (0.24, 0.63)	0.05	0.073175	0.01	0.321094	0.03	0.00355714		0.16	0.63 (0.47, 0.74)	0.22 (-0.02, 0.43)	0.04	0.199466	0	0.628975	0.02	0.0891722		0.75 (0.68, 0.80)
		ITG R 7 6	A20cl, caudolateral of area 20	Frontoparietal		0.1	0.50 (0.28, 0.66)	0.41 (0.17, 0.59)	0.05	0.075113	0.01	0.34083	0.02	0.156266		0.1	0.39 (0.15, 0.58)	0.27 (0.02, 0.48)	0.04	0.139748	0	0.807149	0	0.92854		0.74 (0.67, 0.79)
		ITG L 7 7	A20cv, caudoventral of area 20	Limbic		-0.34	0.48 (0.24, 0.65)	0.59 (0.41, 0.71)	0.04	0.0397267	-0.01	0.468431	0.03	3.94759e-05		-0.36	0.49 (0.30, 0.64)	0.41 (0.14, 0.60)	0.06	0.00272928	0	0.495885	0.02	0.00347887		0.72 (0.64, 0.78)
		ITG R 7 7	A20cv, caudoventral of area 20	Limbic		-0.38	0.52 (0.29, 0.67)	0.49 (0.30, 0.64)	0.04	0.0798894	0.01	0.360341	0.03	9.07607e-05		-0.4	0.51 (0.31, 0.66)	0.24 (-0.04, 0.48)	0.05	0.0137389	0	0.93678	0.03	0.00118475		0.80 (0.74, 0.84)
	FuG, Fusiform gyrus	FuG L 3 1	A20rv, rostroventral area 20	Limbic		-0.45	0.27 (-0.00, 0.50)	0.01 (-0.25, 0.26)	0.02	0.111157	-0.03	2.33745e-08	0.03	5.91562e-06		-0.49	0.51 (0.31, 0.66)	-0.08 (-0.33, 0.18)	0.01	0.552218	-0.01	0.000425392	0.01	0.00701277		0.43 (0.31, 0.54)
		FuG R 3 1	A20rv, rostroventral area 20	Limbic		-0.1	0.55 (0.32, 0.70)	0.22 (-0.10, 0.47)	0.04	0.120171	0.01	0.221251	0.02	0.0198088		-0.05	0.44 (0.21, 0.61)	0.15 (-0.13, 0.40)	0.03	0.16983	0.01	0.0356962	0.01	0.15419		0.39 (0.26, 0.50)
		FuG L 3 2	A37mv, medioventral area 37	Visual		0.52	0.43 (0.21, 0.60)	0.28 (0.03, 0.49)	0.06	0.0345034	-0.01	0.249594	-0.01	0.50098		0.53	0.40 (0.15, 0.58)	0.21 (-0.07, 0.45)	0.01	0.555082	-0.01	0.0762661	0.01	0.247838		0.46 (0.34, 0.56)
		FuG R 3 2	A37mv, medioventral area 37	Visual		0.37	0.38 (0.15, 0.56)	0.27 (-0.02, 0.50)	0.03	0.222403	-0.01	0.286935	0	0.873238		0.37	0.39 (0.14, 0.58)	0.38 (0.11, 0.58)	-0.02	0.388105	0	0.916848	0.01	0.414424		0.63 (0.53, 0.70)
		FuG L 3 3	A37lv, lateroventral area 37	Dorsal Attention		0.17	0.36 (0.13, 0.54)	0.40 (0.17, 0.58)	0.04	0.045498	-0.02	0.00402872	0.02	0.0371602		0.15	0.39 (0.18, 0.56)	0.07 (-0.28, 0.38)	-0.01	0.734799	-0.02	0.000717957	0.02	0.00370707		0.59 (0.49, 0.67)
		FuG R 3 3	A37lv, lateroventral area 37	Visual		0.19	0.24 (-0.02, 0.45)	0.43 (0.20, 0.60)	0.04	0.027869	0	0.843398	0.03	4.11194e-05		0.19	0.26 (-0.00, 0.49)	0.46 (0.24, 0.63)	0	0.872785	0	0.941395	0.03	0.000241546		0.64 (0.54, 0.71)
	PhG, Parahippocampal gyrus	PhG L 6 1	A35/36r, rostral area 35/36	Limbic		-0.56	0.35 (0.09, 0.55)	0.12 (-0.16, 0.38)	0.03	0.0804602	-0.03	2.14518e-06	0.03	0.000206919		-0.61	0.55 (0.33, 0.70)	0.16 (-0.09, 0.39)	0.01	0.612029	-0.01	0.00407079	0.01	0.0398972		0.33 (0.20, 0.45)
		PhG R 6 1	A35/36r, rostral area 35/36	Limbic		-0.55	0.42 (0.17, 0.60)	0.06 (-0.22, 0.33)	0.01	0.42392	-0.03	1.07743e-05	0.04	2.66804e-07		-0.61	0.44 (0.16, 0.63)	0.08 (-0.15, 0.29)	-0.01	0.626821	0	0.617399	0.03	0.00103309		0.31 (0.17, 0.44)
		PhG L 6 2	A35/36c, caudal area 35/36	Limbic		-0.55	0.24 (-0.02, 0.45)	0.38 (0.08, 0.59)	-0.05	0.0230853	0	0.659636	0.03	0.00374976		-0.54	0.39 (0.12, 0.58)	0.29 (0.02, 0.51)	-0.06	0.0327579	0	0.725416	0.01	0.644629		0.34 (0.20, 0.46)
		PhG R 6 2	A35/36c, caudal area 35/36	Visual		-0.54	0.26 (0.02, 0.46)	0.45 (0.15, 0.64)	-0.04	0.0562163	0	0.983733	0.04	0.00017422		-0.55	0.32 (-0.02, 0.55)	0.21 (-0.06, 0.44)	-0.06	0.0156583	0	0.766768	0.01	0.266277		0.40 (0.26, 0.52)
		PhG L 6 3	TL, area TL (lateral PPHC, posterior parahippocampal gyrus)	Visual		-0.42	0.43 (0.23, 0.59)	0.35 (0.10, 0.54)	0.02	0.188589	-0.01	0.00741459	0.01	0.00776167		-0.43	0.50 (0.25, 0.66)	0.26 (0.04, 0.45)	0.01	0.296382	-0.02	0.00010804	0.01	0.0740542		0.61 (0.52, 0.69)
		PhG R 6 3	TL, area TL (lateral PPHC, posterior parahippocampal gyrus)	Visual		-0.43	0.14 (-0.10, 0.36)	-0.05 (-0.32, 0.22)	0.02	0.0994419	-0.01	0.03318	0.02	0.000343059		-0.45	0.18 (-0.12, 0.43)	-0.00 (-0.24, 0.24)	0	0.694781	-0.01	0.00065163	0.01	0.114236		0.54 (0.43, 0.63)
		PhG L 6 4	A28/34, area 28/34 (EC, entorhinal cortex)	Limbic		-0.54	0.35 (0.10, 0.55)	0.45 (0.16, 0.64)	-0.06	0.0111858	0	0.921657	0.03	0.00209893		-0.53	0.44 (0.17, 0.62)	0.38 (0.12, 0.58)	-0.09	0.00203549	0.01	0.445924	0	0.899339		0.33 (0.20, 0.45)
		PhG R 6 4	A28/34, area 28/34 (EC, entorhinal cortex)	Limbic		-0.56	0.30 (0.05, 0.51)	0.50 (0.23, 0.67)	-0.03	0.19662	0	0.83234	0.04	2.30594e-05		-0.56	0.39 (0.12, 0.58)	0.34 (0.10, 0.54)	-0.06	0.0169418	0.01	0.468276	0.01	0.430367		0.34 (0.21, 0.46)
		PhG L 6 5	TI, area TI(temporal agranular insular cortex)	Limbic		-0.62	0.37 (0.10, 0.57)	0.42 (0.13, 0.63)	0.03	0.0870411	-0.01	0.041794	0.01	0.199733		-0.63	0.33 (0.09, 0.53)	0.22 (-0.13, 0.49)	0	0.75678	0.01	0.176926	0.01	0.158879		0.36 (0.23, 0.47)
		PhG R 6 5	TI, area TI(temporal agranular insular cortex)	Limbic		-0.55	0.36 (0.10, 0.56)	0.27 (0.01, 0.49)	0.02	0.160736	-0.03	2.97983e-05	0.02	0.00434693		-0.59	0.15 (-0.14, 0.40)	0.04 (-0.22, 0.28)	0	0.956868	0	0.378965	0.01	0.223277		0.35 (0.22, 0.47)
		PhG L 6 6	TH, area TH (medial PPHC)	Visual		-0.37	0.31 (0.07, 0.50)	0.17 (-0.18, 0.45)	-0.05	0.0411038	0.01	0.409829	0.02	0.135785		-0.35	0.32 (0.04, 0.54)	0.12 (-0.15, 0.36)	-0.07	0.00642257	0	0.628711	0.02	0.0739317		0.36 (0.22, 0.48)
		PhG R 6 6	TH, area TH (medial PPHC)	Visual		-0.4	0.22 (-0.02, 0.43)	0.28 (-0.06, 0.53)	-0.06	0.0141263	0.02	0.0711798	0.01	0.182699		-0.38	0.39 (0.09, 0.59)	0.15 (-0.12, 0.39)	-0.09	0.0020008	0.01	0.339955	0	0.853783		0.40 (0.27, 0.52)
	pSTS, Posterior superior temporal sulcus	pSTS L 2 1	rpSTS, rostroposterior superior temporal sulcus	Default		0.18	0.68 (0.52, 0.79)	0.34 (0.09, 0.55)	-0.01	0.660413	-0.02	0.131557	0.01	0.629418		0.16	0.46 (0.26, 0.61)	-0.26 (-0.49, 0.04)	0.01	0.772252	-0.02	0.0429322	0.03	0.00821481		0.67 (0.59, 0.74)
		pSTS R 2 1	rpSTS, rostroposterior superior temporal sulcus	Default		0.11	0.22 (-0.04, 0.44)	0.19 (-0.07, 0.42)	-0.02	0.478129	0.01	0.106459	0	0.903135		0.09	0.32 (0.11, 0.49)	0.12 (-0.18, 0.39)	-0.03	0.183415	0.01	0.50713	0	0.823008		0.59 (0.50, 0.67)
		pSTS L 2 2	cpSTS, caudoposterior superior temporal sulcus	Ventral Attention		0.31	0.45 (0.23, 0.62)	0.26 (-0.02, 0.48)	-0.02	0.480792	-0.01	0.346995	0.02	0.075601		0.26	0.30 (0.09, 0.49)	0.12 (-0.21, 0.41)	-0.02	0.383491	-0.02	0.00974622	0.02	0.0507794		0.65 (0.56, 0.72)
		pSTS R 2 2	cpSTS, caudoposterior superior temporal sulcus	Ventral Attention		0.34	0.26 (-0.00, 0.48)	0.10 (-0.16, 0.34)	-0.03	0.36237	0	0.967061	0	0.874826		0.29	0.47 (0.26, 0.62)	0.26 (-0.05, 0.50)	-0.11	0.000111944	-0.01	0.381829	-0.02	0.143641		0.64 (0.55, 0.72)
Parietal lobe	SPL, Superior parietal lobule	SPL L 5 1	A7r, rostral area 7	Dorsal Attention		0.78	0.38 (0.17, 0.54)	0.48 (0.21, 0.65)	-0.02	0.578491	-0.02	0.229982	-0.05	0.00407952		0.7	0.16 (-0.09, 0.38)	0.24 (-0.05, 0.47)	0	0.882608	-0.01	0.486609	-0.02	0.205889		0.54 (0.43, 0.63)
		SPL R 5 1	A7r, rostral area 7	Dorsal Attention		0.81	0.31 (0.07, 0.50)	0.20 (-0.10, 0.45)	0	0.956765	-0.01	0.319703	-0.06	6.8389e-05		0.76	0.39 (0.17, 0.56)	0.12 (-0.22, 0.41)	0.01	0.662522	0	0.772821	-0.02	0.237215		0.48 (0.37, 0.58)
		SPL L 5 2	A7c, caudal area 7	Dorsal Attention		1.06	0.48 (0.29, 0.62)	0.27 (-0.07, 0.52)	-0.02	0.459309	-0.01	0.353776	-0.06	1.7139e-05		1.02	0.14 (-0.12, 0.37)	0.19 (-0.07, 0.42)	0	0.88294	-0.01	0.177882	-0.03	0.0249396		0.51 (0.40, 0.60)
		SPL R 5 2	A7c, caudal area 7	Dorsal Attention		1.08	0.44 (0.24, 0.59)	0.23 (-0.10, 0.49)	0	0.926518	0	0.942397	-0.04	0.00343107		1.07	0.19 (-0.05, 0.41)	0.41 (0.12, 0.61)	0	0.877374	0.01	0.46991	-0.02	0.117686		0.55 (0.44, 0.64)
		SPL L 5 3	A5l, lateral area 5	Dorsal Attention		0.44	0.58 (0.39, 0.71)	0.32 (0.02, 0.55)	0.02	0.571467	0	0.925478	-0.02	0.0684171		0.45	0.25 (0.01, 0.45)	0.17 (-0.08, 0.40)	0.03	0.250158	-0.01	0.469057	0.02	0.1926		0.57 (0.47, 0.66)
		SPL R 5 3	A5l, lateral area 5	Dorsal Attention		0.58	0.29 (0.03, 0.50)	0.13 (-0.17, 0.39)	0.03	0.367544	0.01	0.482677	-0.03	0.0130187		0.56	0.19 (-0.07, 0.42)	0.16 (-0.15, 0.42)	0	0.862098	0.01	0.456545	-0.01	0.554686		0.61 (0.51, 0.69)
		SPL L 5 4	A7pc, postcentral area 7	Somatomotor		0.22	0.41 (0.18, 0.58)	0.45 (0.19, 0.63)	0.04	0.229803	-0.03	0.013379	-0.03	0.0427999		0.19	-0.00 (-0.28, 0.28)	0.20 (-0.07, 0.43)	0.05	0.0816535	-0.02	0.0225409	0	0.907902		0.52 (0.41, 0.61)
		SPL R 5 4	A7pc, postcentral area 7	Somatomotor		0.24	0.49 (0.26, 0.65)	0.36 (0.04, 0.58)	0.01	0.710971	-0.01	0.271987	-0.02	0.112074		0.21	0.24 (-0.08, 0.49)	0.36 (0.12, 0.56)	0.05	0.0884299	0	0.917861	0.01	0.624742		0.58 (0.48, 0.67)
		SPL L 5 5	A7ip, intraparietal area 7(hIP3)	Dorsal Attention		0.79	0.52 (0.34, 0.66)	0.22 (-0.12, 0.48)	-0.01	0.821654	-0.01	0.446036	-0.04	0.00238776		0.75	0.10 (-0.13, 0.31)	0.02 (-0.27, 0.29)	0.02	0.48689	-0.01	0.59201	-0.02	0.1752		0.51 (0.40, 0.60)
		SPL R 5 5	A7ip, intraparietal area 7(hIP3)	Dorsal Attention		0.78	0.25 (0.02, 0.45)	0.02 (-0.31, 0.33)	0	0.977029	0.01	0.470707	-0.04	0.0156889		0.76	0.34 (0.13, 0.52)	0.24 (-0.04, 0.48)	-0.01	0.710595	0.01	0.414958	-0.02	0.194484		0.61 (0.52, 0.69)
	IPL, Inferior parietal lobule	IPL L 6 1	A39c, caudal area 39(PGp)	Visual		0.76	0.49 (0.28, 0.64)	0.17 (-0.12, 0.43)	-0.02	0.368487	-0.02	0.0553862	-0.03	0.00601858		0.72	0.08 (-0.19, 0.33)	0.30 (0.04, 0.51)	-0.02	0.438245	-0.01	0.088781	0	0.856511		0.51 (0.40, 0.60)
		IPL R 6 1	A39c, caudal area 39(PGp)	Visual		0.56	0.58 (0.41, 0.71)	0.23 (-0.19, 0.52)	-0.04	0.100317	0	0.802617	-0.01	0.194585		0.52	0.28 (0.01, 0.49)	0.17 (-0.13, 0.43)	-0.03	0.119353	0.01	0.246806	0	0.774725		0.61 (0.52, 0.69)
		IPL L 6 2	A39rd, rostrodorsal area 39(Hip3)	Frontoparietal		0.75	0.50 (0.29, 0.65)	0.29 (-0.00, 0.52)	-0.02	0.515006	-0.02	0.133472	-0.06	4.86814e-06		0.74	0.36 (0.14, 0.54)	0.24 (-0.07, 0.48)	0	0.864681	-0.02	0.068958	-0.02	0.0684621		0.48 (0.36, 0.58)
		IPL R 6 2	A39rd, rostrodorsal area 39(Hip3)	Frontoparietal		0.86	0.52 (0.33, 0.67)	0.44 (0.13, 0.64)	-0.04	0.121108	-0.02	0.0416956	-0.05	3.32549e-05		0.85	0.29 (0.01, 0.51)	0.13 (-0.14, 0.37)	-0.01	0.804157	-0.01	0.562982	-0.03	0.013893		0.56 (0.46, 0.65)
		IPL L 6 3	A40rd, rostrodorsal area 40(PFt)	Dorsal Attention		0.34	0.34 (0.13, 0.52)	0.47 (0.16, 0.66)	-0.02	0.450529	0	0.772315	-0.02	0.0142177		0.37	0.15 (-0.13, 0.40)	0.33 (0.06, 0.53)	0.03	0.191799	0	0.789554	0	0.679681		0.54 (0.43, 0.63)
		IPL R 6 3	A40rd, rostrodorsal area 40(PFt)	Dorsal Attention		0.37	0.22 (-0.01, 0.42)	0.17 (-0.12, 0.42)	0.03	0.193971	0	0.725049	-0.02	0.0848189		0.36	0.39 (0.16, 0.57)	0.28 (-0.01, 0.51)	0.03	0.216344	0	0.61045	0	0.764355		0.65 (0.56, 0.72)
		IPL L 6 4	A40c, caudal area 40(PFm)	Default		0.63	0.34 (0.10, 0.53)	0.39 (0.11, 0.59)	-0.03	0.102737	-0.01	0.0958533	-0.03	0.000359523		0.62	0.35 (0.11, 0.54)	0.04 (-0.23, 0.30)	-0.03	0.102049	-0.03	0.000192348	-0.02	0.00558692		0.58 (0.48, 0.67)
		IPL R 6 4	A40c, caudal area 40(PFm)	Frontoparietal		0.67	0.29 (0.05, 0.49)	0.42 (0.12, 0.62)	-0.05	0.0177396	0.01	0.309954	-0.03	0.00222002		0.66	0.48 (0.25, 0.64)	0.22 (-0.06, 0.45)	-0.06	0.00513845	0	0.883657	-0.03	0.000935915		0.62 (0.53, 0.70)
		IPL L 6 5	A39rv, rostroventral area 39(PGa)	Dorsal Attention		0.7	0.43 (0.17, 0.61)	0.29 (0.01, 0.51)	-0.04	0.0989144	-0.01	0.100991	-0.04	4.19181e-05		0.64	0.31 (0.08, 0.50)	0.11 (-0.21, 0.39)	-0.04	0.0555113	-0.02	0.0124035	-0.02	0.0121309		0.45 (0.32, 0.56)
		IPL R 6 5	A39rv, rostroventral area 39(PGa)	Default		0.59	0.39 (0.15, 0.57)	0.11 (-0.16, 0.36)	-0.05	0.0210601	0	0.55843	-0.02	0.00406143		0.54	0.32 (0.07, 0.52)	0.21 (-0.05, 0.44)	-0.07	0.000573028	0	0.98535	-0.02	0.015948		0.60 (0.50, 0.68)
		IPL L 6 6	A40rv, rostroventral area 40(PFop)	Somatomotor		0.19	0.31 (0.09, 0.49)	0.03 (-0.27, 0.32)	-0.03	0.131031	0.01	0.35144	-0.01	0.325842		0.22	0.14 (-0.12, 0.37)	-0.01 (-0.33, 0.29)	-0.05	0.01758	0	0.857285	0.01	0.408818		0.57 (0.46, 0.65)
		IPL R 6 6	A40rv, rostroventral area 40(PFop)	Somatomotor		0.27	0.36 (0.13, 0.55)	-0.01 (-0.26, 0.25)	-0.03	0.194613	0.01	0.175238	0	0.777961		0.29	0.16 (-0.12, 0.41)	0.08 (-0.18, 0.33)	-0.05	0.00911251	0.01	0.18753	0	0.587066		0.55 (0.45, 0.64)
	Pcun, Precuneus	PCun L 4 1	A7m, medial area 7(PEp)	Frontoparietal		1.05	0.45 (0.26, 0.60)	0.22 (-0.04, 0.44)	0	0.897004	0	0.856984	-0.04	0.00049495		1.06	0.26 (0.02, 0.46)	0.10 (-0.16, 0.35)	0.01	0.627586	-0.02	0.0361301	-0.05	0.000782341		0.57 (0.47, 0.66)
		PCun R 4 1	A7m, medial area 7(PEp)	Frontoparietal		1.03	0.51 (0.29, 0.66)	0.21 (-0.05, 0.43)	0.02	0.589173	0.01	0.459758	-0.03	0.0261052		1.01	0.09 (-0.14, 0.31)	-0.01 (-0.29, 0.28)	0.03	0.27056	0	0.998523	-0.02	0.146214		0.46 (0.34, 0.56)
		PCun L 4 2	A5m, medial area 5(PEm)	Somatomotor		0.24	0.36 (0.12, 0.54)	0.23 (-0.05, 0.46)	0.02	0.328105	-0.02	0.00997684	0	0.851181		0.2	0.27 (0.01, 0.49)	0.30 (-0.01, 0.52)	0.01	0.607953	-0.01	0.275763	0.01	0.409408		0.50 (0.39, 0.60)
		PCun R 4 2	A5m, medial area 5(PEm)	Dorsal Attention		0.28	0.28 (0.05, 0.47)	0.38 (0.12, 0.57)	0.01	0.52121	-0.02	0.0286017	-0.01	0.548058		0.26	0.05 (-0.21, 0.30)	0.09 (-0.19, 0.35)	0.02	0.227456	0	0.67503	0	0.822993		0.45 (0.33, 0.56)
		PCun L 4 3	dmPOS, dorsomedial parietooccipital sulcus(PEr)	Visual		0.48	0.54 (0.35, 0.68)	0.08 (-0.18, 0.33)	0.01	0.658434	0	0.872447	0.01	0.386753		0.48	0.36 (0.13, 0.54)	-0.16 (-0.41, 0.13)	-0.04	0.0878347	-0.02	0.0134318	-0.01	0.476035		0.57 (0.47, 0.65)
		PCun R 4 3	dmPOS, dorsomedial parietooccipital sulcus(PEr)	Visual		0.35	0.50 (0.28, 0.66)	0.11 (-0.17, 0.37)	0	0.833882	-0.01	0.433817	0	0.723831		0.34	0.36 (0.13, 0.55)	-0.05 (-0.34, 0.26)	-0.03	0.193892	-0.01	0.082515	0	0.961657		0.49 (0.37, 0.59)
		PCun L 4 4	A31, area 31 (Lc1)	Default		0.45	0.48 (0.27, 0.63)	0.04 (-0.22, 0.28)	0.03	0.198375	-0.01	0.19177	-0.02	0.0466194		0.39	0.46 (0.24, 0.62)	0.12 (-0.12, 0.35)	0.05	0.0328199	-0.02	0.0115465	-0.03	0.00412811		0.55 (0.45, 0.64)
		PCun R 4 4	A31, area 31 (Lc1)	Default		0.4	0.50 (0.29, 0.65)	0.22 (-0.04, 0.44)	0.01	0.786713	-0.01	0.169645	-0.02	0.0648471		0.35	0.29 (0.02, 0.50)	0.03 (-0.21, 0.26)	0.04	0.0408889	-0.01	0.0526204	-0.03	0.00246723		0.47 (0.36, 0.57)
	PoG, Postcentral gyrus	PoG L 4 1	A1/2/3ulhf, area 1/2/3(upper limb, head and face region)	Somatomotor		0.05	0.41 (0.20, 0.57)	0.52 (0.31, 0.67)	-0.05	0.0122735	-0.01	0.136672	0.01	0.234071		0.11	0.39 (0.08, 0.59)	0.31 (0.07, 0.50)	-0.04	0.159676	0	0.812718	0.06	4.38435e-07		0.45 (0.33, 0.56)
		PoG R 4 1	A1/2/3ulhf, area 1/2/3(upper limb, head and face region)	Somatomotor		0.14	0.24 (0.01, 0.44)	0.28 (0.03, 0.48)	-0.06	0.00724125	-0.01	0.237645	0.02	0.0481899		0.17	0.43 (0.15, 0.63)	0.16 (-0.10, 0.39)	-0.08	0.00314746	0.01	0.254622	0.05	0.000135216		0.49 (0.38, 0.59)
		PoG L 4 2	A1/2/3tonIa, area 1/2/3(tongue and larynx region)	Somatomotor		0.11	0.44 (0.20, 0.61)	0.35 (0.09, 0.54)	-0.08	0.00058628	0	0.624444	0.02	0.13355		0.14	0.14 (-0.19, 0.42)	0.18 (-0.10, 0.41)	-0.14	3.0584e-08	-0.01	0.410198	0.01	0.381161		0.43 (0.31, 0.53)
		PoG R 4 2	A1/2/3tonIa, area 1/2/3(tongue and larynx region)	Somatomotor		0.12	0.19 (-0.09, 0.42)	0.01 (-0.25, 0.28)	-0.08	0.00461728	0.01	0.329224	0.01	0.448225		0.14	0.24 (-0.07, 0.49)	0.14 (-0.13, 0.37)	-0.15	8.64976e-08	0	0.868138	0	0.788795		0.51 (0.40, 0.60)
		PoG L 4 3	A2, area 2	Dorsal Attention		0.33	0.54 (0.32, 0.69)	0.41 (0.09, 0.61)	-0.02	0.518536	0	0.95447	-0.01	0.358358		0.36	0.13 (-0.14, 0.38)	0.22 (-0.06, 0.45)	0	0.921589	0.01	0.455383	0.05	0.000231222		0.42 (0.29, 0.53)
		PoG R 4 3	A2, area 2	Somatomotor		0.39	0.32 (0.11, 0.50)	0.14 (-0.21, 0.44)	-0.01	0.614148	0.01	0.224041	-0.02	0.0851751		0.41	0.30 (0.02, 0.52)	0.04 (-0.27, 0.35)	-0.05	0.0775085	0.02	0.00646958	0.02	0.0805283		0.60 (0.50, 0.68)
		PoG L 4 4	A1/2/3tru, area 1/2/3(trunk region)	Somatomotor		-0.05	0.43 (0.19, 0.60)	0.36 (-0.04, 0.60)	0.04	0.0978696	0	0.786345	0.01	0.278842		-0.01	0.39 (0.09, 0.59)	0.33 (0.09, 0.53)	0.02	0.53643	0.01	0.250003	0.03	0.0123648		0.55 (0.44, 0.65)
		PoG R 4 4	A1/2/3tru, area 1/2/3(trunk region)	Somatomotor		-0.01	0.25 (-0.02, 0.48)	0.17 (-0.21, 0.45)	0	0.952174	0.01	0.606475	0.01	0.26009		0.02	0.30 (0.00, 0.52)	0.10 (-0.16, 0.34)	-0.02	0.585483	0.02	0.0399189	0.04	0.00445141		0.53 (0.42, 0.63)
Insular lobe	INS, Insular gyrus	INS L 6 1	G, hypergranular insula	Somatomotor		-0.45	0.40 (0.18, 0.57)	0.23 (-0.09, 0.49)	-0.03	0.0362084	0.01	0.239647	0.02	0.00952463		-0.43	0.28 (0.01, 0.50)	0.02 (-0.26, 0.29)	-0.03	0.0736166	0	0.984197	0.02	0.00554444		0.45 (0.33, 0.55)
		INS R 6 1	G, hypergranular insula	Somatomotor		-0.42	0.27 (0.01, 0.48)	0.20 (-0.08, 0.44)	-0.02	0.280488	0.01	0.257122	0.02	0.00361919		-0.41	0.36 (0.06, 0.57)	0.18 (-0.07, 0.41)	-0.05	0.00937722	0	0.593255	0.01	0.265727		0.43 (0.31, 0.54)
		INS L 6 2	vIa, ventral agranular insula	#N/A		-0.28	0.32 (0.08, 0.52)	0.44 (0.17, 0.63)	-0.03	0.130373	0.01	0.125641	0.01	0.284914		-0.27	0.42 (0.18, 0.60)	0.20 (-0.07, 0.43)	-0.03	0.160053	0	0.881587	-0.01	0.396898		0.40 (0.28, 0.51)
		INS R 6 2	vIa, ventral agranular insula	Frontoparietal		-0.31	0.43 (0.18, 0.60)	0.23 (-0.11, 0.49)	-0.03	0.303717	0.02	0.13647	0.01	0.534693		-0.28	0.35 (0.06, 0.56)	0.15 (-0.11, 0.39)	-0.06	0.0391112	0.01	0.282217	-0.01	0.401777		0.42 (0.29, 0.53)
		INS L 6 3	dIa, dorsal agranular insula	Ventral Attention		-0.12	0.33 (0.14, 0.49)	0.29 (-0.24, 0.60)	0	0.833158	0	0.611341	0	0.872729		-0.1	0.20 (-0.08, 0.44)	0.02 (-0.25, 0.29)	0.01	0.393039	-0.01	0.0814557	0	0.618897		0.48 (0.37, 0.58)
		INS R 6 3	dIa, dorsal agranular insula	Ventral Attention		0.03	0.45 (0.23, 0.62)	0.06 (-0.26, 0.36)	0	0.808438	0.01	0.35661	0	0.876322		0.03	0.36 (0.12, 0.54)	-0.05 (-0.30, 0.22)	-0.01	0.514387	0	0.838396	0	0.653535		0.45 (0.34, 0.55)
		INS L 6 4	vId/vIg, ventral dysgranular and granular insula	Ventral Attention		-0.44	0.35 (0.12, 0.53)	0.39 (0.10, 0.60)	-0.06	0.0105308	0.02	0.0182067	0.01	0.151616		-0.41	0.43 (0.15, 0.61)	0.20 (-0.06, 0.42)	-0.04	0.127837	0.01	0.1809	0	0.969528		0.39 (0.25, 0.50)
		INS R 6 4	vId/vIg, ventral dysgranular and granular insula	Ventral Attention		-0.41	0.29 (0.04, 0.49)	0.48 (0.20, 0.66)	-0.04	0.0635029	0.02	0.066053	0.01	0.250413		-0.38	0.42 (0.16, 0.61)	0.21 (-0.04, 0.42)	-0.07	0.0110157	0.01	0.233257	0	0.72206		0.38 (0.25, 0.49)
		INS L 6 5	dIg, dorsal granular insula	Somatomotor		-0.39	0.32 (0.07, 0.51)	0.29 (0.00, 0.51)	-0.06	8.59903e-05	0	0.901895	0.01	0.333984		-0.39	0.55 (0.30, 0.71)	0.04 (-0.25, 0.31)	-0.05	0.00416477	0	0.888531	0.02	0.00910222		0.41 (0.28, 0.52)
		INS R 6 5	dIg, dorsal granular insula	Somatomotor		-0.33	0.28 (-0.01, 0.51)	0.11 (-0.16, 0.36)	-0.05	0.0084384	0	0.86295	0.01	0.203998		-0.32	0.38 (0.08, 0.59)	0.17 (-0.07, 0.39)	-0.08	4.73084e-06	0	0.991553	0.01	0.362362		0.39 (0.26, 0.50)
		INS L 6 6	dId, dorsal dysgranular insula	Ventral Attention		-0.28	0.35 (0.10, 0.54)	0.06 (-0.22, 0.32)	-0.03	0.0477367	0	0.909218	0	0.945276		-0.27	0.36 (0.08, 0.56)	-0.14 (-0.38, 0.12)	0	0.833579	0	0.900315	0	0.790466		0.46 (0.34, 0.56)
		INS R 6 6	dId, dorsal dysgranular insula	Ventral Attention		-0.24	0.37 (0.12, 0.56)	-0.08 (-0.36, 0.23)	-0.01	0.700852	0	0.868608	0	0.866388		-0.24	0.37 (0.13, 0.56)	-0.17 (-0.43, 0.13)	-0.01	0.416275	0	0.64273	0	0.623178		0.44 (0.32, 0.54)
Limbic lobe	CG, Cingulate gyrus	CG L 7 1	A23d, dorsal area 23	Default		0.34	0.43 (0.25, 0.58)	-0.05 (-0.34, 0.25)	0.06	0.0057128	-0.01	0.180889	-0.02	0.0289649		0.29	0.23 (0.00, 0.42)	-0.03 (-0.31, 0.27)	0.08	4.06948e-05	-0.01	0.0361477	-0.02	0.0734432		0.47 (0.36, 0.56)
		CG R 7 1	A23d, dorsal area 23	Default		0.16	0.55 (0.36, 0.68)	0.24 (-0.03, 0.47)	0.02	0.235088	-0.01	0.408439	-0.02	0.0529825		0.12	0.20 (-0.05, 0.42)	-0.02 (-0.27, 0.24)	0.08	7.209e-05	0	0.442292	-0.01	0.39353		0.44 (0.32, 0.55)
		CG L 7 2	A24rv, rostroventral area 24	#N/A		-0.36	0.45 (0.22, 0.61)	0.12 (-0.19, 0.40)	-0.01	0.34616	-0.01	0.242126	0.01	0.135022		-0.35	0.46 (0.24, 0.62)	0.23 (-0.07, 0.47)	0.01	0.557167	-0.01	0.267041	0	0.652803		0.55 (0.44, 0.65)
		CG R 7 2	A24rv, rostroventral area 24	#N/A		-0.42	0.16 (-0.10, 0.40)	0.10 (-0.14, 0.33)	0	0.845608	-0.01	0.203912	0.01	0.324661		-0.41	0.42 (0.21, 0.59)	0.29 (-0.03, 0.53)	0.03	0.0137945	-0.01	0.0907095	0	0.913787		0.49 (0.38, 0.59)
		CG L 7 3	A32p, pregenual area 32	Default		-0.01	0.53 (0.32, 0.68)	0.13 (-0.12, 0.35)	0	0.966989	0	0.56718	0	0.953379		0.02	0.40 (0.17, 0.58)	0.22 (-0.09, 0.48)	0.04	0.0551394	-0.01	0.0723446	0	0.793816		0.39 (0.26, 0.51)
		CG R 7 3	A32p, pregenual area 32	Ventral Attention		0.04	0.45 (0.22, 0.62)	0.33 (0.05, 0.54)	0.01	0.635845	0.02	0.0661975	0.01	0.27003		0.11	0.39 (0.17, 0.56)	0.19 (-0.16, 0.47)	0.04	0.124248	-0.01	0.319783	0	0.937211		0.44 (0.31, 0.55)
		CG L 7 4	A23v, ventral area 23	Default		0.16	0.23 (-0.05, 0.46)	-0.06 (-0.34, 0.23)	0.04	0.102004	0	0.854414	0.02	0.0304806		0.14	0.31 (0.05, 0.51)	0.11 (-0.17, 0.37)	-0.03	0.11172	-0.02	0.015912	0.01	0.17764		0.28 (0.14, 0.41)
		CG R 7 4	A23v, ventral area 23	Visual		0.02	0.30 (-0.02, 0.53)	-0.01 (-0.26, 0.24)	0.02	0.166796	0	0.889623	0.01	0.197998		-0.01	0.56 (0.36, 0.70)	0.09 (-0.19, 0.35)	-0.01	0.538956	-0.01	0.0187949	0.01	0.43929		0.43 (0.31, 0.54)
		CG L 7 5	A24cd, caudodorsal area 24	Ventral Attention		-0.16	0.50 (0.27, 0.66)	0.14 (-0.14, 0.39)	0.01	0.592349	0.01	0.110069	0.02	0.108521		-0.11	0.30 (0.08, 0.49)	0.18 (-0.12, 0.44)	0.04	0.074489	0.01	0.34506	0.02	0.0576676		0.54 (0.44, 0.63)
		CG R 7 5	A24cd, caudodorsal area 24	Ventral Attention		-0.18	0.50 (0.27, 0.66)	0.28 (-0.02, 0.50)	0.03	0.197956	0.02	0.0863197	0.02	0.107896		-0.11	0.41 (0.19, 0.58)	0.15 (-0.17, 0.42)	0.05	0.01656	0.01	0.149578	0.01	0.121564		0.44 (0.32, 0.54)
		CG L 7 6	A23c, caudal area 24	Ventral Attention		-0.27	0.58 (0.39, 0.71)	0.27 (0.03, 0.46)	0.03	0.0233666	0	0.968137	0.01	0.182632		-0.27	0.27 (-0.03, 0.50)	0.04 (-0.19, 0.27)	0.04	0.000839806	0	0.651255	0	0.464524		0.54 (0.43, 0.63)
		CG R 7 6	A23c, caudal area 24	Ventral Attention		-0.25	0.59 (0.40, 0.71)	0.36 (0.13, 0.54)	0.01	0.364105	0	0.728837	0	0.433355		-0.24	0.30 (0.03, 0.52)	0.29 (0.04, 0.49)	0.04	0.00673419	0	0.889241	0.01	0.213705		0.55 (0.45, 0.64)
		CG L 7 7	A32sg, subgenual area 32	Default		0.04	0.44 (0.19, 0.62)	0.17 (-0.10, 0.41)	-0.02	0.366843	0	0.609495	0	0.866305		0.06	0.37 (0.14, 0.55)	0.43 (0.12, 0.63)	0.02	0.339433	-0.01	0.228078	-0.01	0.0864912		0.46 (0.34, 0.57)
		CG R 7 7	A32sg, subgenual area 32	Default		0.09	0.41 (0.17, 0.58)	0.25 (0.01, 0.46)	0.01	0.633967	0	0.711471	0	0.704157		0.13	0.36 (0.13, 0.54)	0.34 (0.02, 0.56)	0.05	0.00972498	0	0.517745	-0.01	0.579029		0.41 (0.29, 0.52)
Occipital lobe	MVOcC, MedioVentral occipital cortex	MVOcC L 5 1	cLinG, caudal lingual gyrus	Visual		1.25	0.32 (0.05, 0.53)	0.18 (-0.13, 0.44)	0.02	0.716014	0	0.88275	-0.06	0.00103703		1.28	0.47 (0.23, 0.63)	0.00 (-0.28, 0.28)	0.01	0.843723	-0.01	0.538269	-0.04	0.026682		0.40 (0.27, 0.51)
		MVOcC R 5 1	cLinG, caudal lingual gyrus	Visual		1.24	0.32 (0.08, 0.51)	0.25 (-0.09, 0.50)	0.01	0.798199	0.03	0.0490062	-0.05	0.0139804		1.33	0.34 (0.09, 0.53)	-0.09 (-0.36, 0.19)	0.04	0.347227	0.03	0.0548862	-0.01	0.649223		0.53 (0.42, 0.62)
		MVOcC L 5 2	rCunG, rostral cuneus gyrus	Visual		1.1	0.44 (0.22, 0.60)	0.18 (-0.10, 0.42)	0	0.921283	-0.01	0.449866	-0.01	0.621289		1.08	0.58 (0.38, 0.71)	0.31 (0.07, 0.51)	-0.02	0.603787	-0.03	0.0292125	-0.03	0.0189082		0.59 (0.49, 0.68)
		MVOcC R 5 2	rCunG, rostral cuneus gyrus	Visual		0.94	0.49 (0.25, 0.65)	0.27 (0.04, 0.46)	-0.04	0.181144	-0.02	0.0720377	-0.02	0.164662		0.92	0.48 (0.23, 0.65)	0.17 (-0.08, 0.39)	-0.08	0.0157237	-0.02	0.161251	-0.02	0.110672		0.54 (0.43, 0.63)
		MVOcC L 5 3	cCunG, caudal cuneus gyrus	Visual		1.37	0.18 (-0.07, 0.41)	0.05 (-0.20, 0.30)	-0.04	0.279154	0.02	0.160885	-0.07	0.000535848		1.45	0.43 (0.20, 0.60)	-0.23 (-0.45, 0.02)	-0.02	0.545974	0.02	0.114962	-0.04	0.0131337		0.51 (0.40, 0.60)
		MVOcC R 5 3	cCunG, caudal cuneus gyrus	Visual		1.31	0.36 (0.13, 0.54)	0.39 (0.12, 0.58)	-0.06	0.0663282	0.01	0.597782	-0.04	0.0053351		1.36	0.55 (0.33, 0.69)	0.29 (0.03, 0.51)	-0.05	0.117883	0.02	0.13879	-0.04	0.00469224		0.54 (0.43, 0.64)
		MVOcC L 5 4	rLinG, rostral lingual gyrus	Visual		0.27	0.46 (0.22, 0.62)	0.31 (0.02, 0.54)	0	0.908702	-0.01	0.266816	0.01	0.486548		0.27	0.47 (0.27, 0.63)	0.38 (0.12, 0.57)	-0.08	0.000270467	-0.02	0.00869736	0.01	0.32955		0.47 (0.34, 0.57)
		MVOcC R 5 4	rLinG, rostral lingual gyrus	Visual		0.25	0.39 (0.15, 0.58)	0.16 (-0.20, 0.44)	0.03	0.300037	-0.03	0.00751314	0	0.93146		0.25	0.53 (0.35, 0.67)	0.18 (-0.12, 0.43)	-0.05	0.0317716	-0.02	0.0218032	0	0.709731		0.41 (0.28, 0.53)
		MVOcC L 5 5	vmPOS,ventromedial parietooccipital sulcus	Visual		0.19	0.32 (0.09, 0.52)	0.19 (-0.15, 0.46)	-0.02	0.340126	-0.02	0.0759326	0.03	0.0237242		0.15	0.65 (0.46, 0.77)	0.16 (-0.08, 0.38)	-0.03	0.208259	-0.01	0.115241	0.01	0.554565		0.38 (0.26, 0.50)
		MVOcC R 5 5	vmPOS,ventromedial parietooccipital sulcus	Visual		0.12	0.50 (0.26, 0.66)	0.18 (-0.18, 0.47)	-0.04	0.134381	-0.02	0.0640403	0.02	0.0250344		0.09	0.59 (0.40, 0.72)	0.03 (-0.26, 0.31)	-0.03	0.192582	-0.02	0.049742	0.01	0.316635		0.45 (0.33, 0.55)
	LOcC, Lateral occipital cortex	LOcC L 4 1	mOccG, middle occipital gyrus	Visual		1.09	0.44 (0.20, 0.62)	0.01 (-0.24, 0.25)	-0.02	0.481958	-0.01	0.41023	-0.01	0.352412		1.05	0.42 (0.16, 0.61)	0.19 (-0.05, 0.40)	-0.03	0.415515	0	0.703389	-0.02	0.216696		0.49 (0.37, 0.59)
		LOcC R 4 1	mOccG, middle occipital gyrus	Visual		0.98	0.33 (0.11, 0.51)	0.04 (-0.35, 0.42)	0.01	0.711699	0.01	0.5767	-0.01	0.414783		0.96	0.18 (-0.08, 0.41)	0.16 (-0.14, 0.43)	0.02	0.601995	0.02	0.123948	-0.02	0.192371		0.60 (0.51, 0.68)
		LOcC L 4 2	V5/MT+, area V5/MT+	Dorsal Attention		0.81	0.48 (0.24, 0.64)	0.33 (0.11, 0.51)	-0.04	0.155525	-0.01	0.49815	-0.01	0.501977		0.79	0.44 (0.23, 0.61)	0.19 (-0.10, 0.44)	-0.04	0.13627	-0.01	0.227455	0.01	0.410984		0.53 (0.42, 0.63)
		LOcC R 4 2	V5/MT+, area V5/MT+	Visual		0.71	0.40 (0.19, 0.56)	0.26 (-0.06, 0.50)	-0.01	0.742078	0.01	0.262291	0	0.793101		0.71	0.25 (-0.03, 0.47)	0.25 (-0.01, 0.46)	-0.04	0.0966939	0.02	0.115877	0	0.731394		0.63 (0.54, 0.71)
		LOcC L 4 3	OPC, occipital polar cortex	Visual		0.93	0.39 (0.15, 0.57)	0.07 (-0.19, 0.31)	-0.03	0.454511	0.02	0.13771	-0.03	0.0356202		1.03	0.43 (0.21, 0.60)	0.16 (-0.14, 0.43)	0	0.899402	0.02	0.153233	-0.03	0.0345635		0.57 (0.46, 0.65)
		LOcC R 4 3	OPC, occipital polar cortex	Visual		0.87	0.38 (0.18, 0.54)	0.02 (-0.32, 0.36)	-0.03	0.333961	0.04	0.00246061	-0.02	0.0779507		0.97	0.30 (0.07, 0.49)	-0.24 (-0.52, 0.15)	-0.02	0.488918	0.05	2.95737e-05	-0.02	0.101018		0.60 (0.50, 0.68)
		LOcC L 4 4	iOccG, inferior occipital gyrus	Visual		0.91	0.13 (-0.14, 0.37)	0.28 (-0.02, 0.51)	0	0.942777	0.02	0.173576	-0.02	0.150306		0.96	0.26 (-0.03, 0.49)	-0.05 (-0.29, 0.19)	0	0.914579	0.01	0.122776	0.01	0.547398		0.49 (0.38, 0.58)
		LOcC R 4 4	iOccG, inferior occipital gyrus	Visual		0.17	0.64 (0.46, 0.76)	0.38 (0.11, 0.58)	0.02	0.455958	0.02	0.0682857	0	0.674667		0.22	0.42 (0.18, 0.59)	0.09 (-0.18, 0.33)	0.06	0.0106059	0.02	0.0119247	-0.01	0.514982		0.54 (0.43, 0.63)
		LOcC L 2 1	msOccG, medial superior occipital gyrus	Visual		0.97	0.42 (0.21, 0.58)	0.37 (0.07, 0.58)	-0.04	0.257789	0	0.748449	-0.04	0.0054843		0.95	0.13 (-0.13, 0.37)	0.23 (-0.02, 0.44)	-0.01	0.751932	0	0.883831	-0.04	0.00180667		0.61 (0.52, 0.69)
		LOcC R 2 1	msOccG, medial superior occipital gyrus	Visual		0.92	0.44 (0.23, 0.60)	0.39 (0.08, 0.60)	0.03	0.403121	-0.01	0.419277	-0.03	0.0562481		0.9	0.12 (-0.15, 0.36)	0.21 (-0.07, 0.45)	0.05	0.069356	0	0.826893	-0.02	0.0688632		0.57 (0.47, 0.65)
		LOcC L 2 2	lsOccG, lateral superior occipital gyrus	Visual		0.93	0.50 (0.28, 0.65)	0.19 (-0.09, 0.43)	0	0.88364	-0.02	0.135239	-0.04	0.00655309		0.87	0.24 (-0.05, 0.47)	0.22 (-0.04, 0.45)	0.01	0.789918	-0.01	0.307392	0	0.748391		0.51 (0.39, 0.60)
		LOcC R 2 2	lsOccG, lateral superior occipital gyrus	Visual		0.92	0.36 (0.12, 0.54)	0.21 (-0.12, 0.47)	0.01	0.703134	-0.01	0.458507	-0.03	0.0406997		0.87	0.28 (0.00, 0.51)	0.26 (-0.00, 0.48)	0.03	0.199271	0	0.743449	-0.01	0.44694		0.51 (0.40, 0.61)

## Sheet: STable3
STable 3. Raw and standardised (% of total phenotypic variance) variance component estimates for ReHo values
							Raw Variance Components										Standardised Variance Components (% of Total Phenotypic Variance)
							Wave 1 (9-14 years)					Wave 2 (10-16 years)					Wave 1 (9-14 years)				Wave 2 (10-16 years)
Lobe	Gyrus	Anatomical	Modified cyto-architectonic	Network (Yeo)	Model	Minimal AIC diff	A	C	E	V		A	C	E	V		A	C	E		A	C	E
Frontal lobe	SFG, Superior frontal gyrus	SFG L 7 1	A8m, medial area 8	Frontoparietal	AE		0.012 (0.004, 0.020)	-	0.020 (0.014, 0.028)	0.032 (0.027, 0.038)		0.005 (0.000, 0.013)	-	0.026 (0.019, 0.035)	0.031 (0.026, 0.037)		0.37 (0.14, 0.56)	-	0.63 (0.44, 0.86)		0.16 (0.00, 0.39)	-	0.84 (0.61, 1.00)
		SFG R 7 1	A8m, medial area 8	Ventral Attention	AE		0.014 (0.009, 0.021)	-	0.014 (0.010, 0.019)	0.028 (0.024, 0.034)		0.008 (0.003, 0.014)	-	0.015 (0.011, 0.021)	0.023 (0.019, 0.028)		0.51 (0.32, 0.65)	-	0.49 (0.35, 0.68)		0.35 (0.12, 0.54)	-	0.65 (0.46, 0.88)
		SFG L 7 2	A8dl, dorsolateral area 8	Default	AE		0.022 (0.011, 0.033)	-	0.023 (0.016, 0.034)	0.045 (0.038, 0.054)		0.012 (0.005, 0.019)	-	0.016 (0.012, 0.023)	0.028 (0.023, 0.034)		0.49 (0.26, 0.65)	-	0.51 (0.35, 0.74)		0.42 (0.18, 0.60)	-	0.58 (0.40, 0.82)
		SFG R 7 2	A8dl, dorsolateral area 8	Frontoparietal	AE		0.029 (0.019, 0.041)	-	0.019 (0.014, 0.028)	0.049 (0.041, 0.059)		0.011 (0.003, 0.020)	-	0.023 (0.017, 0.033)	0.034 (0.029, 0.042)		0.60 (0.42, 0.73)	-	0.40 (0.27, 0.58)		0.32 (0.08, 0.53)	-	0.68 (0.47, 0.92)
		SFG L 7 3	A9l, lateral area 9	Default	CE		-	0.018 (0.010, 0.028)	0.030 (0.023, 0.039)	0.048 (0.041, 0.058)		-	0.015 (0.007, 0.024)	0.028 (0.021, 0.036)	0.042 (0.035, 0.051)		-	0.38 (0.21, 0.53)	0.62 (0.47, 0.79)		-	0.35 (0.17, 0.50)	0.65 (0.50, 0.83)
		SFG R 7 3	A9l, lateral area 9	Default	CE		-	0.022 (0.014, 0.031)	0.020 (0.015, 0.026)	0.042 (0.035, 0.050)		-	0.004 (0.000, 0.011)	0.028 (0.022, 0.036)	0.033 (0.028, 0.039)		-	0.52 (0.37, 0.64)	0.48 (0.36, 0.63)		-	0.13 (0.01, 0.31)	0.87 (0.69, 0.99)
		SFG L 7 4	A6dl, dorsolateral area 6	Dorsal Attention	AE		0.027 (0.016, 0.038)	-	0.020 (0.014, 0.029)	0.046 (0.039, 0.056)		0.008 (0.002, 0.015)	-	0.022 (0.017, 0.030)	0.030 (0.026, 0.037)		0.57 (0.38, 0.71)	-	0.43 (0.29, 0.62)		0.27 (0.07, 0.45)	-	0.73 (0.55, 0.93)
		SFG R 7 4	A6dl, dorsolateral area 6	Dorsal Attention	AE		0.019 (0.008, 0.030)	-	0.027 (0.019, 0.038)	0.046 (0.039, 0.054)		0.013 (0.005, 0.022)	-	0.022 (0.016, 0.030)	0.035 (0.029, 0.042)		0.41 (0.19, 0.58)	-	0.59 (0.42, 0.81)		0.38 (0.16, 0.56)	-	0.62 (0.44, 0.84)
		SFG L 7 5	A6m, medial area 6	Somatomotor	AE	*	0.014 (0.007, 0.022)	-	0.022 (0.016, 0.029)	0.036 (0.030, 0.043)		0.013 (0.005, 0.021)	-	0.020 (0.014, 0.028)	0.033 (0.027, 0.040)		0.40 (0.20, 0.56)	-	0.60 (0.44, 0.80)		0.40 (0.17, 0.58)	-	0.60 (0.42, 0.83)
		SFG R 7 5	A6m, medial area 6	Somatomotor	AE		0.016 (0.008, 0.025)	-	0.024 (0.018, 0.033)	0.040 (0.034, 0.048)		0.014 (0.007, 0.022)	-	0.019 (0.014, 0.026)	0.033 (0.027, 0.040)		0.40 (0.20, 0.57)	-	0.60 (0.43, 0.80)		0.43 (0.22, 0.59)	-	0.57 (0.41, 0.78)
		SFG L 7 6	A9m, medial area 9	Default	AE		0.020 (0.012, 0.030)	-	0.019 (0.013, 0.027)	0.039 (0.033, 0.047)		0.018 (0.008, 0.029)	-	0.018 (0.012, 0.027)	0.036 (0.030, 0.045)		0.52 (0.32, 0.67)	-	0.48 (0.33, 0.68)		0.49 (0.24, 0.68)	-	0.51 (0.32, 0.76)
		SFG R 7 6	A9m, medial area 9	Frontoparietal	AE		0.019 (0.013, 0.026)	-	0.011 (0.008, 0.016)	0.031 (0.026, 0.037)		0.014 (0.008, 0.021)	-	0.013 (0.009, 0.019)	0.027 (0.022, 0.033)		0.63 (0.46, 0.75)	-	0.37 (0.25, 0.54)		0.52 (0.31, 0.67)	-	0.48 (0.33, 0.69)
		SFG L 7 7	A10m, medial area 10	Default	CE	*	-	0.012 (0.004, 0.020)	0.034 (0.027, 0.044)	0.045 (0.039, 0.054)		-	0.010 (0.002, 0.019)	0.031 (0.024, 0.041)	0.041 (0.035, 0.050)		-	0.25 (0.08, 0.41)	0.75 (0.59, 0.92)		-	0.24 (0.05, 0.41)	0.76 (0.59, 0.95)
		SFG R 7 7	A10m, medial area 10	Default	AE		0.017 (0.008, 0.026)	-	0.025 (0.019, 0.035)	0.042 (0.036, 0.050)		0.016 (0.007, 0.026)	-	0.023 (0.016, 0.032)	0.039 (0.032, 0.047)		0.40 (0.20, 0.57)	-	0.60 (0.43, 0.80)		0.41 (0.19, 0.59)	-	0.59 (0.41, 0.81)
	MFG, Middle frontal gyrus	MFG L 7 1	A9/46d, dorsal area 9/46	Ventral Attention	CE		-	0.030 (0.019, 0.043)	0.032 (0.024, 0.042)	0.061 (0.052, 0.074)		-	0.010 (0.003, 0.018)	0.028 (0.022, 0.037)	0.038 (0.032, 0.046)		-	0.49 (0.32, 0.62)	0.51 (0.38, 0.68)		-	0.26 (0.07, 0.42)	0.74 (0.58, 0.93)
		MFG R 7 1	A9/46d, dorsal area 9/46	Frontoparietal	CE		-	0.022 (0.013, 0.032)	0.027 (0.021, 0.036)	0.049 (0.042, 0.059)		-	0.005 (0.000, 0.012)	0.027 (0.021, 0.036)	0.032 (0.027, 0.039)		-	0.44 (0.28, 0.58)	0.56 (0.42, 0.72)		-	0.15 (0.00, 0.34)	0.85 (0.66, 1.00)
		MFG L 7 2	IFJ, inferior frontal junction	Frontoparietal	AE	*	0.008 (0.000, 0.016)	-	0.023 (0.016, 0.032)	0.031 (0.026, 0.036)		0.005 (0.000, 0.011)	-	0.018 (0.013, 0.025)	0.023 (0.019, 0.028)		0.26 (0.01, 0.47)	-	0.74 (0.53, 0.99)		0.21 (0.00, 0.43)	-	0.79 (0.57, 1.00)
		MFG R 7 2	IFJ, inferior frontal junction	Frontoparietal	AE		0.019 (0.010, 0.030)	-	0.023 (0.017, 0.033)	0.043 (0.036, 0.051)		0.010 (0.004, 0.017)	-	0.020 (0.015, 0.027)	0.030 (0.025, 0.037)		0.45 (0.23, 0.62)	-	0.55 (0.38, 0.77)		0.34 (0.15, 0.51)	-	0.66 (0.49, 0.85)
		MFG L 7 3	A46, area 46	Frontoparietal	AE		0.026 (0.013, 0.041)	-	0.037 (0.027, 0.052)	0.064 (0.054, 0.076)		0.024 (0.011, 0.038)	-	0.028 (0.020, 0.041)	0.053 (0.044, 0.064)		0.41 (0.21, 0.58)	-	0.59 (0.42, 0.79)		0.46 (0.23, 0.64)	-	0.54 (0.36, 0.77)
		MFG R 7 3	A46, area 46	Frontoparietal	CE		-	0.030 (0.020, 0.043)	0.027 (0.020, 0.035)	0.057 (0.048, 0.069)		-	0.014 (0.007, 0.023)	0.027 (0.021, 0.036)	0.042 (0.035, 0.050)		-	0.53 (0.38, 0.66)	0.47 (0.34, 0.62)		-	0.34 (0.17, 0.49)	0.66 (0.51, 0.83)
		MFG L 7 4	A9/46v, ventral area 9/46	Frontoparietal	CE	*	-	0.015 (0.007, 0.023)	0.025 (0.020, 0.033)	0.040 (0.034, 0.048)		-	0.008 (0.002, 0.014)	0.022 (0.017, 0.029)	0.030 (0.025, 0.036)		-	0.37 (0.19, 0.52)	0.63 (0.48, 0.81)		-	0.25 (0.07, 0.42)	0.75 (0.58, 0.93)
		MFG R 7 4	A9/46v, ventral area 9/46	Frontoparietal	CE		-	0.017 (0.011, 0.025)	0.017 (0.013, 0.023)	0.034 (0.029, 0.041)		-	0.006 (0.001, 0.012)	0.022 (0.018, 0.029)	0.028 (0.024, 0.034)		-	0.50 (0.34, 0.63)	0.50 (0.37, 0.66)		-	0.21 (0.05, 0.38)	0.79 (0.62, 0.95)
		MFG L 7 5	A8vl, ventrolateral area 8	Default	CE		-	0.022 (0.013, 0.033)	0.026 (0.020, 0.034)	0.048 (0.040, 0.058)		-	0.009 (0.003, 0.016)	0.020 (0.016, 0.027)	0.029 (0.025, 0.036)		-	0.47 (0.30, 0.60)	0.53 (0.40, 0.70)		-	0.31 (0.12, 0.47)	0.69 (0.53, 0.88)
		MFG R 7 5	A8vl, ventrolateral area 8	Frontoparietal	CE		-	0.017 (0.010, 0.024)	0.020 (0.016, 0.027)	0.037 (0.031, 0.044)		-	0.005 (0.000, 0.011)	0.022 (0.017, 0.029)	0.027 (0.022, 0.032)		-	0.45 (0.29, 0.58)	0.55 (0.42, 0.71)		-	0.17 (0.00, 0.36)	0.83 (0.64, 1.00)
		MFG L 7 6	A6vl, ventrolateral area 6	Dorsal Attention	AE	*	0.015 (0.004, 0.027)	-	0.029 (0.020, 0.041)	0.044 (0.037, 0.052)		0.002 (0.000, 0.008)	-	0.023 (0.017, 0.029)	0.025 (0.021, 0.030)		0.35 (0.09, 0.56)	-	0.65 (0.44, 0.91)		0.08 (0.00, 0.32)	-	0.92 (0.68, 1.00)
		MFG R 7 6	A6vl, ventrolateral area 6	Dorsal Attention	AE		0.029 (0.017, 0.041)	-	0.025 (0.018, 0.035)	0.054 (0.045, 0.064)		0.015 (0.006, 0.025)	-	0.020 (0.014, 0.029)	0.036 (0.030, 0.043)		0.54 (0.34, 0.68)	-	0.46 (0.32, 0.66)		0.43 (0.18, 0.62)	-	0.57 (0.38, 0.82)
		MFG L 7 7	A10l, lateral area 10	Limbic	CE		-	0.026 (0.012, 0.042)	0.051 (0.040, 0.067)	0.077 (0.065, 0.092)		-	0.027 (0.014, 0.043)	0.037 (0.029, 0.050)	0.065 (0.053, 0.079)		-	0.34 (0.16, 0.49)	0.66 (0.51, 0.84)		-	0.42 (0.24, 0.57)	0.58 (0.43, 0.76)
		MFG R 7 7	A10l, lateral area 10	Frontoparietal	CE		-	0.021 (0.012, 0.032)	0.029 (0.022, 0.038)	0.050 (0.042, 0.061)		-	0.019 (0.010, 0.031)	0.031 (0.024, 0.040)	0.050 (0.042, 0.061)		-	0.42 (0.26, 0.57)	0.58 (0.43, 0.74)		-	0.39 (0.22, 0.54)	0.61 (0.46, 0.78)
	IFG, Inferior frontal gyrus	IFG L 6 1	A44d, dorsal area 44	Frontoparietal	AE	*	0.015 (0.004, 0.027)	-	0.036 (0.027, 0.050)	0.051 (0.044, 0.061)		0.005 (0.000, 0.014)	-	0.033 (0.024, 0.043)	0.038 (0.032, 0.046)		0.29 (0.08, 0.48)	-	0.71 (0.52, 0.92)		0.12 (0.00, 0.36)	-	0.88 (0.64, 1.00)
		IFG R 6 1	A44d, dorsal area 44	Dorsal Attention	AE	*	0.029 (0.015, 0.044)	-	0.037 (0.027, 0.052)	0.066 (0.056, 0.079)		0.021 (0.007, 0.035)	-	0.035 (0.025, 0.050)	0.056 (0.047, 0.067)		0.44 (0.23, 0.60)	-	0.56 (0.40, 0.77)		0.37 (0.14, 0.57)	-	0.63 (0.43, 0.86)
		IFG L 6 2	IFS, inferior frontal sulcus	Frontoparietal	AE	*	0.022 (0.013, 0.032)	-	0.024 (0.018, 0.034)	0.046 (0.039, 0.055)		0.008 (0.000, 0.017)	-	0.030 (0.023, 0.041)	0.039 (0.033, 0.046)		0.47 (0.29, 0.62)	-	0.53 (0.38, 0.71)		0.21 (0.01, 0.41)	-	0.79 (0.59, 0.99)
		IFG R 6 2	IFS, inferior frontal sulcus	Frontoparietal	AE		0.030 (0.020, 0.042)	-	0.023 (0.017, 0.033)	0.054 (0.045, 0.064)		0.015 (0.005, 0.026)	-	0.028 (0.020, 0.038)	0.043 (0.036, 0.051)		0.57 (0.39, 0.70)	-	0.43 (0.30, 0.61)		0.35 (0.13, 0.55)	-	0.65 (0.45, 0.87)
		IFG L 6 3	A45c, caudal area 45	Default	AE	*	0.016 (0.006, 0.027)	-	0.031 (0.023, 0.043)	0.047 (0.040, 0.057)		0.010 (0.000, 0.021)	-	0.034 (0.025, 0.046)	0.044 (0.037, 0.052)		0.34 (0.13, 0.52)	-	0.66 (0.48, 0.87)		0.22 (0.01, 0.43)	-	0.78 (0.57, 0.99)
		IFG R 6 3	A45c, caudal area 45	Default	AE		0.017 (0.009, 0.027)	-	0.022 (0.016, 0.031)	0.040 (0.034, 0.048)		0.006 (0.000, 0.015)	-	0.036 (0.027, 0.047)	0.042 (0.035, 0.050)		0.44 (0.24, 0.60)	-	0.56 (0.40, 0.76)		0.13 (0.00, 0.34)	-	0.87 (0.66, 1.00)
		IFG L 6 4	A45r, rostral area 45	Default	CE		-	0.018 (0.009, 0.029)	0.033 (0.025, 0.043)	0.051 (0.043, 0.061)		-	0.015 (0.007, 0.024)	0.025 (0.019, 0.033)	0.039 (0.033, 0.048)		-	0.36 (0.17, 0.51)	0.64 (0.49, 0.83)		-	0.38 (0.20, 0.53)	0.62 (0.47, 0.80)
		IFG R 6 4	A45r, rostral area 45	Frontoparietal	AE		0.023 (0.013, 0.034)	-	0.026 (0.019, 0.036)	0.049 (0.042, 0.059)		0.010 (0.002, 0.020)	-	0.031 (0.022, 0.041)	0.041 (0.034, 0.049)		0.47 (0.28, 0.62)	-	0.53 (0.38, 0.72)		0.25 (0.05, 0.45)	-	0.75 (0.55, 0.95)
		IFG L 6 5	A44op, opercular area 44	Ventral Attention	AE	*	0.016 (0.009, 0.025)	-	0.022 (0.016, 0.030)	0.039 (0.033, 0.046)		0.009 (0.002, 0.017)	-	0.020 (0.014, 0.028)	0.029 (0.024, 0.035)		0.42 (0.23, 0.58)	-	0.58 (0.42, 0.77)		0.32 (0.08, 0.53)	-	0.68 (0.47, 0.92)
		IFG R 6 5	A44op, opercular area 44	Ventral Attention	AE		0.015 (0.006, 0.024)	-	0.024 (0.018, 0.034)	0.039 (0.033, 0.047)		0.009 (0.001, 0.018)	-	0.023 (0.016, 0.033)	0.032 (0.027, 0.039)		0.38 (0.17, 0.55)	-	0.62 (0.45, 0.83)		0.27 (0.03, 0.51)	-	0.73 (0.49, 0.97)
		IFG L 6 6	A44v, ventral area 44	Ventral Attention	AE		0.013 (0.003, 0.022)	-	0.032 (0.024, 0.043)	0.044 (0.038, 0.052)		0.008 (0.000, 0.019)	-	0.031 (0.022, 0.043)	0.039 (0.033, 0.047)		0.28 (0.07, 0.47)	-	0.72 (0.53, 0.93)		0.21 (0.00, 0.44)	-	0.79 (0.56, 1.00)
		IFG R 6 6	A44v, ventral area 44	Ventral Attention	AE	*	0.013 (0.005, 0.022)	-	0.026 (0.019, 0.035)	0.039 (0.033, 0.046)		0.000 (0.000, 0.008)	-	0.038 (0.029, 0.045)	0.038 (0.032, 0.045)		0.34 (0.13, 0.52)	-	0.66 (0.48, 0.87)		0.00 (0.00, 0.21)	-	1.00 (0.79, 1.00)
	OrG, Orbital gyrus	OrG L 6 1	A14m, medial area 14	Default	CE	*	-	0.022 (0.010, 0.035)	0.045 (0.035, 0.058)	0.066 (0.056, 0.079)		-	0.024 (0.013, 0.038)	0.038 (0.030, 0.050)	0.063 (0.052, 0.076)		-	0.33 (0.16, 0.47)	0.67 (0.53, 0.84)		-	0.39 (0.22, 0.53)	0.61 (0.47, 0.78)
		OrG R 6 1	A14m, medial area 14	Default	CE	*	-	0.020 (0.012, 0.030)	0.030 (0.023, 0.039)	0.050 (0.043, 0.060)		-	0.014 (0.006, 0.024)	0.031 (0.025, 0.041)	0.046 (0.038, 0.055)		-	0.40 (0.25, 0.54)	0.60 (0.46, 0.75)		-	0.31 (0.14, 0.46)	0.69 (0.54, 0.86)
		OrG L 6 2	A12/47o, orbital area 12/47	Default	AE		0.015 (0.010, 0.021)	-	0.011 (0.008, 0.016)	0.026 (0.022, 0.032)		0.007 (0.002, 0.012)	-	0.015 (0.011, 0.021)	0.022 (0.018, 0.026)		0.58 (0.40, 0.71)	-	0.42 (0.29, 0.60)		0.32 (0.09, 0.52)	-	0.68 (0.48, 0.91)
		OrG R 6 2	A12/47o, orbital area 12/47	Default	CE	*	-	0.012 (0.007, 0.018)	0.015 (0.011, 0.020)	0.027 (0.023, 0.032)		-	0.008 (0.004, 0.012)	0.011 (0.008, 0.014)	0.019 (0.015, 0.023)		-	0.44 (0.27, 0.59)	0.56 (0.41, 0.73)		-	0.42 (0.24, 0.56)	0.58 (0.44, 0.76)
		OrG L 6 3	A11l, lateral area 11	Limbic	AE	*	0.012 (0.008, 0.017)	-	0.008 (0.006, 0.012)	0.020 (0.017, 0.024)		0.006 (0.003, 0.010)	-	0.009 (0.007, 0.013)	0.016 (0.013, 0.019)		0.59 (0.41, 0.72)	-	0.41 (0.28, 0.59)		0.41 (0.21, 0.57)	-	0.59 (0.43, 0.79)
		OrG R 6 3	A11l, lateral area 11	Frontoparietal	AE		0.011 (0.007, 0.016)	-	0.009 (0.006, 0.012)	0.020 (0.017, 0.024)		0.005 (0.002, 0.008)	-	0.008 (0.006, 0.011)	0.013 (0.011, 0.016)		0.57 (0.38, 0.70)	-	0.43 (0.30, 0.62)		0.39 (0.19, 0.56)	-	0.61 (0.44, 0.81)
		OrG L 6 4	A11m, medial area 11	Limbic	AE	*	0.029 (0.016, 0.044)	-	0.029 (0.020, 0.042)	0.058 (0.049, 0.070)		0.023 (0.014, 0.034)	-	0.025 (0.019, 0.035)	0.048 (0.040, 0.059)		0.49 (0.29, 0.66)	-	0.51 (0.34, 0.71)		0.48 (0.30, 0.63)	-	0.52 (0.37, 0.70)
		OrG R 6 4	A11m, medial area 11	Limbic	AE		0.032 (0.019, 0.045)	-	0.027 (0.019, 0.038)	0.058 (0.049, 0.070)		0.022 (0.010, 0.035)	-	0.039 (0.029, 0.051)	0.060 (0.051, 0.073)		0.54 (0.35, 0.69)	-	0.46 (0.31, 0.65)		0.36 (0.18, 0.53)	-	0.64 (0.47, 0.82)
		OrG L 6 5	A13, area 13	Limbic	AE		0.008 (0.004, 0.011)	-	0.007 (0.005, 0.011)	0.015 (0.013, 0.018)		0.005 (0.002, 0.008)	-	0.008 (0.006, 0.010)	0.013 (0.011, 0.015)		0.51 (0.29, 0.67)	-	0.49 (0.33, 0.71)		0.39 (0.19, 0.57)	-	0.61 (0.43, 0.81)
		OrG R 6 5	A13, area 13	Limbic	AE		0.008 (0.005, 0.012)	-	0.006 (0.004, 0.009)	0.014 (0.012, 0.017)		0.004 (0.001, 0.007)	-	0.008 (0.006, 0.012)	0.012 (0.010, 0.014)		0.59 (0.40, 0.72)	-	0.41 (0.28, 0.60)		0.30 (0.06, 0.51)	-	0.70 (0.49, 0.94)
		OrG L 6 6	A12/47l, lateral area 12/47	Default	AE		0.014 (0.008, 0.020)	-	0.012 (0.009, 0.017)	0.026 (0.022, 0.031)		0.005 (0.001, 0.010)	-	0.014 (0.010, 0.019)	0.018 (0.016, 0.022)		0.53 (0.33, 0.67)	-	0.47 (0.33, 0.67)		0.25 (0.04, 0.48)	-	0.75 (0.52, 0.96)
		OrG R 6 6	A12/47l, lateral area 12/47	Default	CE	*	-	0.016 (0.010, 0.024)	0.016 (0.012, 0.022)	0.033 (0.027, 0.039)		-	0.008 (0.003, 0.014)	0.018 (0.014, 0.024)	0.026 (0.022, 0.032)		-	0.51 (0.34, 0.64)	0.49 (0.36, 0.66)		-	0.30 (0.12, 0.47)	0.70 (0.53, 0.88)
	PrG, Precentral gyrus	PrG L 6 1	A4hf, area 4(head and face region)	Somatomotor	AE		0.011 (0.003, 0.019)	-	0.024 (0.018, 0.033)	0.035 (0.030, 0.042)		0.009 (0.000, 0.018)	-	0.026 (0.019, 0.036)	0.035 (0.029, 0.042)		0.31 (0.10, 0.49)	-	0.69 (0.51, 0.90)		0.25 (0.01, 0.47)	-	0.75 (0.53, 0.99)
		PrG R 6 1	A4hf, area 4(head and face region)	Somatomotor	AE		0.017 (0.006, 0.029)	-	0.040 (0.031, 0.053)	0.057 (0.049, 0.068)		0.019 (0.007, 0.033)	-	0.039 (0.028, 0.052)	0.057 (0.048, 0.069)		0.29 (0.11, 0.46)	-	0.71 (0.54, 0.89)		0.33 (0.12, 0.51)	-	0.67 (0.49, 0.88)
		PrG L 6 2	A6cdl, caudal dorsolateral area 6	Dorsal Attention	AE	*	0.022 (0.013, 0.032)	-	0.021 (0.015, 0.030)	0.043 (0.036, 0.052)		0.007 (0.000, 0.015)	-	0.025 (0.018, 0.034)	0.032 (0.027, 0.038)		0.51 (0.31, 0.66)	-	0.49 (0.34, 0.69)		0.21 (0.00, 0.43)	-	0.79 (0.57, 1.00)
		PrG R 6 2	A6cdl, caudal dorsolateral area 6	Dorsal Attention	AE		0.016 (0.008, 0.025)	-	0.018 (0.013, 0.026)	0.035 (0.029, 0.042)		0.010 (0.002, 0.017)	-	0.016 (0.011, 0.024)	0.026 (0.022, 0.032)		0.47 (0.24, 0.64)	-	0.53 (0.36, 0.76)		0.37 (0.10, 0.58)	-	0.63 (0.42, 0.90)
		PrG L 6 3	A4ul, area 4(upper limb region)	Somatomotor	AE		0.028 (0.014, 0.043)	-	0.033 (0.024, 0.047)	0.062 (0.052, 0.074)		0.035 (0.018, 0.053)	-	0.036 (0.026, 0.052)	0.071 (0.059, 0.087)		0.46 (0.24, 0.62)	-	0.54 (0.38, 0.76)		0.49 (0.27, 0.65)	-	0.51 (0.35, 0.73)
		PrG R 6 3	A4ul, area 4(upper limb region)	Somatomotor	CE	*	-	0.011 (0.003, 0.022)	0.044 (0.035, 0.056)	0.055 (0.047, 0.066)		-	0.021 (0.008, 0.037)	0.049 (0.038, 0.065)	0.070 (0.058, 0.085)		-	0.20 (0.05, 0.36)	0.80 (0.64, 0.95)		-	0.30 (0.11, 0.47)	0.70 (0.53, 0.89)
		PrG L 6 4	A4t, area 4(trunk region)	Somatomotor	AE		0.027 (0.013, 0.043)	-	0.037 (0.027, 0.052)	0.065 (0.055, 0.078)		0.031 (0.014, 0.050)	-	0.041 (0.029, 0.058)	0.072 (0.060, 0.087)		0.42 (0.21, 0.59)	-	0.58 (0.41, 0.79)		0.43 (0.20, 0.61)	-	0.57 (0.39, 0.80)
		PrG R 6 4	A4t, area 4(trunk region)	Somatomotor	AE		0.016 (0.002, 0.032)	-	0.052 (0.039, 0.070)	0.068 (0.058, 0.081)		0.034 (0.016, 0.054)	-	0.040 (0.028, 0.059)	0.074 (0.062, 0.090)		0.24 (0.03, 0.43)	-	0.76 (0.57, 0.97)		0.46 (0.22, 0.64)	-	0.54 (0.36, 0.78)
		PrG L 6 5	A4tl, area 4(tongue and larynx region)	Ventral Attention	AE		0.012 (0.005, 0.020)	-	0.019 (0.014, 0.027)	0.031 (0.026, 0.037)		0.013 (0.004, 0.023)	-	0.022 (0.016, 0.032)	0.035 (0.029, 0.043)		0.39 (0.16, 0.57)	-	0.61 (0.43, 0.84)		0.37 (0.11, 0.57)	-	0.63 (0.43, 0.89)
		PrG R 6 5	A4tl, area 4(tongue and larynx region)	Ventral Attention	AE	*	0.015 (0.005, 0.024)	-	0.027 (0.020, 0.037)	0.042 (0.036, 0.050)		0.006 (0.000, 0.016)	-	0.034 (0.025, 0.046)	0.040 (0.034, 0.048)		0.35 (0.13, 0.53)	-	0.65 (0.47, 0.87)		0.15 (0.00, 0.38)	-	0.85 (0.62, 1.00)
		PrG L 6 6	A6cvl, caudal ventrolateral area 6	Dorsal Attention	AE	*	0.012 (0.005, 0.020)	-	0.021 (0.015, 0.028)	0.033 (0.028, 0.039)		0.004 (0.000, 0.011)	-	0.021 (0.015, 0.027)	0.025 (0.021, 0.030)		0.37 (0.16, 0.55)	-	0.63 (0.45, 0.84)		0.17 (0.00, 0.39)	-	0.83 (0.61, 1.00)
		PrG R 6 6	A6cvl, caudal ventrolateral area 6	Dorsal Attention	AE	*	0.014 (0.007, 0.022)	-	0.021 (0.016, 0.029)	0.035 (0.030, 0.042)		0.004 (0.000, 0.010)	-	0.024 (0.018, 0.031)	0.028 (0.023, 0.033)		0.41 (0.21, 0.57)	-	0.59 (0.43, 0.79)		0.15 (0.00, 0.35)	-	0.85 (0.65, 1.00)
	PCL, Paracentral lobule	PCL L 2 1	A1/2/3ll, area 1/2/3 (lower limb region)	Ventral Attention	AE	*	0.012 (0.002, 0.024)	-	0.037 (0.028, 0.049)	0.049 (0.042, 0.059)		0.015 (0.004, 0.028)	-	0.030 (0.021, 0.042)	0.045 (0.038, 0.055)		0.25 (0.05, 0.44)	-	0.75 (0.56, 0.95)		0.34 (0.09, 0.55)	-	0.66 (0.45, 0.91)
		PCL R 2 1	A1/2/3ll, area 1/2/3 (lower limb region)	Somatomotor	AE		0.012 (0.005, 0.019)	-	0.020 (0.015, 0.026)	0.031 (0.026, 0.037)		0.013 (0.006, 0.021)	-	0.018 (0.013, 0.025)	0.031 (0.026, 0.038)		0.38 (0.18, 0.54)	-	0.62 (0.46, 0.82)		0.42 (0.21, 0.60)	-	0.58 (0.40, 0.79)
		PCL L 2 2	A4ll, area 4, (lower limb region)	Somatomotor	AE		0.023 (0.011, 0.037)	-	0.035 (0.026, 0.048)	0.058 (0.049, 0.070)		0.028 (0.009, 0.048)	-	0.041 (0.028, 0.061)	0.070 (0.058, 0.084)		0.40 (0.19, 0.57)	-	0.60 (0.43, 0.81)		0.41 (0.14, 0.61)	-	0.59 (0.39, 0.86)
		PCL R 2 2	A4ll, area 4, (lower limb region)	Somatomotor	AE		0.018 (0.008, 0.028)	-	0.031 (0.023, 0.042)	0.049 (0.041, 0.058)		0.026 (0.010, 0.043)	-	0.035 (0.024, 0.051)	0.061 (0.051, 0.074)		0.36 (0.17, 0.53)	-	0.64 (0.47, 0.83)		0.43 (0.18, 0.62)	-	0.57 (0.38, 0.82)
Temporal lobe	STG, Superior temporal gyrus	STG L 6 1	A38m, medial area 38	Limbic	AE		0.001 (0.000, 0.003)	-	0.007 (0.005, 0.009)	0.008 (0.007, 0.010)		0.003 (0.001, 0.005)	-	0.006 (0.004, 0.008)	0.009 (0.007, 0.010)		0.18 (0.02, 0.38)	-	0.82 (0.62, 0.98)		0.34 (0.09, 0.55)	-	0.66 (0.45, 0.91)
		STG R 6 1	A38m, medial area 38	Limbic	E		-	-	0.008 (0.007, 0.010)	0.008 (0.007, 0.010)		-	-	0.010 (0.008, 0.011)	0.010 (0.008, 0.011)		-	-	1.00 (1.00, 1.00)		-	-	1.00 (1.00, 1.00)
		STG L 6 2	A41/42, area 41/42	Somatomotor	AE		0.016 (0.006, 0.027)	-	0.031 (0.023, 0.043)	0.047 (0.040, 0.056)		0.006 (0.000, 0.019)	-	0.025 (0.016, 0.034)	0.032 (0.027, 0.038)		0.34 (0.13, 0.52)	-	0.66 (0.48, 0.87)		0.20 (0.00, 0.52)	-	0.80 (0.48, 1.00)
		STG R 6 2	A41/42, area 41/42	Somatomotor	AE		0.041 (0.026, 0.058)	-	0.031 (0.023, 0.044)	0.073 (0.061, 0.087)		0.013 (0.003, 0.025)	-	0.030 (0.021, 0.042)	0.043 (0.036, 0.052)		0.57 (0.38, 0.70)	-	0.43 (0.30, 0.62)		0.29 (0.06, 0.52)	-	0.71 (0.48, 0.94)
		STG L 6 3	TE1.0 and TE1.2	Somatomotor	AE	*	0.014 (0.009, 0.020)	-	0.014 (0.010, 0.019)	0.028 (0.024, 0.034)		0.008 (0.001, 0.017)	-	0.020 (0.014, 0.029)	0.028 (0.024, 0.034)		0.51 (0.33, 0.65)	-	0.49 (0.35, 0.67)		0.30 (0.03, 0.53)	-	0.70 (0.47, 0.97)
		STG R 6 3	TE1.0 and TE1.2	Somatomotor	AE		0.015 (0.008, 0.022)	-	0.016 (0.011, 0.022)	0.030 (0.026, 0.036)		0.010 (0.004, 0.016)	-	0.017 (0.012, 0.023)	0.027 (0.022, 0.032)		0.48 (0.28, 0.64)	-	0.52 (0.36, 0.72)		0.36 (0.15, 0.54)	-	0.64 (0.46, 0.85)
		STG L 6 4	A22c, caudal area 22	Somatomotor	AE		0.023 (0.014, 0.033)	-	0.021 (0.015, 0.029)	0.044 (0.037, 0.053)		0.011 (0.004, 0.020)	-	0.024 (0.017, 0.031)	0.035 (0.029, 0.042)		0.52 (0.34, 0.66)	-	0.48 (0.34, 0.66)		0.32 (0.13, 0.52)	-	0.68 (0.48, 0.87)
		STG R 6 4	A22c, caudal area 22	Somatomotor	AE		0.026 (0.014, 0.041)	-	0.037 (0.027, 0.050)	0.063 (0.054, 0.076)		0.018 (0.006, 0.033)	-	0.040 (0.029, 0.054)	0.058 (0.049, 0.070)		0.42 (0.22, 0.58)	-	0.58 (0.42, 0.78)		0.31 (0.11, 0.51)	-	0.69 (0.49, 0.89)
		STG L 6 5	A38l, lateral area 38	Limbic	AE		0.007 (0.003, 0.013)	-	0.016 (0.012, 0.022)	0.024 (0.020, 0.028)		0.009 (0.005, 0.013)	-	0.008 (0.006, 0.011)	0.017 (0.014, 0.021)		0.31 (0.13, 0.49)	-	0.69 (0.51, 0.87)		0.54 (0.35, 0.68)	-	0.46 (0.32, 0.65)
		STG R 6 5	A38l, lateral area 38	Limbic	CE	*	-	0.007 (0.003, 0.011)	0.015 (0.012, 0.019)	0.022 (0.019, 0.026)		-	0.004 (0.001, 0.007)	0.015 (0.012, 0.019)	0.018 (0.015, 0.022)		-	0.31 (0.15, 0.46)	0.69 (0.54, 0.85)		-	0.20 (0.05, 0.36)	0.80 (0.64, 0.95)
		STG L 6 6	A22r, rostral area 22	Default	AE		0.020 (0.012, 0.029)	-	0.020 (0.014, 0.028)	0.040 (0.034, 0.048)		0.011 (0.004, 0.019)	-	0.019 (0.013, 0.026)	0.029 (0.025, 0.036)		0.51 (0.31, 0.65)	-	0.49 (0.35, 0.69)		0.36 (0.13, 0.58)	-	0.64 (0.42, 0.87)
		STG R 6 6	A22r, rostral area 22	Default	AE		0.018 (0.008, 0.029)	-	0.029 (0.021, 0.040)	0.047 (0.040, 0.056)		0.014 (0.004, 0.026)	-	0.029 (0.021, 0.040)	0.043 (0.036, 0.052)		0.39 (0.18, 0.56)	-	0.61 (0.44, 0.82)		0.33 (0.10, 0.53)	-	0.67 (0.47, 0.90)
	MTG, Middle temporal gyrus	MTG L 4 1	A21c, caudal area 21	Default	AE		0.027 (0.019, 0.036)	-	0.017 (0.012, 0.023)	0.044 (0.037, 0.052)		0.026 (0.018, 0.035)	-	0.014 (0.010, 0.020)	0.039 (0.033, 0.048)		0.61 (0.47, 0.72)	-	0.39 (0.28, 0.53)		0.66 (0.49, 0.77)	-	0.34 (0.23, 0.51)
		MTG R 4 1	A21c, caudal area 21	Frontoparietal	AE		0.068 (0.051, 0.089)	-	0.026 (0.018, 0.038)	0.094 (0.079, 0.113)		0.037 (0.023, 0.052)	-	0.031 (0.022, 0.043)	0.067 (0.056, 0.081)		0.73 (0.59, 0.81)	-	0.27 (0.19, 0.41)		0.54 (0.37, 0.68)	-	0.46 (0.32, 0.63)
		MTG L 4 2	A21r, rostral area 21	Default	AE		0.018 (0.010, 0.027)	-	0.018 (0.013, 0.025)	0.036 (0.030, 0.043)		0.017 (0.010, 0.025)	-	0.018 (0.013, 0.025)	0.035 (0.029, 0.042)		0.50 (0.31, 0.65)	-	0.50 (0.35, 0.69)		0.49 (0.30, 0.64)	-	0.51 (0.36, 0.70)
		MTG R 4 2	A21r, rostral area 21	Default	AE	*	0.015 (0.008, 0.022)	-	0.016 (0.012, 0.022)	0.031 (0.026, 0.037)		0.011 (0.005, 0.018)	-	0.018 (0.013, 0.025)	0.029 (0.024, 0.035)		0.48 (0.28, 0.63)	-	0.52 (0.37, 0.72)		0.38 (0.17, 0.56)	-	0.62 (0.44, 0.83)
		MTG L 4 3	A37dl, dorsolateral area 37	Dorsal Attention	AE	*	0.019 (0.009, 0.030)	-	0.024 (0.017, 0.034)	0.043 (0.036, 0.052)		0.018 (0.010, 0.027)	-	0.019 (0.014, 0.027)	0.037 (0.031, 0.045)		0.45 (0.23, 0.62)	-	0.55 (0.38, 0.77)		0.48 (0.27, 0.64)	-	0.52 (0.36, 0.73)
		MTG R 4 3	A37dl, dorsolateral area 37	Dorsal Attention	AE		0.023 (0.011, 0.035)	-	0.031 (0.023, 0.042)	0.053 (0.045, 0.064)		0.032 (0.019, 0.046)	-	0.026 (0.018, 0.037)	0.057 (0.048, 0.070)		0.43 (0.22, 0.59)	-	0.57 (0.41, 0.78)		0.55 (0.35, 0.70)	-	0.45 (0.30, 0.65)
		MTG L 4 4	aSTS, anterior superior temporal sulcus	Default	CE	*	-	0.019 (0.011, 0.028)	0.023 (0.018, 0.030)	0.042 (0.035, 0.050)		-	0.010 (0.004, 0.018)	0.027 (0.021, 0.035)	0.037 (0.031, 0.045)		-	0.45 (0.29, 0.58)	0.55 (0.42, 0.71)		-	0.28 (0.11, 0.44)	0.72 (0.56, 0.89)
		MTG R 4 4	aSTS, anterior superior temporal sulcus	Default	AE		0.020 (0.010, 0.029)	-	0.021 (0.015, 0.030)	0.041 (0.034, 0.049)		0.014 (0.006, 0.022)	-	0.023 (0.018, 0.032)	0.037 (0.031, 0.045)		0.48 (0.27, 0.64)	-	0.52 (0.36, 0.73)		0.37 (0.17, 0.53)	-	0.63 (0.47, 0.83)
	ITG, Inferior temporal gyrus	ITG L 7 1	A20iv, intermediate ventral area 20	Limbic	AE		0.010 (0.005, 0.015)	-	0.011 (0.008, 0.016)	0.021 (0.018, 0.025)		0.013 (0.008, 0.018)	-	0.009 (0.006, 0.012)	0.022 (0.018, 0.026)		0.48 (0.27, 0.65)	-	0.52 (0.35, 0.73)		0.60 (0.42, 0.73)	-	0.40 (0.27, 0.58)
		ITG R 7 1	A20iv, intermediate ventral area 20	Limbic	CE	*	-	0.011 (0.003, 0.021)	0.039 (0.031, 0.050)	0.050 (0.042, 0.060)		-	0.012 (0.006, 0.021)	0.025 (0.020, 0.033)	0.038 (0.032, 0.046)		-	0.22 (0.07, 0.38)	0.78 (0.62, 0.93)		-	0.33 (0.16, 0.48)	0.67 (0.52, 0.84)
		ITG L 7 2	A37elv, extreme lateroventral area 37	Dorsal Attention	AE		0.032 (0.017, 0.048)	-	0.036 (0.026, 0.052)	0.068 (0.058, 0.082)		0.012 (0.001, 0.024)	-	0.036 (0.026, 0.050)	0.048 (0.040, 0.058)		0.47 (0.26, 0.63)	-	0.53 (0.37, 0.74)		0.26 (0.02, 0.46)	-	0.74 (0.54, 0.98)
		ITG R 7 2	A37elv, extreme lateroventral area 37	Dorsal Attention	AE		0.020 (0.008, 0.033)	-	0.038 (0.028, 0.052)	0.058 (0.049, 0.069)		0.019 (0.004, 0.034)	-	0.037 (0.026, 0.053)	0.056 (0.047, 0.068)		0.35 (0.14, 0.52)	-	0.65 (0.48, 0.86)		0.33 (0.08, 0.55)	-	0.67 (0.45, 0.92)
		ITG L 7 3	A20r, rostral area 20	Limbic	AE		0.013 (0.004, 0.023)	-	0.024 (0.017, 0.035)	0.037 (0.031, 0.044)		0.018 (0.011, 0.025)	-	0.014 (0.010, 0.020)	0.032 (0.027, 0.039)		0.35 (0.10, 0.57)	-	0.65 (0.43, 0.90)		0.56 (0.38, 0.69)	-	0.44 (0.31, 0.62)
		ITG R 7 3	A20r, rostral area 20	Limbic	AE	*	0.010 (0.003, 0.016)	-	0.018 (0.013, 0.024)	0.027 (0.023, 0.032)		0.007 (0.001, 0.013)	-	0.017 (0.013, 0.024)	0.024 (0.020, 0.029)		0.35 (0.13, 0.54)	-	0.65 (0.46, 0.87)		0.28 (0.05, 0.49)	-	0.72 (0.51, 0.95)
		ITG L 7 4	A20il, intermediate lateral area 20	Default	CE	*	-	0.031 (0.020, 0.044)	0.034 (0.027, 0.044)	0.065 (0.055, 0.078)		-	0.026 (0.015, 0.038)	0.036 (0.028, 0.046)	0.062 (0.052, 0.074)		-	0.48 (0.33, 0.60)	0.52 (0.40, 0.67)		-	0.42 (0.27, 0.55)	0.58 (0.45, 0.73)
		ITG R 7 4	A20il, intermediate lateral area 20	Limbic	AE		0.035 (0.022, 0.050)	-	0.034 (0.025, 0.047)	0.069 (0.059, 0.083)		0.038 (0.024, 0.053)	-	0.029 (0.021, 0.042)	0.067 (0.056, 0.081)		0.51 (0.33, 0.64)	-	0.49 (0.36, 0.67)		0.56 (0.38, 0.70)	-	0.44 (0.30, 0.62)
		ITG L 7 5	A37vl, ventrolateral area 37	Dorsal Attention	AE		0.031 (0.010, 0.052)	-	0.052 (0.037, 0.073)	0.083 (0.070, 0.099)		0.018 (0.003, 0.033)	-	0.037 (0.026, 0.054)	0.055 (0.046, 0.066)		0.38 (0.13, 0.57)	-	0.62 (0.43, 0.87)		0.32 (0.05, 0.54)	-	0.68 (0.46, 0.95)
		ITG R 7 5	A37vl, ventrolateral area 37	Dorsal Attention	AE		0.029 (0.007, 0.052)	-	0.062 (0.045, 0.087)	0.091 (0.077, 0.109)		0.036 (0.017, 0.056)	-	0.038 (0.026, 0.055)	0.074 (0.062, 0.090)		0.32 (0.08, 0.52)	-	0.68 (0.48, 0.92)		0.49 (0.25, 0.66)	-	0.51 (0.34, 0.75)
		ITG L 7 6	A20cl, caudolateral of area 20	Frontoparietal	AE		0.068 (0.050, 0.090)	-	0.029 (0.021, 0.041)	0.098 (0.082, 0.117)		0.053 (0.037, 0.072)	-	0.027 (0.019, 0.039)	0.081 (0.067, 0.098)		0.70 (0.57, 0.79)	-	0.30 (0.21, 0.43)		0.66 (0.50, 0.77)	-	0.34 (0.23, 0.50)
		ITG R 7 6	A20cl, caudolateral of area 20	Frontoparietal	AE		0.064 (0.045, 0.085)	-	0.035 (0.025, 0.050)	0.099 (0.083, 0.118)		0.035 (0.018, 0.054)	-	0.041 (0.029, 0.058)	0.076 (0.064, 0.092)		0.65 (0.49, 0.76)	-	0.35 (0.24, 0.51)		0.46 (0.25, 0.62)	-	0.54 (0.38, 0.75)
		ITG L 7 7	A20cv, caudoventral of area 20	Limbic	CE		-	0.022 (0.016, 0.030)	0.015 (0.012, 0.020)	0.038 (0.032, 0.045)		-	0.015 (0.009, 0.022)	0.021 (0.016, 0.027)	0.036 (0.030, 0.043)		-	0.60 (0.47, 0.70)	0.40 (0.30, 0.53)		-	0.42 (0.25, 0.55)	0.58 (0.45, 0.75)
		ITG R 7 7	A20cv, caudoventral of area 20	Limbic	AE		0.034 (0.025, 0.045)	-	0.017 (0.013, 0.024)	0.052 (0.044, 0.062)		0.024 (0.015, 0.034)	-	0.019 (0.014, 0.027)	0.043 (0.036, 0.052)		0.66 (0.53, 0.76)	-	0.34 (0.24, 0.47)		0.55 (0.38, 0.68)	-	0.45 (0.32, 0.62)
	FuG, Fusiform gyrus	FuG L 3 1	A20rv, rostroventral area 20	Limbic	AE		0.003 (0.001, 0.007)	-	0.009 (0.006, 0.012)	0.012 (0.010, 0.014)		0.006 (0.003, 0.009)	-	0.006 (0.004, 0.009)	0.012 (0.010, 0.014)		0.28 (0.04, 0.51)	-	0.72 (0.49, 0.96)		0.48 (0.28, 0.64)	-	0.52 (0.36, 0.72)
		FuG R 3 1	A20rv, rostroventral area 20	Limbic	AE		0.016 (0.008, 0.025)	-	0.024 (0.018, 0.033)	0.040 (0.034, 0.048)		0.014 (0.007, 0.022)	-	0.019 (0.014, 0.026)	0.033 (0.027, 0.040)		0.40 (0.20, 0.57)	-	0.60 (0.43, 0.80)		0.43 (0.22, 0.59)	-	0.57 (0.41, 0.78)
		FuG L 3 2	A37mv, medioventral area 37	Visual	CE	*	-	0.014 (0.006, 0.024)	0.035 (0.027, 0.046)	0.049 (0.042, 0.059)		-	0.014 (0.007, 0.023)	0.025 (0.020, 0.033)	0.040 (0.033, 0.048)		-	0.29 (0.12, 0.44)	0.71 (0.56, 0.88)		-	0.36 (0.19, 0.51)	0.64 (0.49, 0.81)
		FuG R 3 2	A37mv, medioventral area 37	Visual	AE	*	0.018 (0.010, 0.026)	-	0.020 (0.015, 0.027)	0.037 (0.032, 0.044)		0.021 (0.014, 0.029)	-	0.015 (0.011, 0.021)	0.036 (0.030, 0.044)		0.47 (0.29, 0.62)	-	0.53 (0.38, 0.71)		0.58 (0.41, 0.71)	-	0.42 (0.29, 0.59)
		FuG L 3 3	A37lv, lateroventral area 37	Dorsal Attention	AE	*	0.020 (0.011, 0.030)	-	0.026 (0.019, 0.036)	0.046 (0.039, 0.055)		0.008 (0.002, 0.015)	-	0.025 (0.019, 0.033)	0.033 (0.028, 0.040)		0.43 (0.24, 0.59)	-	0.57 (0.41, 0.76)		0.25 (0.06, 0.43)	-	0.75 (0.57, 0.94)
		FuG R 3 3	A37lv, lateroventral area 37	Visual	CE		-	0.015 (0.007, 0.024)	0.029 (0.023, 0.039)	0.044 (0.038, 0.053)		-	0.013 (0.006, 0.022)	0.028 (0.022, 0.036)	0.041 (0.034, 0.049)		-	0.34 (0.16, 0.49)	0.66 (0.51, 0.84)		-	0.32 (0.14, 0.47)	0.68 (0.53, 0.86)
	PhG, Parahippocampal gyrus	PhG L 6 1	A35/36r, rostral area 35/36	Limbic	AE		0.005 (0.000, 0.013)	-	0.025 (0.018, 0.034)	0.030 (0.026, 0.036)		0.014 (0.008, 0.022)	-	0.013 (0.009, 0.020)	0.028 (0.023, 0.034)		0.17 (0.00, 0.41)	-	0.83 (0.59, 1.00)		0.52 (0.29, 0.68)	-	0.48 (0.32, 0.71)
		PhG R 6 1	A35/36r, rostral area 35/36	Limbic	AE		0.017 (0.008, 0.028)	-	0.022 (0.015, 0.031)	0.039 (0.033, 0.047)		0.011 (0.003, 0.019)	-	0.020 (0.014, 0.028)	0.030 (0.025, 0.037)		0.45 (0.20, 0.63)	-	0.55 (0.37, 0.80)		0.36 (0.12, 0.55)	-	0.64 (0.45, 0.88)
		PhG L 6 2	A35/36c, caudal area 35/36	Limbic	AE		0.005 (0.003, 0.008)	-	0.008 (0.006, 0.011)	0.013 (0.011, 0.016)		0.004 (0.002, 0.006)	-	0.006 (0.005, 0.008)	0.010 (0.009, 0.012)		0.37 (0.21, 0.53)	-	0.63 (0.47, 0.79)		0.37 (0.20, 0.52)	-	0.63 (0.48, 0.80)
		PhG R 6 2	A35/36c, caudal area 35/36	Visual	E		-	-	0.012 (0.011, 0.015)	0.012 (0.011, 0.015)		-	-	0.010 (0.009, 0.012)	0.010 (0.009, 0.012)		-	-	1.00 (1.00, 1.00)		-	-	1.00 (1.00, 1.00)
		PhG L 6 3	TL, area TL (lateral PPHC, posterior parahippocampal gyrus)	Visual	AE		0.015 (0.009, 0.021)	-	0.014 (0.010, 0.020)	0.029 (0.024, 0.035)		0.009 (0.004, 0.014)	-	0.013 (0.009, 0.018)	0.021 (0.018, 0.026)		0.51 (0.33, 0.65)	-	0.49 (0.35, 0.67)		0.41 (0.20, 0.58)	-	0.59 (0.42, 0.80)
		PhG R 6 3	TL, area TL (lateral PPHC, posterior parahippocampal gyrus)	Visual	E		-	-	0.026 (0.022, 0.030)	0.026 (0.022, 0.030)		-	-	0.025 (0.021, 0.030)	0.025 (0.021, 0.030)		-	-	1.00 (1.00, 1.00)		-	-	1.00 (1.00, 1.00)
		PhG L 6 4	A28/34, area 28/34 (EC, entorhinal cortex)	Limbic	AE	*	0.004 (0.001, 0.007)	-	0.008 (0.006, 0.012)	0.012 (0.010, 0.014)		0.004 (0.001, 0.006)	-	0.006 (0.005, 0.009)	0.010 (0.009, 0.012)		0.31 (0.06, 0.52)	-	0.69 (0.48, 0.94)		0.37 (0.15, 0.55)	-	0.63 (0.45, 0.85)
		PhG R 6 4	A28/34, area 28/34 (EC, entorhinal cortex)	Limbic	AE		0.006 (0.002, 0.011)	-	0.010 (0.007, 0.015)	0.017 (0.014, 0.020)		0.003 (0.000, 0.007)	-	0.012 (0.009, 0.016)	0.015 (0.012, 0.018)		0.38 (0.11, 0.59)	-	0.62 (0.41, 0.89)		0.21 (0.00, 0.42)	-	0.79 (0.58, 1.00)
		PhG L 6 5	TI, area TI(temporal agranular insular cortex)	Limbic	AE	*	0.008 (0.003, 0.013)	-	0.013 (0.010, 0.018)	0.021 (0.018, 0.025)		0.009 (0.004, 0.014)	-	0.009 (0.007, 0.014)	0.018 (0.015, 0.022)		0.37 (0.15, 0.55)	-	0.63 (0.45, 0.85)		0.48 (0.24, 0.65)	-	0.52 (0.35, 0.76)
		PhG R 6 5	TI, area TI(temporal agranular insular cortex)	Limbic	AE		0.020 (0.012, 0.029)	-	0.018 (0.013, 0.025)	0.038 (0.032, 0.045)		0.012 (0.004, 0.020)	-	0.020 (0.014, 0.028)	0.032 (0.027, 0.039)		0.53 (0.33, 0.68)	-	0.47 (0.32, 0.67)		0.37 (0.14, 0.56)	-	0.63 (0.44, 0.86)
		PhG L 6 6	TH, area TH (medial PPHC)	Visual	E		-	-	0.028 (0.024, 0.033)	0.028 (0.024, 0.033)		-	-	0.024 (0.020, 0.029)	0.024 (0.020, 0.029)		-	-	1.00 (1.00, 1.00)		-	-	1.00 (1.00, 1.00)
		PhG R 6 6	TH, area TH (medial PPHC)	Visual	AE		0.006 (0.000, 0.013)	-	0.018 (0.013, 0.025)	0.024 (0.020, 0.029)		0.007 (0.002, 0.013)	-	0.015 (0.011, 0.021)	0.022 (0.019, 0.027)		0.25 (0.00, 0.49)	-	0.75 (0.51, 1.00)		0.33 (0.08, 0.54)	-	0.67 (0.46, 0.92)
	pSTS, Posterior superior temporal sulcus	pSTS L 2 1	rpSTS, rostroposterior superior temporal sulcus	Default	AE		0.046 (0.031, 0.062)	-	0.026 (0.018, 0.037)	0.072 (0.060, 0.086)		0.030 (0.017, 0.044)	-	0.029 (0.021, 0.041)	0.059 (0.049, 0.071)		0.64 (0.47, 0.75)	-	0.36 (0.25, 0.53)		0.50 (0.30, 0.66)	-	0.50 (0.34, 0.70)
		pSTS R 2 1	rpSTS, rostroposterior superior temporal sulcus	Default	AE		0.025 (0.013, 0.038)	-	0.032 (0.023, 0.044)	0.056 (0.048, 0.067)		0.014 (0.004, 0.025)	-	0.033 (0.025, 0.045)	0.047 (0.040, 0.057)		0.44 (0.24, 0.60)	-	0.56 (0.40, 0.76)		0.30 (0.09, 0.47)	-	0.70 (0.53, 0.91)
		pSTS L 2 2	cpSTS, caudoposterior superior temporal sulcus	Ventral Attention	AE	*	0.028 (0.011, 0.046)	-	0.053 (0.039, 0.072)	0.080 (0.068, 0.095)		0.019 (0.005, 0.035)	-	0.045 (0.033, 0.062)	0.065 (0.054, 0.078)		0.35 (0.13, 0.52)	-	0.65 (0.48, 0.87)		0.30 (0.08, 0.49)	-	0.70 (0.51, 0.92)
		pSTS R 2 2	cpSTS, caudoposterior superior temporal sulcus	Ventral Attention	AE		0.029 (0.011, 0.050)	-	0.057 (0.041, 0.077)	0.086 (0.073, 0.102)		0.035 (0.019, 0.052)	-	0.041 (0.030, 0.057)	0.075 (0.063, 0.091)		0.34 (0.13, 0.53)	-	0.66 (0.47, 0.87)		0.46 (0.26, 0.61)	-	0.54 (0.39, 0.74)
Parietal lobe	SPL, Superior parietal lobule	SPL L 5 1	A7r, rostral area 7	Dorsal Attention	AE	*	0.033 (0.017, 0.051)	-	0.048 (0.036, 0.066)	0.082 (0.069, 0.098)		0.010 (0.000, 0.025)	-	0.052 (0.039, 0.069)	0.062 (0.052, 0.074)		0.41 (0.22, 0.56)	-	0.59 (0.44, 0.78)		0.16 (0.00, 0.37)	-	0.84 (0.63, 1.00)
		SPL R 5 1	A7r, rostral area 7	Dorsal Attention	AE	*	0.017 (0.002, 0.032)	-	0.051 (0.038, 0.069)	0.068 (0.058, 0.081)		0.015 (0.004, 0.027)	-	0.035 (0.026, 0.048)	0.051 (0.043, 0.061)		0.24 (0.03, 0.44)	-	0.76 (0.56, 0.97)		0.30 (0.08, 0.49)	-	0.70 (0.51, 0.92)
		SPL L 5 2	A7c, caudal area 7	Dorsal Attention	CE		-	0.019 (0.009, 0.030)	0.035 (0.028, 0.046)	0.054 (0.046, 0.065)		-	0.007 (0.002, 0.015)	0.037 (0.029, 0.045)	0.043 (0.037, 0.052)		-	0.34 (0.17, 0.49)	0.66 (0.51, 0.83)		-	0.16 (0.04, 0.31)	0.84 (0.69, 0.96)
		SPL R 5 2	A7c, caudal area 7	Dorsal Attention	CE		-	0.024 (0.014, 0.035)	0.034 (0.026, 0.044)	0.057 (0.048, 0.069)		-	0.007 (0.002, 0.017)	0.044 (0.035, 0.054)	0.051 (0.043, 0.061)		-	0.41 (0.26, 0.55)	0.59 (0.45, 0.74)		-	0.14 (0.03, 0.30)	0.86 (0.70, 0.97)
		SPL L 5 3	A5l, lateral area 5	Dorsal Attention	AE		0.024 (0.012, 0.038)	-	0.030 (0.022, 0.042)	0.055 (0.046, 0.065)		0.013 (0.004, 0.024)	-	0.034 (0.025, 0.045)	0.047 (0.040, 0.057)		0.45 (0.23, 0.62)	-	0.55 (0.38, 0.77)		0.28 (0.09, 0.47)	-	0.72 (0.53, 0.91)
		SPL R 5 3	A5l, lateral area 5	Dorsal Attention	AE	*	0.015 (0.004, 0.027)	-	0.033 (0.024, 0.045)	0.048 (0.041, 0.057)		0.018 (0.008, 0.028)	-	0.026 (0.019, 0.037)	0.044 (0.037, 0.053)		0.32 (0.09, 0.51)	-	0.68 (0.49, 0.91)		0.40 (0.19, 0.57)	-	0.60 (0.43, 0.81)
		SPL L 5 4	A7pc, postcentral area 7	Somatomotor	CE		-	0.020 (0.009, 0.033)	0.042 (0.033, 0.055)	0.062 (0.052, 0.074)		-	0.011 (0.001, 0.023)	0.046 (0.036, 0.060)	0.058 (0.048, 0.070)		-	0.33 (0.15, 0.48)	0.67 (0.52, 0.85)		-	0.20 (0.01, 0.37)	0.80 (0.63, 0.99)
		SPL R 5 4	A7pc, postcentral area 7	Somatomotor	AE	*	0.026 (0.010, 0.042)	-	0.042 (0.031, 0.058)	0.068 (0.057, 0.081)		0.020 (0.006, 0.036)	-	0.038 (0.027, 0.055)	0.059 (0.049, 0.071)		0.38 (0.16, 0.56)	-	0.62 (0.44, 0.84)		0.34 (0.10, 0.55)	-	0.66 (0.45, 0.90)
		SPL L 5 5	A7ip, intraparietal area 7(hIP3)	Dorsal Attention	AE	*	0.022 (0.009, 0.036)	-	0.041 (0.031, 0.056)	0.063 (0.054, 0.076)		0.007 (0.000, 0.019)	-	0.047 (0.036, 0.062)	0.055 (0.046, 0.065)		0.35 (0.15, 0.52)	-	0.65 (0.48, 0.85)		0.13 (0.00, 0.33)	-	0.87 (0.67, 1.00)
		SPL R 5 5	A7ip, intraparietal area 7(hIP3)	Dorsal Attention	AE		0.017 (0.000, 0.036)	-	0.052 (0.036, 0.073)	0.069 (0.058, 0.082)		0.011 (0.000, 0.025)	-	0.047 (0.036, 0.064)	0.059 (0.049, 0.070)		0.25 (0.00, 0.48)	-	0.75 (0.52, 1.00)		0.19 (0.00, 0.39)	-	0.81 (0.61, 1.00)
	IPL, Inferior parietal lobule	IPL L 6 1	A39c, caudal area 39(PGp)	Visual	AE		0.023 (0.014, 0.034)	-	0.021 (0.015, 0.030)	0.044 (0.037, 0.053)		0.006 (0.002, 0.013)	-	0.021 (0.016, 0.027)	0.027 (0.023, 0.033)		0.53 (0.33, 0.68)	-	0.47 (0.32, 0.67)		0.23 (0.08, 0.43)	-	0.77 (0.57, 0.92)
		IPL R 6 1	A39c, caudal area 39(PGp)	Visual	AE		0.016 (0.007, 0.025)	-	0.023 (0.017, 0.032)	0.039 (0.033, 0.047)		0.006 (0.001, 0.012)	-	0.017 (0.013, 0.023)	0.023 (0.020, 0.028)		0.40 (0.19, 0.57)	-	0.60 (0.43, 0.81)		0.26 (0.06, 0.47)	-	0.74 (0.53, 0.94)
		IPL L 6 2	A39rd, rostrodorsal area 39(Hip3)	Frontoparietal	AE	*	0.010 (0.001, 0.020)	-	0.028 (0.020, 0.039)	0.039 (0.033, 0.046)		0.012 (0.004, 0.022)	-	0.025 (0.018, 0.035)	0.037 (0.031, 0.045)		0.27 (0.04, 0.47)	-	0.73 (0.53, 0.96)		0.33 (0.10, 0.53)	-	0.67 (0.47, 0.90)
		IPL R 6 2	A39rd, rostrodorsal area 39(Hip3)	Frontoparietal	AE		0.016 (0.009, 0.023)	-	0.016 (0.012, 0.022)	0.031 (0.027, 0.038)		0.010 (0.003, 0.018)	-	0.022 (0.016, 0.029)	0.032 (0.027, 0.038)		0.50 (0.31, 0.64)	-	0.50 (0.36, 0.69)		0.30 (0.11, 0.51)	-	0.70 (0.49, 0.89)
		IPL L 6 3	A40rd, rostrodorsal area 40(PFt)	Dorsal Attention	CE	*	-	0.007 (0.001, 0.013)	0.024 (0.018, 0.031)	0.030 (0.026, 0.036)		-	0.004 (0.000, 0.009)	0.018 (0.014, 0.024)	0.022 (0.019, 0.027)		-	0.23 (0.04, 0.40)	0.77 (0.60, 0.96)		-	0.19 (0.01, 0.36)	0.81 (0.64, 0.99)
		IPL R 6 3	A40rd, rostrodorsal area 40(PFt)	Dorsal Attention	CE	*	-	0.008 (0.003, 0.015)	0.029 (0.023, 0.037)	0.037 (0.031, 0.044)		-	0.010 (0.004, 0.017)	0.023 (0.018, 0.031)	0.033 (0.028, 0.040)		-	0.22 (0.07, 0.37)	0.78 (0.63, 0.93)		-	0.29 (0.12, 0.45)	0.71 (0.55, 0.88)
		IPL L 6 4	A40c, caudal area 40(PFm)	Default	AE	*	0.012 (0.004, 0.021)	-	0.025 (0.018, 0.034)	0.037 (0.032, 0.044)		0.011 (0.002, 0.021)	-	0.025 (0.017, 0.035)	0.036 (0.030, 0.044)		0.33 (0.11, 0.51)	-	0.67 (0.49, 0.89)		0.31 (0.06, 0.53)	-	0.69 (0.47, 0.94)
		IPL R 6 4	A40c, caudal area 40(PFm)	Frontoparietal	CE	*	-	0.012 (0.006, 0.019)	0.024 (0.019, 0.031)	0.036 (0.030, 0.043)		-	0.010 (0.004, 0.017)	0.027 (0.021, 0.034)	0.036 (0.031, 0.044)		-	0.34 (0.17, 0.48)	0.66 (0.52, 0.83)		-	0.27 (0.11, 0.43)	0.73 (0.57, 0.89)
		IPL L 6 5	A39rv, rostroventral area 39(PGa)	Dorsal Attention	AE		0.010 (0.002, 0.018)	-	0.023 (0.017, 0.032)	0.033 (0.028, 0.039)		0.008 (0.001, 0.015)	-	0.020 (0.014, 0.027)	0.028 (0.023, 0.033)		0.30 (0.08, 0.50)	-	0.70 (0.50, 0.92)		0.29 (0.05, 0.49)	-	0.71 (0.51, 0.95)
		IPL R 6 5	A39rv, rostroventral area 39(PGa)	Default	AE	*	0.008 (0.001, 0.015)	-	0.022 (0.016, 0.030)	0.030 (0.025, 0.035)		0.010 (0.001, 0.019)	-	0.023 (0.017, 0.033)	0.034 (0.028, 0.041)		0.26 (0.02, 0.48)	-	0.74 (0.52, 0.98)		0.30 (0.04, 0.51)	-	0.70 (0.49, 0.96)
		IPL L 6 6	A40rv, rostroventral area 40(PFop)	Somatomotor	AE		0.013 (0.005, 0.020)	-	0.019 (0.014, 0.027)	0.032 (0.027, 0.038)		0.006 (0.000, 0.015)	-	0.025 (0.018, 0.035)	0.032 (0.027, 0.038)		0.40 (0.18, 0.58)	-	0.60 (0.42, 0.82)		0.20 (0.00, 0.44)	-	0.80 (0.56, 1.00)
		IPL R 6 6	A40rv, rostroventral area 40(PFop)	Somatomotor	AE		0.022 (0.014, 0.031)	-	0.013 (0.009, 0.020)	0.035 (0.030, 0.043)		0.009 (0.001, 0.019)	-	0.024 (0.017, 0.034)	0.033 (0.028, 0.040)		0.63 (0.42, 0.76)	-	0.37 (0.24, 0.58)		0.28 (0.04, 0.50)	-	0.72 (0.50, 0.96)
	Pcun, Precuneus	PCun L 4 1	A7m, medial area 7(PEp)	Frontoparietal	AE		0.024 (0.011, 0.039)	-	0.047 (0.036, 0.063)	0.072 (0.061, 0.085)		0.015 (0.005, 0.030)	-	0.049 (0.037, 0.063)	0.064 (0.054, 0.077)		0.34 (0.15, 0.50)	-	0.66 (0.50, 0.85)		0.24 (0.07, 0.43)	-	0.76 (0.57, 0.93)
		PCun R 4 1	A7m, medial area 7(PEp)	Frontoparietal	CE	*	-	0.022 (0.011, 0.035)	0.045 (0.035, 0.059)	0.067 (0.057, 0.080)		-	0.009 (0.002, 0.019)	0.046 (0.036, 0.057)	0.055 (0.047, 0.066)		-	0.33 (0.16, 0.48)	0.67 (0.52, 0.84)		-	0.17 (0.05, 0.32)	0.83 (0.68, 0.95)
		PCun L 4 2	A5m, medial area 5(PEm)	Somatomotor	CE	*	-	0.015 (0.005, 0.026)	0.041 (0.032, 0.053)	0.055 (0.047, 0.066)		-	0.010 (0.003, 0.018)	0.027 (0.021, 0.036)	0.037 (0.031, 0.045)		-	0.27 (0.09, 0.43)	0.73 (0.57, 0.91)		-	0.27 (0.07, 0.44)	0.73 (0.56, 0.93)
		PCun R 4 2	A5m, medial area 5(PEm)	Dorsal Attention	E		-	-	0.047 (0.040, 0.056)	0.047 (0.040, 0.056)		-	-	0.040 (0.033, 0.047)	0.040 (0.033, 0.047)		-	-	1.00 (1.00, 1.00)		-	-	1.00 (1.00, 1.00)
		PCun L 4 3	dmPOS, dorsomedial parietooccipital sulcus(PEr)	Visual	AE		0.012 (0.004, 0.021)	-	0.024 (0.017, 0.034)	0.036 (0.031, 0.043)		0.006 (0.000, 0.014)	-	0.027 (0.020, 0.037)	0.033 (0.028, 0.040)		0.34 (0.10, 0.53)	-	0.66 (0.47, 0.90)		0.19 (0.00, 0.40)	-	0.81 (0.60, 1.00)
		PCun R 4 3	dmPOS, dorsomedial parietooccipital sulcus(PEr)	Visual	AE		0.013 (0.007, 0.019)	-	0.016 (0.012, 0.022)	0.028 (0.024, 0.034)		0.010 (0.003, 0.017)	-	0.022 (0.016, 0.030)	0.031 (0.026, 0.038)		0.44 (0.24, 0.61)	-	0.56 (0.39, 0.76)		0.31 (0.10, 0.50)	-	0.69 (0.50, 0.90)
		PCun L 4 4	A31, area 31 (Lc1)	Default	AE		0.020 (0.008, 0.033)	-	0.035 (0.025, 0.048)	0.055 (0.047, 0.066)		0.019 (0.007, 0.032)	-	0.032 (0.023, 0.045)	0.051 (0.043, 0.062)		0.37 (0.15, 0.55)	-	0.63 (0.45, 0.85)		0.38 (0.15, 0.57)	-	0.62 (0.43, 0.85)
		PCun R 4 4	A31, area 31 (Lc1)	Default	AE	*	0.019 (0.008, 0.030)	-	0.030 (0.022, 0.041)	0.049 (0.041, 0.058)		0.016 (0.005, 0.027)	-	0.027 (0.020, 0.039)	0.043 (0.036, 0.052)		0.39 (0.17, 0.56)	-	0.61 (0.44, 0.83)		0.36 (0.12, 0.56)	-	0.64 (0.44, 0.88)
	PoG, Postcentral gyrus	PoG L 4 1	A1/2/3ulhf, area 1/2/3(upper limb, head and face region)	Somatomotor	AE		0.015 (0.007, 0.023)	-	0.023 (0.018, 0.031)	0.038 (0.032, 0.045)		0.032 (0.017, 0.048)	-	0.029 (0.020, 0.042)	0.061 (0.051, 0.075)		0.39 (0.20, 0.54)	-	0.61 (0.46, 0.80)		0.53 (0.31, 0.69)	-	0.47 (0.31, 0.69)
		PoG R 4 1	A1/2/3ulhf, area 1/2/3(upper limb, head and face region)	Somatomotor	AE		0.010 (0.003, 0.018)	-	0.034 (0.027, 0.043)	0.044 (0.037, 0.052)		0.034 (0.017, 0.052)	-	0.029 (0.020, 0.045)	0.063 (0.053, 0.078)		0.22 (0.08, 0.38)	-	0.78 (0.62, 0.92)		0.54 (0.29, 0.71)	-	0.46 (0.29, 0.71)
		PoG L 4 2	A1/2/3tonIa, area 1/2/3(tongue and larynx region)	Somatomotor	AE		0.020 (0.012, 0.029)	-	0.018 (0.013, 0.026)	0.039 (0.033, 0.046)		0.008 (0.000, 0.020)	-	0.034 (0.024, 0.047)	0.042 (0.036, 0.051)		0.53 (0.34, 0.67)	-	0.47 (0.33, 0.66)		0.18 (0.00, 0.44)	-	0.82 (0.56, 1.00)
		PoG R 4 2	A1/2/3tonIa, area 1/2/3(tongue and larynx region)	Somatomotor	AE		0.017 (0.006, 0.029)	-	0.032 (0.024, 0.044)	0.049 (0.042, 0.059)		0.020 (0.004, 0.037)	-	0.037 (0.026, 0.054)	0.057 (0.048, 0.069)		0.35 (0.13, 0.53)	-	0.65 (0.47, 0.87)		0.35 (0.07, 0.57)	-	0.65 (0.43, 0.93)
		PoG L 4 3	A2, area 2	Dorsal Attention	AE	*	0.015 (0.004, 0.025)	-	0.029 (0.021, 0.041)	0.044 (0.037, 0.052)		0.005 (0.000, 0.018)	-	0.045 (0.032, 0.059)	0.049 (0.042, 0.059)		0.34 (0.09, 0.53)	-	0.66 (0.47, 0.91)		0.09 (0.00, 0.34)	-	0.91 (0.66, 1.00)
		PoG R 4 3	A2, area 2	Somatomotor	AE	*	0.009 (0.001, 0.017)	-	0.028 (0.021, 0.037)	0.036 (0.031, 0.043)		0.008 (0.000, 0.021)	-	0.034 (0.024, 0.046)	0.042 (0.035, 0.051)		0.24 (0.03, 0.42)	-	0.76 (0.58, 0.97)		0.20 (0.00, 0.45)	-	0.80 (0.55, 1.00)
		PoG L 4 4	A1/2/3tru, area 1/2/3(trunk region)	Somatomotor	AE	*	0.023 (0.011, 0.035)	-	0.032 (0.023, 0.043)	0.054 (0.046, 0.065)		0.050 (0.031, 0.071)	-	0.034 (0.024, 0.049)	0.083 (0.069, 0.102)		0.42 (0.22, 0.58)	-	0.58 (0.42, 0.78)		0.60 (0.40, 0.73)	-	0.40 (0.27, 0.60)
		PoG R 4 4	A1/2/3tru, area 1/2/3(trunk region)	Somatomotor	AE		0.013 (0.003, 0.026)	-	0.048 (0.037, 0.061)	0.061 (0.052, 0.073)		0.038 (0.017, 0.061)	-	0.044 (0.030, 0.065)	0.082 (0.069, 0.100)		0.21 (0.05, 0.40)	-	0.79 (0.60, 0.95)		0.47 (0.22, 0.65)	-	0.53 (0.35, 0.78)
Insular lobe	INS, Insular gyrus	INS L 6 1	G, hypergranular insula	Somatomotor	AE		0.013 (0.007, 0.019)	-	0.013 (0.010, 0.018)	0.026 (0.022, 0.032)		0.011 (0.004, 0.018)	-	0.015 (0.011, 0.022)	0.026 (0.022, 0.032)		0.49 (0.30, 0.64)	-	0.51 (0.36, 0.70)		0.42 (0.17, 0.61)	-	0.58 (0.39, 0.83)
		INS R 6 1	G, hypergranular insula	Somatomotor	AE		0.011 (0.005, 0.017)	-	0.014 (0.010, 0.020)	0.024 (0.021, 0.029)		0.008 (0.002, 0.014)	-	0.017 (0.013, 0.023)	0.025 (0.021, 0.030)		0.44 (0.20, 0.62)	-	0.56 (0.38, 0.80)		0.31 (0.09, 0.50)	-	0.69 (0.50, 0.91)
		INS L 6 2	vIa, ventral agranular insula	#N/A	AE	*	0.013 (0.007, 0.020)	-	0.017 (0.012, 0.023)	0.030 (0.025, 0.036)		0.008 (0.003, 0.013)	-	0.013 (0.009, 0.018)	0.021 (0.018, 0.025)		0.44 (0.25, 0.60)	-	0.56 (0.40, 0.75)		0.37 (0.14, 0.56)	-	0.63 (0.44, 0.86)
		INS R 6 2	vIa, ventral agranular insula	Frontoparietal	AE		0.009 (0.004, 0.015)	-	0.014 (0.010, 0.019)	0.023 (0.020, 0.028)		0.006 (0.002, 0.012)	-	0.015 (0.011, 0.021)	0.022 (0.018, 0.026)		0.40 (0.18, 0.58)	-	0.60 (0.42, 0.82)		0.30 (0.07, 0.49)	-	0.70 (0.51, 0.93)
		INS L 6 3	dIa, dorsal agranular insula	Ventral Attention	CE	*	-	0.017 (0.011, 0.025)	0.021 (0.016, 0.027)	0.038 (0.032, 0.046)		-	0.004 (0.001, 0.010)	0.026 (0.020, 0.032)	0.030 (0.025, 0.036)		-	0.45 (0.30, 0.58)	0.55 (0.42, 0.70)		-	0.13 (0.02, 0.31)	0.87 (0.69, 0.98)
		INS R 6 3	dIa, dorsal agranular insula	Ventral Attention	AE	*	0.016 (0.006, 0.027)	-	0.031 (0.023, 0.042)	0.047 (0.040, 0.056)		0.010 (0.001, 0.019)	-	0.025 (0.018, 0.036)	0.036 (0.030, 0.043)		0.35 (0.14, 0.52)	-	0.65 (0.48, 0.86)		0.28 (0.04, 0.49)	-	0.72 (0.51, 0.96)
		INS L 6 4	vId/vIg, ventral dysgranular and granular insula	Ventral Attention	AE		0.010 (0.006, 0.014)	-	0.008 (0.005, 0.011)	0.017 (0.015, 0.021)		0.006 (0.003, 0.010)	-	0.008 (0.006, 0.011)	0.014 (0.012, 0.017)		0.57 (0.36, 0.71)	-	0.43 (0.29, 0.64)		0.44 (0.23, 0.61)	-	0.56 (0.39, 0.77)
		INS R 6 4	vId/vIg, ventral dysgranular and granular insula	Ventral Attention	AE		0.010 (0.006, 0.014)	-	0.007 (0.005, 0.010)	0.017 (0.015, 0.021)		0.004 (0.001, 0.007)	-	0.009 (0.006, 0.012)	0.013 (0.011, 0.015)		0.59 (0.40, 0.73)	-	0.41 (0.27, 0.60)		0.31 (0.09, 0.49)	-	0.69 (0.51, 0.91)
		INS L 6 5	dIg, dorsal granular insula	Somatomotor	AE		0.012 (0.006, 0.018)	-	0.012 (0.009, 0.018)	0.024 (0.020, 0.029)		0.008 (0.001, 0.015)	-	0.017 (0.012, 0.024)	0.025 (0.021, 0.030)		0.50 (0.27, 0.66)	-	0.50 (0.34, 0.73)		0.32 (0.04, 0.55)	-	0.68 (0.45, 0.96)
		INS R 6 5	dIg, dorsal granular insula	Somatomotor	AE		0.009 (0.002, 0.016)	-	0.018 (0.012, 0.025)	0.027 (0.023, 0.032)		0.007 (0.000, 0.015)	-	0.021 (0.015, 0.030)	0.029 (0.024, 0.034)		0.34 (0.08, 0.55)	-	0.66 (0.45, 0.92)		0.25 (0.01, 0.48)	-	0.75 (0.52, 0.99)
		INS L 6 6	dId, dorsal dysgranular insula	Ventral Attention	AE		0.019 (0.013, 0.027)	-	0.014 (0.010, 0.020)	0.034 (0.028, 0.041)		0.007 (0.000, 0.015)	-	0.025 (0.018, 0.035)	0.032 (0.027, 0.039)		0.58 (0.40, 0.71)	-	0.42 (0.29, 0.60)		0.22 (0.00, 0.44)	-	0.78 (0.56, 1.00)
		INS R 6 6	dId, dorsal dysgranular insula	Ventral Attention	AE		0.008 (0.000, 0.016)	-	0.024 (0.017, 0.033)	0.032 (0.027, 0.038)		0.008 (0.001, 0.016)	-	0.021 (0.015, 0.029)	0.029 (0.024, 0.035)		0.25 (0.01, 0.46)	-	0.75 (0.54, 0.99)		0.28 (0.03, 0.49)	-	0.72 (0.51, 0.97)
Limbic lobe	CG, Cingulate gyrus	CG L 7 1	A23d, dorsal area 23	Default	AE		0.030 (0.018, 0.043)	-	0.031 (0.023, 0.043)	0.061 (0.052, 0.073)		0.025 (0.011, 0.040)	-	0.034 (0.024, 0.048)	0.058 (0.049, 0.070)		0.49 (0.30, 0.63)	-	0.51 (0.37, 0.70)		0.42 (0.20, 0.60)	-	0.58 (0.40, 0.80)
		CG R 7 1	A23d, dorsal area 23	Default	AE		0.031 (0.021, 0.042)	-	0.020 (0.014, 0.029)	0.051 (0.043, 0.061)		0.016 (0.005, 0.028)	-	0.031 (0.023, 0.044)	0.047 (0.040, 0.057)		0.60 (0.44, 0.73)	-	0.40 (0.27, 0.56)		0.34 (0.12, 0.53)	-	0.66 (0.47, 0.88)
		CG L 7 2	A24rv, rostroventral area 24	#N/A	AE		0.011 (0.007, 0.015)	-	0.007 (0.005, 0.011)	0.018 (0.015, 0.022)		0.006 (0.003, 0.009)	-	0.007 (0.005, 0.010)	0.013 (0.011, 0.015)		0.60 (0.41, 0.72)	-	0.40 (0.28, 0.59)		0.43 (0.22, 0.60)	-	0.57 (0.40, 0.78)
		CG R 7 2	A24rv, rostroventral area 24	#N/A	AE		0.005 (0.003, 0.008)	-	0.007 (0.005, 0.009)	0.012 (0.010, 0.014)		0.006 (0.003, 0.009)	-	0.007 (0.005, 0.009)	0.012 (0.010, 0.015)		0.43 (0.23, 0.59)	-	0.57 (0.41, 0.77)		0.47 (0.24, 0.65)	-	0.53 (0.35, 0.76)
		CG L 7 3	A32p, pregenual area 32	Default	AE		0.034 (0.023, 0.047)	-	0.022 (0.016, 0.031)	0.056 (0.047, 0.068)		0.027 (0.015, 0.040)	-	0.023 (0.016, 0.034)	0.050 (0.042, 0.061)		0.61 (0.44, 0.73)	-	0.39 (0.27, 0.56)		0.54 (0.32, 0.69)	-	0.46 (0.31, 0.68)
		CG R 7 3	A32p, pregenual area 32	Ventral Attention	AE		0.043 (0.028, 0.060)	-	0.031 (0.022, 0.045)	0.074 (0.063, 0.089)		0.024 (0.010, 0.039)	-	0.034 (0.024, 0.048)	0.057 (0.048, 0.070)		0.58 (0.40, 0.71)	-	0.42 (0.29, 0.60)		0.41 (0.18, 0.60)	-	0.59 (0.40, 0.82)
		CG L 7 4	A23v, ventral area 23	Default	AE	*	0.014 (0.004, 0.025)	-	0.031 (0.023, 0.042)	0.045 (0.038, 0.054)		0.008 (0.000, 0.017)	-	0.025 (0.018, 0.036)	0.033 (0.028, 0.040)		0.32 (0.10, 0.50)	-	0.68 (0.50, 0.90)		0.24 (0.00, 0.47)	-	0.76 (0.53, 1.00)
		CG R 7 4	A23v, ventral area 23	Visual	AE		0.014 (0.006, 0.022)	-	0.021 (0.015, 0.029)	0.035 (0.029, 0.041)		0.008 (0.001, 0.015)	-	0.019 (0.013, 0.027)	0.027 (0.023, 0.033)		0.40 (0.18, 0.58)	-	0.60 (0.42, 0.82)		0.30 (0.05, 0.52)	-	0.70 (0.48, 0.95)
		CG L 7 5	A24cd, caudodorsal area 24	Ventral Attention	AE		0.038 (0.022, 0.055)	-	0.033 (0.023, 0.047)	0.070 (0.059, 0.085)		0.025 (0.012, 0.040)	-	0.033 (0.024, 0.046)	0.058 (0.049, 0.071)		0.54 (0.33, 0.69)	-	0.46 (0.31, 0.67)		0.44 (0.22, 0.61)	-	0.56 (0.39, 0.78)
		CG R 7 5	A24cd, caudodorsal area 24	Ventral Attention	AE	*	0.028 (0.011, 0.046)	-	0.045 (0.032, 0.063)	0.073 (0.062, 0.087)		0.022 (0.009, 0.035)	-	0.032 (0.023, 0.045)	0.054 (0.045, 0.065)		0.38 (0.15, 0.56)	-	0.62 (0.44, 0.85)		0.40 (0.18, 0.58)	-	0.60 (0.42, 0.82)
		CG L 7 6	A23c, caudal area 24	Ventral Attention	AE		0.018 (0.013, 0.025)	-	0.009 (0.006, 0.013)	0.027 (0.023, 0.033)		0.014 (0.009, 0.020)	-	0.011 (0.008, 0.016)	0.025 (0.021, 0.031)		0.67 (0.51, 0.78)	-	0.33 (0.22, 0.49)		0.56 (0.37, 0.70)	-	0.44 (0.30, 0.63)
		CG R 7 6	A23c, caudal area 24	Ventral Attention	AE		0.015 (0.010, 0.020)	-	0.010 (0.007, 0.014)	0.025 (0.021, 0.030)		0.014 (0.009, 0.020)	-	0.011 (0.008, 0.016)	0.025 (0.021, 0.031)		0.59 (0.42, 0.72)	-	0.41 (0.28, 0.58)		0.55 (0.37, 0.69)	-	0.45 (0.31, 0.63)
		CG L 7 7	A32sg, subgenual area 32	Default	AE		0.018 (0.008, 0.029)	-	0.028 (0.020, 0.039)	0.046 (0.039, 0.055)		0.022 (0.012, 0.034)	-	0.027 (0.019, 0.037)	0.049 (0.041, 0.059)		0.39 (0.18, 0.57)	-	0.61 (0.43, 0.82)		0.46 (0.25, 0.62)	-	0.54 (0.38, 0.75)
		CG R 7 7	A32sg, subgenual area 32	Default	AE		0.033 (0.021, 0.046)	-	0.026 (0.019, 0.037)	0.059 (0.050, 0.071)		0.027 (0.015, 0.039)	-	0.025 (0.018, 0.036)	0.052 (0.043, 0.063)		0.56 (0.38, 0.69)	-	0.44 (0.31, 0.62)		0.51 (0.32, 0.66)	-	0.49 (0.34, 0.68)
Occipital lobe	MVOcC, MedioVentral occipital cortex	MVOcC L 5 1	cLinG, caudal lingual gyrus	Visual	AE		0.038 (0.007, 0.072)	-	0.095 (0.068, 0.133)	0.134 (0.113, 0.159)		0.026 (0.005, 0.050)	-	0.059 (0.042, 0.084)	0.086 (0.072, 0.103)		0.29 (0.05, 0.50)	-	0.71 (0.50, 0.95)		0.31 (0.06, 0.52)	-	0.69 (0.48, 0.94)
		MVOcC R 5 1	cLinG, caudal lingual gyrus	Visual	AE		0.059 (0.020, 0.101)	-	0.113 (0.083, 0.157)	0.173 (0.146, 0.207)		0.045 (0.015, 0.079)	-	0.083 (0.059, 0.117)	0.128 (0.108, 0.154)		0.34 (0.12, 0.53)	-	0.66 (0.47, 0.88)		0.35 (0.12, 0.55)	-	0.65 (0.45, 0.88)
		MVOcC L 5 2	rCunG, rostral cuneus gyrus	Visual	AE		0.046 (0.023, 0.071)	-	0.055 (0.040, 0.078)	0.102 (0.086, 0.122)		0.048 (0.032, 0.066)	-	0.030 (0.021, 0.043)	0.078 (0.065, 0.095)		0.46 (0.24, 0.62)	-	0.54 (0.38, 0.76)		0.61 (0.44, 0.73)	-	0.39 (0.27, 0.56)
		MVOcC R 5 2	rCunG, rostral cuneus gyrus	Visual	AE	*	0.036 (0.020, 0.055)	-	0.042 (0.031, 0.059)	0.079 (0.067, 0.095)		0.034 (0.015, 0.055)	-	0.043 (0.030, 0.063)	0.078 (0.065, 0.094)		0.46 (0.26, 0.62)	-	0.54 (0.38, 0.74)		0.44 (0.20, 0.62)	-	0.56 (0.38, 0.80)
		MVOcC L 5 3	cCunG, caudal cuneus gyrus	Visual	AE	*	0.032 (0.000, 0.069)	-	0.118 (0.087, 0.161)	0.150 (0.127, 0.179)		0.039 (0.005, 0.077)	-	0.081 (0.054, 0.120)	0.121 (0.101, 0.146)		0.21 (0.00, 0.42)	-	0.79 (0.58, 1.00)		0.33 (0.04, 0.57)	-	0.67 (0.43, 0.96)
		MVOcC R 5 3	cCunG, caudal cuneus gyrus	Visual	AE		0.045 (0.023, 0.069)	-	0.059 (0.044, 0.082)	0.105 (0.088, 0.125)		0.040 (0.016, 0.065)	-	0.049 (0.033, 0.073)	0.089 (0.075, 0.108)		0.43 (0.23, 0.59)	-	0.57 (0.41, 0.77)		0.45 (0.19, 0.64)	-	0.55 (0.36, 0.81)
		MVOcC L 5 4	rLinG, rostral lingual gyrus	Visual	AE		0.019 (0.005, 0.034)	-	0.041 (0.029, 0.056)	0.060 (0.051, 0.071)		0.013 (0.002, 0.025)	-	0.031 (0.023, 0.044)	0.044 (0.037, 0.053)		0.32 (0.09, 0.51)	-	0.68 (0.49, 0.91)		0.29 (0.05, 0.50)	-	0.71 (0.50, 0.95)
		MVOcC R 5 4	rLinG, rostral lingual gyrus	Visual	AE		0.014 (0.001, 0.026)	-	0.037 (0.027, 0.051)	0.051 (0.043, 0.060)		0.022 (0.012, 0.033)	-	0.022 (0.016, 0.032)	0.044 (0.037, 0.054)		0.27 (0.02, 0.48)	-	0.73 (0.52, 0.98)		0.50 (0.29, 0.65)	-	0.50 (0.35, 0.71)
		MVOcC L 5 5	vmPOS,ventromedial parietooccipital sulcus	Visual	AE		0.032 (0.018, 0.048)	-	0.038 (0.028, 0.052)	0.070 (0.059, 0.084)		0.035 (0.018, 0.053)	-	0.033 (0.023, 0.049)	0.068 (0.057, 0.083)		0.46 (0.27, 0.61)	-	0.54 (0.39, 0.73)		0.51 (0.28, 0.68)	-	0.49 (0.32, 0.72)
		MVOcC R 5 5	vmPOS,ventromedial parietooccipital sulcus	Visual	AE		0.027 (0.014, 0.041)	-	0.032 (0.023, 0.045)	0.059 (0.050, 0.071)		0.030 (0.016, 0.046)	-	0.029 (0.020, 0.043)	0.060 (0.050, 0.073)		0.46 (0.25, 0.62)	-	0.54 (0.38, 0.75)		0.51 (0.29, 0.67)	-	0.49 (0.33, 0.71)
	LOcC, Lateral occipital cortex	LOcC L 4 1	mOccG, middle occipital gyrus	Visual	AE		0.026 (0.010, 0.044)	-	0.047 (0.034, 0.064)	0.073 (0.061, 0.087)		0.028 (0.014, 0.045)	-	0.035 (0.025, 0.050)	0.063 (0.053, 0.077)		0.35 (0.14, 0.54)	-	0.65 (0.46, 0.86)		0.45 (0.22, 0.62)	-	0.55 (0.38, 0.78)
		LOcC R 4 1	mOccG, middle occipital gyrus	Visual	AE		0.029 (0.011, 0.047)	-	0.050 (0.037, 0.070)	0.079 (0.067, 0.094)		0.022 (0.005, 0.039)	-	0.050 (0.036, 0.068)	0.071 (0.060, 0.086)		0.36 (0.15, 0.54)	-	0.64 (0.46, 0.85)		0.30 (0.08, 0.50)	-	0.70 (0.50, 0.92)
		LOcC L 4 2	V5/MT+, area V5/MT+	Dorsal Attention	AE		0.028 (0.014, 0.043)	-	0.038 (0.029, 0.053)	0.066 (0.056, 0.079)		0.019 (0.009, 0.031)	-	0.026 (0.018, 0.036)	0.045 (0.038, 0.055)		0.42 (0.23, 0.58)	-	0.58 (0.42, 0.77)		0.43 (0.22, 0.60)	-	0.57 (0.40, 0.78)
		LOcC R 4 2	V5/MT+, area V5/MT+	Visual	AE	*	0.021 (0.006, 0.037)	-	0.047 (0.035, 0.064)	0.068 (0.058, 0.082)		0.012 (0.000, 0.025)	-	0.045 (0.034, 0.061)	0.057 (0.048, 0.069)		0.31 (0.09, 0.50)	-	0.69 (0.50, 0.91)		0.21 (0.01, 0.41)	-	0.79 (0.59, 0.99)
		LOcC L 4 3	OPC, occipital polar cortex	Visual	AE		0.051 (0.023, 0.081)	-	0.076 (0.055, 0.105)	0.127 (0.107, 0.151)		0.047 (0.022, 0.073)	-	0.058 (0.041, 0.083)	0.104 (0.087, 0.127)		0.40 (0.19, 0.57)	-	0.60 (0.43, 0.81)		0.45 (0.22, 0.62)	-	0.55 (0.38, 0.78)
		LOcC R 4 3	OPC, occipital polar cortex	Visual	AE		0.063 (0.037, 0.092)	-	0.063 (0.045, 0.088)	0.125 (0.106, 0.151)		0.033 (0.012, 0.057)	-	0.067 (0.048, 0.092)	0.100 (0.084, 0.120)		0.50 (0.31, 0.65)	-	0.50 (0.35, 0.69)		0.33 (0.12, 0.52)	-	0.67 (0.48, 0.88)
		LOcC L 4 4	iOccG, inferior occipital gyrus	Visual	AE		0.042 (0.014, 0.072)	-	0.079 (0.057, 0.110)	0.121 (0.103, 0.145)		0.024 (0.007, 0.042)	-	0.051 (0.038, 0.071)	0.075 (0.063, 0.090)		0.35 (0.12, 0.54)	-	0.65 (0.46, 0.88)		0.32 (0.09, 0.51)	-	0.68 (0.49, 0.91)
		LOcC R 4 4	iOccG, inferior occipital gyrus	Visual	AE		0.029 (0.017, 0.041)	-	0.025 (0.018, 0.035)	0.054 (0.045, 0.064)		0.015 (0.006, 0.025)	-	0.020 (0.014, 0.029)	0.036 (0.030, 0.043)		0.54 (0.34, 0.68)	-	0.46 (0.32, 0.66)		0.43 (0.18, 0.62)	-	0.57 (0.38, 0.82)
		LOcC L 2 1	msOccG, medial superior occipital gyrus	Visual	AE		0.054 (0.035, 0.075)	-	0.042 (0.030, 0.058)	0.095 (0.080, 0.115)		0.021 (0.009, 0.033)	-	0.033 (0.024, 0.046)	0.054 (0.045, 0.065)		0.56 (0.39, 0.69)	-	0.44 (0.31, 0.61)		0.39 (0.18, 0.56)	-	0.61 (0.44, 0.82)
		LOcC R 2 1	msOccG, medial superior occipital gyrus	Visual	AE	*	0.045 (0.025, 0.066)	-	0.048 (0.035, 0.067)	0.093 (0.078, 0.111)		0.026 (0.013, 0.040)	-	0.033 (0.024, 0.047)	0.059 (0.050, 0.071)		0.48 (0.29, 0.63)	-	0.52 (0.37, 0.71)		0.44 (0.23, 0.60)	-	0.56 (0.40, 0.77)
		LOcC L 2 2	lsOccG, lateral superior occipital gyrus	Visual	AE		0.029 (0.019, 0.041)	-	0.020 (0.014, 0.028)	0.049 (0.041, 0.059)		0.014 (0.006, 0.024)	-	0.025 (0.019, 0.034)	0.039 (0.033, 0.048)		0.59 (0.41, 0.72)	-	0.41 (0.28, 0.59)		0.35 (0.17, 0.53)	-	0.65 (0.47, 0.83)
		LOcC R 2 2	lsOccG, lateral superior occipital gyrus	Visual	AE		0.020 (0.010, 0.031)	-	0.026 (0.019, 0.036)	0.046 (0.039, 0.055)		0.011 (0.002, 0.022)	-	0.025 (0.018, 0.036)	0.036 (0.031, 0.044)		0.44 (0.23, 0.60)	-	0.56 (0.40, 0.77)		0.31 (0.06, 0.53)	-	0.69 (0.47, 0.94)

## Sheet: STable4
STable 4. Raw and standardised (% of total phenotypic variance) variance component estimates for fALFF values
							Raw Variance Components										Standardised Variance Components (% of Total Phenotypic Variance)
							Wave 1 (9-14 years)					Wave 2 (10-16 years)					Wave 1 (9-14 years)				Wave 2 (10-16 years)
Lobe	Gyrus	Anatomical	Modified cyto-architectonic	Network (Yeo)	Model	Minimal AIC diff	A	C	E	V		A	C	E	V		A	C	E		A	C	E
Frontal lobe	SFG, Superior frontal gyrus	SFG L 7 1	A8m, medial area 8	Frontoparietal	AE		0.012 (0.007, 0.018)	-	0.012 (0.008, 0.017)	0.024 (0.020, 0.029)		0.005 (0.000, 0.009)	-	0.014 (0.010, 0.019)	0.019 (0.016, 0.022)		0.51 (0.30, 0.67)	-	0.49 (0.33, 0.70)		0.25 (0.01, 0.46)	-	0.75 (0.54, 0.99)
		SFG R 7 1	A8m, medial area 8	Ventral Attention	CE	*	-	0.015 (0.011, 0.021)	0.009 (0.007, 0.013)	0.025 (0.020, 0.030)		-	0.005 (0.001, 0.009)	0.012 (0.010, 0.016)	0.017 (0.014, 0.021)		-	0.62 (0.48, 0.72)	0.38 (0.28, 0.52)		-	0.28 (0.08, 0.45)	0.72 (0.55, 0.92)
		SFG L 7 2	A8dl, dorsolateral area 8	Default	AE		0.026 (0.018, 0.034)	-	0.012 (0.008, 0.017)	0.038 (0.032, 0.045)		0.014 (0.008, 0.021)	-	0.012 (0.008, 0.017)	0.026 (0.021, 0.031)		0.68 (0.53, 0.78)	-	0.32 (0.22, 0.47)		0.55 (0.33, 0.70)	-	0.45 (0.30, 0.67)
		SFG R 7 2	A8dl, dorsolateral area 8	Frontoparietal	AE		0.027 (0.020, 0.036)	-	0.013 (0.009, 0.018)	0.040 (0.034, 0.048)		0.010 (0.003, 0.018)	-	0.017 (0.012, 0.025)	0.027 (0.023, 0.033)		0.68 (0.53, 0.77)	-	0.32 (0.23, 0.47)		0.37 (0.11, 0.58)	-	0.63 (0.42, 0.89)
		SFG L 7 3	A9l, lateral area 9	Default	CE		-	0.024 (0.016, 0.033)	0.020 (0.015, 0.026)	0.043 (0.036, 0.052)		-	0.013 (0.006, 0.020)	0.021 (0.016, 0.028)	0.034 (0.028, 0.041)		-	0.54 (0.40, 0.66)	0.46 (0.34, 0.60)		-	0.37 (0.20, 0.52)	0.63 (0.48, 0.80)
		SFG R 7 3	A9l, lateral area 9	Default	AE	*	0.028 (0.021, 0.038)	-	0.013 (0.009, 0.018)	0.041 (0.035, 0.050)		0.011 (0.005, 0.018)	-	0.017 (0.013, 0.024)	0.028 (0.024, 0.034)		0.69 (0.55, 0.79)	-	0.31 (0.21, 0.45)		0.39 (0.17, 0.57)	-	0.61 (0.43, 0.83)
		SFG L 7 4	A6dl, dorsolateral area 6	Dorsal Attention	AE		0.027 (0.020, 0.036)	-	0.012 (0.009, 0.018)	0.040 (0.033, 0.048)		0.010 (0.004, 0.016)	-	0.015 (0.011, 0.021)	0.025 (0.021, 0.030)		0.69 (0.54, 0.79)	-	0.31 (0.21, 0.46)		0.39 (0.18, 0.56)	-	0.61 (0.44, 0.82)
		SFG R 7 4	A6dl, dorsolateral area 6	Dorsal Attention	AE		0.028 (0.019, 0.038)	-	0.017 (0.013, 0.025)	0.046 (0.039, 0.055)		0.014 (0.007, 0.021)	-	0.016 (0.011, 0.022)	0.029 (0.025, 0.036)		0.62 (0.45, 0.74)	-	0.38 (0.26, 0.55)		0.47 (0.26, 0.63)	-	0.53 (0.37, 0.74)
		SFG L 7 5	A6m, medial area 6	Somatomotor	AE		0.012 (0.007, 0.018)	-	0.012 (0.008, 0.017)	0.024 (0.020, 0.029)		0.005 (0.001, 0.009)	-	0.012 (0.008, 0.016)	0.017 (0.014, 0.020)		0.52 (0.32, 0.67)	-	0.48 (0.33, 0.68)		0.31 (0.07, 0.51)	-	0.69 (0.49, 0.93)
		SFG R 7 5	A6m, medial area 6	Somatomotor	AE		0.017 (0.011, 0.025)	-	0.013 (0.009, 0.019)	0.030 (0.026, 0.037)		0.008 (0.004, 0.013)	-	0.011 (0.008, 0.016)	0.020 (0.016, 0.024)		0.57 (0.37, 0.71)	-	0.43 (0.29, 0.63)		0.42 (0.19, 0.60)	-	0.58 (0.40, 0.81)
		SFG L 7 6	A9m, medial area 9	Default	AE		0.015 (0.010, 0.021)	-	0.009 (0.007, 0.013)	0.025 (0.021, 0.030)		0.010 (0.005, 0.016)	-	0.011 (0.008, 0.016)	0.022 (0.018, 0.027)		0.62 (0.45, 0.74)	-	0.38 (0.26, 0.55)		0.48 (0.25, 0.65)	-	0.52 (0.35, 0.75)
		SFG R 7 6	A9m, medial area 9	Frontoparietal	AE		0.011 (0.007, 0.015)	-	0.009 (0.006, 0.012)	0.019 (0.016, 0.023)		0.009 (0.005, 0.013)	-	0.009 (0.006, 0.012)	0.017 (0.014, 0.021)		0.55 (0.37, 0.69)	-	0.45 (0.31, 0.63)		0.50 (0.30, 0.65)	-	0.50 (0.35, 0.70)
		SFG L 7 7	A10m, medial area 10	Default	AE	*	0.013 (0.007, 0.019)	-	0.015 (0.011, 0.021)	0.028 (0.024, 0.033)		0.013 (0.006, 0.020)	-	0.017 (0.012, 0.024)	0.029 (0.024, 0.035)		0.46 (0.25, 0.62)	-	0.54 (0.38, 0.75)		0.43 (0.20, 0.60)	-	0.57 (0.40, 0.80)
		SFG R 7 7	A10m, medial area 10	Default	AE		0.012 (0.006, 0.019)	-	0.018 (0.013, 0.024)	0.030 (0.025, 0.035)		0.015 (0.009, 0.022)	-	0.012 (0.009, 0.018)	0.028 (0.023, 0.034)		0.41 (0.20, 0.58)	-	0.59 (0.42, 0.80)		0.55 (0.35, 0.69)	-	0.45 (0.31, 0.65)
	MFG, Middle frontal gyrus	MFG L 7 1	A9/46d, dorsal area 9/46	Ventral Attention	CE	*	-	0.024 (0.016, 0.034)	0.021 (0.017, 0.028)	0.045 (0.038, 0.055)		-	0.013 (0.007, 0.021)	0.022 (0.017, 0.029)	0.035 (0.029, 0.043)		-	0.53 (0.38, 0.65)	0.47 (0.35, 0.62)		-	0.38 (0.21, 0.53)	0.62 (0.47, 0.79)
		MFG R 7 1	A9/46d, dorsal area 9/46	Frontoparietal	CE	*	-	0.020 (0.014, 0.028)	0.016 (0.013, 0.021)	0.036 (0.030, 0.044)		-	0.010 (0.004, 0.016)	0.019 (0.015, 0.026)	0.029 (0.024, 0.035)		-	0.55 (0.41, 0.66)	0.45 (0.34, 0.59)		-	0.33 (0.15, 0.49)	0.67 (0.51, 0.85)
		MFG L 7 2	IFJ, inferior frontal junction	Frontoparietal	AE	*	0.008 (0.002, 0.015)	-	0.017 (0.012, 0.024)	0.025 (0.022, 0.030)		0.004 (0.000, 0.009)	-	0.016 (0.012, 0.022)	0.020 (0.017, 0.024)		0.33 (0.09, 0.53)	-	0.67 (0.47, 0.91)		0.21 (0.01, 0.40)	-	0.79 (0.60, 0.99)
		MFG R 7 2	IFJ, inferior frontal junction	Frontoparietal	CE	*	-	0.014 (0.008, 0.022)	0.020 (0.015, 0.027)	0.034 (0.029, 0.041)		-	0.008 (0.003, 0.013)	0.018 (0.014, 0.023)	0.026 (0.022, 0.031)		-	0.41 (0.24, 0.56)	0.59 (0.44, 0.76)		-	0.30 (0.13, 0.45)	0.70 (0.55, 0.87)
		MFG L 7 3	A46, area 46	Frontoparietal	AE		0.033 (0.020, 0.047)	-	0.028 (0.020, 0.040)	0.061 (0.052, 0.074)		0.035 (0.022, 0.049)	-	0.021 (0.014, 0.031)	0.056 (0.046, 0.068)		0.54 (0.35, 0.68)	-	0.46 (0.32, 0.65)		0.63 (0.44, 0.76)	-	0.37 (0.24, 0.56)
		MFG R 7 3	A46, area 46	Frontoparietal	CE	*	-	0.029 (0.019, 0.041)	0.025 (0.020, 0.033)	0.054 (0.046, 0.066)		-	0.022 (0.014, 0.032)	0.021 (0.016, 0.027)	0.042 (0.035, 0.052)		-	0.53 (0.39, 0.65)	0.47 (0.35, 0.61)		-	0.52 (0.36, 0.64)	0.48 (0.36, 0.64)
		MFG L 7 4	A9/46v, ventral area 9/46	Frontoparietal	AE		0.021 (0.013, 0.029)	-	0.017 (0.013, 0.025)	0.038 (0.032, 0.045)		0.020 (0.014, 0.029)	-	0.013 (0.010, 0.019)	0.034 (0.028, 0.041)		0.54 (0.36, 0.68)	-	0.46 (0.32, 0.64)		0.60 (0.43, 0.73)	-	0.40 (0.27, 0.57)
		MFG R 7 4	A9/46v, ventral area 9/46	Frontoparietal	CE		-	0.016 (0.010, 0.023)	0.017 (0.013, 0.023)	0.033 (0.028, 0.040)		-	0.011 (0.005, 0.017)	0.018 (0.014, 0.024)	0.029 (0.024, 0.035)		-	0.48 (0.32, 0.61)	0.52 (0.39, 0.68)		-	0.37 (0.20, 0.52)	0.63 (0.48, 0.80)
		MFG L 7 5	A8vl, ventrolateral area 8	Default	CE		-	0.018 (0.011, 0.026)	0.019 (0.015, 0.026)	0.037 (0.031, 0.044)		-	0.009 (0.004, 0.015)	0.018 (0.014, 0.024)	0.027 (0.023, 0.033)		-	0.48 (0.31, 0.61)	0.52 (0.39, 0.69)		-	0.33 (0.15, 0.49)	0.67 (0.51, 0.85)
		MFG R 7 5	A8vl, ventrolateral area 8	Frontoparietal	CE		-	0.017 (0.011, 0.024)	0.016 (0.012, 0.021)	0.032 (0.027, 0.039)		-	0.008 (0.004, 0.014)	0.015 (0.012, 0.020)	0.024 (0.020, 0.029)		-	0.51 (0.37, 0.63)	0.49 (0.37, 0.63)		-	0.36 (0.17, 0.52)	0.64 (0.48, 0.83)
		MFG L 7 6	A6vl, ventrolateral area 6	Dorsal Attention	AE		0.018 (0.010, 0.026)	-	0.016 (0.011, 0.023)	0.034 (0.028, 0.040)		0.005 (0.001, 0.011)	-	0.020 (0.015, 0.026)	0.025 (0.021, 0.030)		0.52 (0.31, 0.68)	-	0.48 (0.32, 0.69)		0.21 (0.02, 0.41)	-	0.79 (0.59, 0.98)
		MFG R 7 6	A6vl, ventrolateral area 6	Dorsal Attention	AE		0.027 (0.019, 0.036)	-	0.014 (0.010, 0.020)	0.041 (0.035, 0.049)		0.009 (0.003, 0.016)	-	0.018 (0.013, 0.025)	0.027 (0.023, 0.033)		0.66 (0.50, 0.76)	-	0.34 (0.24, 0.50)		0.35 (0.11, 0.54)	-	0.65 (0.46, 0.89)
		MFG L 7 7	A10l, lateral area 10	Limbic	CE		-	0.023 (0.008, 0.039)	0.057 (0.044, 0.074)	0.079 (0.067, 0.094)		-	0.021 (0.008, 0.036)	0.049 (0.038, 0.064)	0.069 (0.058, 0.084)		-	0.29 (0.10, 0.44)	0.71 (0.56, 0.90)		-	0.30 (0.12, 0.46)	0.70 (0.54, 0.88)
		MFG R 7 7	A10l, lateral area 10	Frontoparietal	AE		0.019 (0.005, 0.033)	-	0.043 (0.032, 0.059)	0.062 (0.053, 0.074)		0.032 (0.018, 0.047)	-	0.027 (0.019, 0.040)	0.059 (0.049, 0.072)		0.31 (0.08, 0.49)	-	0.69 (0.51, 0.92)		0.54 (0.32, 0.69)	-	0.46 (0.31, 0.68)
	IFG, Inferior frontal gyrus	IFG L 6 1	A44d, dorsal area 44	Frontoparietal	AE		0.011 (0.004, 0.017)	-	0.019 (0.014, 0.026)	0.030 (0.025, 0.036)		0.002 (0.000, 0.007)	-	0.021 (0.016, 0.026)	0.023 (0.019, 0.027)		0.35 (0.15, 0.53)	-	0.65 (0.47, 0.85)		0.08 (0.00, 0.30)	-	0.92 (0.70, 1.00)
		IFG R 6 1	A44d, dorsal area 44	Dorsal Attention	AE		0.022 (0.013, 0.032)	-	0.021 (0.015, 0.030)	0.043 (0.036, 0.051)		0.010 (0.003, 0.018)	-	0.020 (0.014, 0.028)	0.030 (0.025, 0.036)		0.51 (0.31, 0.66)	-	0.49 (0.34, 0.69)		0.34 (0.11, 0.54)	-	0.66 (0.46, 0.89)
		IFG L 6 2	IFS, inferior frontal sulcus	Frontoparietal	CE	*	-	0.019 (0.012, 0.028)	0.021 (0.016, 0.028)	0.041 (0.034, 0.049)		-	0.013 (0.006, 0.020)	0.022 (0.017, 0.029)	0.035 (0.029, 0.042)		-	0.48 (0.32, 0.61)	0.52 (0.39, 0.68)		-	0.36 (0.19, 0.51)	0.64 (0.49, 0.81)
		IFG R 6 2	IFS, inferior frontal sulcus	Frontoparietal	AE		0.018 (0.010, 0.027)	-	0.022 (0.016, 0.030)	0.040 (0.034, 0.048)		0.013 (0.006, 0.021)	-	0.021 (0.016, 0.029)	0.034 (0.029, 0.042)		0.46 (0.26, 0.61)	-	0.54 (0.39, 0.74)		0.38 (0.18, 0.56)	-	0.62 (0.44, 0.82)
		IFG L 6 3	A45c, caudal area 45	Default	AE		0.009 (0.003, 0.015)	-	0.016 (0.012, 0.023)	0.025 (0.021, 0.030)		0.005 (0.000, 0.011)	-	0.018 (0.013, 0.025)	0.022 (0.019, 0.027)		0.35 (0.11, 0.54)	-	0.65 (0.46, 0.89)		0.21 (0.00, 0.44)	-	0.79 (0.56, 1.00)
		IFG R 6 3	A45c, caudal area 45	Default	AE		0.013 (0.006, 0.019)	-	0.017 (0.012, 0.024)	0.030 (0.025, 0.035)		0.001 (0.000, 0.006)	-	0.022 (0.017, 0.027)	0.023 (0.019, 0.028)		0.42 (0.22, 0.59)	-	0.58 (0.41, 0.78)		0.02 (0.00, 0.23)	-	0.98 (0.77, 1.00)
		IFG L 6 4	A45r, rostral area 45	Default	AE	*	0.018 (0.011, 0.026)	-	0.016 (0.012, 0.023)	0.034 (0.029, 0.041)		0.010 (0.004, 0.016)	-	0.017 (0.012, 0.023)	0.027 (0.022, 0.032)		0.53 (0.35, 0.67)	-	0.47 (0.33, 0.65)		0.37 (0.16, 0.54)	-	0.63 (0.46, 0.84)
		IFG R 6 4	A45r, rostral area 45	Frontoparietal	AE		0.019 (0.011, 0.028)	-	0.019 (0.014, 0.027)	0.038 (0.032, 0.046)		0.006 (0.000, 0.012)	-	0.022 (0.016, 0.029)	0.027 (0.023, 0.033)		0.50 (0.31, 0.65)	-	0.50 (0.35, 0.69)		0.20 (0.01, 0.40)	-	0.80 (0.60, 0.99)
		IFG L 6 5	A44op, opercular area 44	Ventral Attention	CE	*	-	0.009 (0.005, 0.013)	0.013 (0.010, 0.017)	0.021 (0.018, 0.025)		-	0.004 (0.001, 0.007)	0.012 (0.009, 0.016)	0.016 (0.013, 0.019)		-	0.41 (0.24, 0.55)	0.59 (0.45, 0.76)		-	0.23 (0.07, 0.40)	0.77 (0.60, 0.93)
		IFG R 6 5	A44op, opercular area 44	Ventral Attention	AE		0.012 (0.006, 0.018)	-	0.015 (0.011, 0.021)	0.027 (0.023, 0.032)		0.005 (0.001, 0.009)	-	0.014 (0.010, 0.019)	0.018 (0.016, 0.022)		0.44 (0.24, 0.60)	-	0.56 (0.40, 0.76)		0.25 (0.05, 0.46)	-	0.75 (0.54, 0.95)
		IFG L 6 6	A44v, ventral area 44	Ventral Attention	AE		0.007 (0.002, 0.013)	-	0.017 (0.012, 0.023)	0.024 (0.020, 0.029)		0.004 (0.000, 0.010)	-	0.018 (0.013, 0.025)	0.022 (0.019, 0.027)		0.31 (0.09, 0.49)	-	0.69 (0.51, 0.91)		0.20 (0.00, 0.41)	-	0.80 (0.59, 1.00)
		IFG R 6 6	A44v, ventral area 44	Ventral Attention	AE	*	0.012 (0.006, 0.019)	-	0.019 (0.014, 0.025)	0.031 (0.026, 0.036)		0.000 (0.000, 0.005)	-	0.022 (0.017, 0.027)	0.022 (0.019, 0.027)		0.39 (0.19, 0.56)	-	0.61 (0.44, 0.81)		0.01 (0.00, 0.21)	-	0.99 (0.79, 1.00)
	OrG, Orbital gyrus	OrG L 6 1	A14m, medial area 14	Default	CE	*	-	0.010 (0.003, 0.017)	0.026 (0.020, 0.034)	0.036 (0.030, 0.042)		-	0.014 (0.007, 0.022)	0.021 (0.017, 0.028)	0.035 (0.029, 0.043)		-	0.27 (0.09, 0.43)	0.73 (0.57, 0.91)		-	0.39 (0.22, 0.54)	0.61 (0.46, 0.78)
		OrG R 6 1	A14m, medial area 14	Default	AE		0.016 (0.008, 0.023)	-	0.014 (0.010, 0.021)	0.030 (0.025, 0.036)		0.010 (0.005, 0.016)	-	0.013 (0.009, 0.018)	0.023 (0.019, 0.028)		0.52 (0.30, 0.68)	-	0.48 (0.32, 0.70)		0.44 (0.24, 0.60)	-	0.56 (0.40, 0.76)
		OrG L 6 2	A12/47o, orbital area 12/47	Default	AE		0.009 (0.005, 0.013)	-	0.010 (0.007, 0.014)	0.019 (0.016, 0.023)		0.010 (0.006, 0.013)	-	0.005 (0.003, 0.007)	0.014 (0.012, 0.018)		0.48 (0.27, 0.64)	-	0.52 (0.36, 0.73)		0.66 (0.50, 0.78)	-	0.34 (0.22, 0.50)
		OrG R 6 2	A12/47o, orbital area 12/47	Default	AE		0.009 (0.003, 0.014)	-	0.014 (0.010, 0.020)	0.022 (0.019, 0.027)		0.007 (0.004, 0.011)	-	0.008 (0.006, 0.011)	0.015 (0.013, 0.018)		0.39 (0.13, 0.58)	-	0.61 (0.42, 0.87)		0.48 (0.28, 0.64)	-	0.52 (0.36, 0.72)
		OrG L 6 3	A11l, lateral area 11	Limbic	AE		0.011 (0.006, 0.016)	-	0.010 (0.007, 0.015)	0.021 (0.018, 0.026)		0.008 (0.004, 0.013)	-	0.009 (0.006, 0.013)	0.017 (0.014, 0.021)		0.52 (0.31, 0.66)	-	0.48 (0.34, 0.69)		0.48 (0.23, 0.66)	-	0.52 (0.34, 0.77)
		OrG R 6 3	A11l, lateral area 11	Frontoparietal	AE		0.009 (0.005, 0.014)	-	0.010 (0.007, 0.015)	0.019 (0.016, 0.023)		0.005 (0.002, 0.009)	-	0.007 (0.005, 0.010)	0.012 (0.010, 0.015)		0.47 (0.25, 0.63)	-	0.53 (0.37, 0.75)		0.43 (0.18, 0.61)	-	0.57 (0.39, 0.82)
		OrG L 6 4	A11m, medial area 11	Limbic	AE		0.023 (0.013, 0.033)	-	0.019 (0.014, 0.028)	0.042 (0.035, 0.051)		0.013 (0.005, 0.022)	-	0.024 (0.018, 0.034)	0.038 (0.032, 0.045)		0.54 (0.33, 0.69)	-	0.46 (0.31, 0.67)		0.36 (0.14, 0.53)	-	0.64 (0.47, 0.86)
		OrG R 6 4	A11m, medial area 11	Limbic	CE	*	-	0.019 (0.011, 0.028)	0.025 (0.019, 0.032)	0.043 (0.037, 0.052)		-	0.012 (0.004, 0.022)	0.036 (0.029, 0.047)	0.049 (0.041, 0.059)		-	0.43 (0.27, 0.57)	0.57 (0.43, 0.73)		-	0.25 (0.08, 0.41)	0.75 (0.59, 0.92)
		OrG L 6 5	A13, area 13	Limbic	CE	*	-	0.007 (0.004, 0.011)	0.009 (0.007, 0.011)	0.016 (0.013, 0.019)		-	0.005 (0.002, 0.009)	0.009 (0.007, 0.012)	0.014 (0.012, 0.018)		-	0.45 (0.29, 0.59)	0.55 (0.41, 0.71)		-	0.37 (0.18, 0.52)	0.63 (0.48, 0.82)
		OrG R 6 5	A13, area 13	Limbic	AE	*	0.008 (0.004, 0.011)	-	0.008 (0.006, 0.011)	0.015 (0.013, 0.019)		0.006 (0.002, 0.009)	-	0.008 (0.006, 0.011)	0.014 (0.011, 0.017)		0.50 (0.31, 0.65)	-	0.50 (0.35, 0.69)		0.42 (0.18, 0.61)	-	0.58 (0.39, 0.82)
		OrG L 6 6	A12/47l, lateral area 12/47	Default	AE		0.008 (0.005, 0.012)	-	0.009 (0.007, 0.013)	0.017 (0.015, 0.021)		0.006 (0.003, 0.009)	-	0.007 (0.005, 0.009)	0.013 (0.010, 0.015)		0.47 (0.27, 0.62)	-	0.53 (0.38, 0.73)		0.47 (0.26, 0.63)	-	0.53 (0.37, 0.74)
		OrG R 6 6	A12/47l, lateral area 12/47	Default	CE		-	0.007 (0.003, 0.012)	0.014 (0.010, 0.018)	0.021 (0.018, 0.025)		-	0.003 (0.001, 0.006)	0.012 (0.009, 0.015)	0.015 (0.013, 0.018)		-	0.35 (0.16, 0.51)	0.65 (0.49, 0.84)		-	0.22 (0.06, 0.39)	0.78 (0.61, 0.94)
	PrG, Precentral gyrus	PrG L 6 1	A4hf, area 4(head and face region)	Somatomotor	AE	*	0.011 (0.005, 0.017)	-	0.016 (0.012, 0.022)	0.027 (0.023, 0.032)		0.007 (0.001, 0.014)	-	0.021 (0.016, 0.029)	0.028 (0.024, 0.034)		0.40 (0.21, 0.56)	-	0.60 (0.44, 0.79)		0.26 (0.03, 0.46)	-	0.74 (0.54, 0.97)
		PrG R 6 1	A4hf, area 4(head and face region)	Somatomotor	AE		0.017 (0.008, 0.027)	-	0.032 (0.024, 0.042)	0.049 (0.041, 0.058)		0.015 (0.005, 0.027)	-	0.037 (0.028, 0.048)	0.051 (0.043, 0.062)		0.34 (0.16, 0.51)	-	0.66 (0.49, 0.84)		0.29 (0.11, 0.47)	-	0.71 (0.53, 0.89)
		PrG L 6 2	A6cdl, caudal dorsolateral area 6	Dorsal Attention	CE		-	0.017 (0.010, 0.025)	0.017 (0.013, 0.023)	0.034 (0.029, 0.042)		-	0.007 (0.002, 0.013)	0.020 (0.015, 0.026)	0.027 (0.022, 0.032)		-	0.49 (0.33, 0.62)	0.51 (0.38, 0.67)		-	0.26 (0.08, 0.43)	0.74 (0.57, 0.92)
		PrG R 6 2	A6cdl, caudal dorsolateral area 6	Dorsal Attention	CE		-	0.017 (0.011, 0.024)	0.013 (0.010, 0.017)	0.030 (0.025, 0.037)		-	0.004 (0.000, 0.009)	0.019 (0.015, 0.025)	0.023 (0.019, 0.028)		-	0.57 (0.41, 0.68)	0.43 (0.32, 0.59)		-	0.17 (0.02, 0.36)	0.83 (0.64, 0.98)
		PrG L 6 3	A4ul, area 4(upper limb region)	Somatomotor	CE	*	-	0.017 (0.008, 0.026)	0.026 (0.020, 0.034)	0.043 (0.036, 0.051)		-	0.011 (0.003, 0.020)	0.030 (0.023, 0.040)	0.041 (0.034, 0.049)		-	0.39 (0.21, 0.54)	0.61 (0.46, 0.79)		-	0.26 (0.07, 0.43)	0.74 (0.57, 0.93)
		PrG R 6 3	A4ul, area 4(upper limb region)	Somatomotor	CE	*	-	0.015 (0.007, 0.023)	0.027 (0.021, 0.036)	0.042 (0.035, 0.050)		-	0.013 (0.004, 0.024)	0.033 (0.025, 0.043)	0.046 (0.038, 0.056)		-	0.35 (0.17, 0.50)	0.65 (0.50, 0.83)		-	0.29 (0.09, 0.46)	0.71 (0.54, 0.91)
		PrG L 6 4	A4t, area 4(trunk region)	Somatomotor	AE	*	0.032 (0.017, 0.047)	-	0.032 (0.023, 0.046)	0.064 (0.054, 0.076)		0.017 (0.004, 0.031)	-	0.036 (0.026, 0.050)	0.053 (0.044, 0.064)		0.50 (0.28, 0.66)	-	0.50 (0.34, 0.72)		0.32 (0.08, 0.52)	-	0.68 (0.48, 0.92)
		PrG R 6 4	A4t, area 4(trunk region)	Somatomotor	AE	*	0.024 (0.011, 0.037)	-	0.032 (0.023, 0.044)	0.055 (0.047, 0.066)		0.017 (0.005, 0.029)	-	0.033 (0.024, 0.045)	0.050 (0.042, 0.060)		0.43 (0.21, 0.59)	-	0.57 (0.41, 0.79)		0.34 (0.11, 0.52)	-	0.66 (0.48, 0.89)
		PrG L 6 5	A4tl, area 4(tongue and larynx region)	Ventral Attention	AE		0.011 (0.004, 0.017)	-	0.017 (0.012, 0.023)	0.027 (0.023, 0.032)		0.009 (0.002, 0.017)	-	0.017 (0.011, 0.025)	0.026 (0.022, 0.031)		0.39 (0.15, 0.57)	-	0.61 (0.43, 0.85)		0.35 (0.06, 0.58)	-	0.65 (0.42, 0.94)
		PrG R 6 5	A4tl, area 4(tongue and larynx region)	Ventral Attention	E	*	-	-	0.041 (0.035, 0.049)	0.041 (0.035, 0.049)		-	-	0.033 (0.028, 0.039)	0.033 (0.028, 0.039)		-	-	1.00 (NA, NA)		-	-	1.00 (NA, NA)
		PrG L 6 6	A6cvl, caudal ventrolateral area 6	Dorsal Attention	AE		0.013 (0.007, 0.019)	-	0.014 (0.010, 0.019)	0.027 (0.023, 0.032)		0.005 (0.000, 0.011)	-	0.017 (0.012, 0.024)	0.022 (0.019, 0.027)		0.48 (0.28, 0.63)	-	0.52 (0.37, 0.72)		0.23 (0.00, 0.45)	-	0.77 (0.55, 1.00)
		PrG R 6 6	A6cvl, caudal ventrolateral area 6	Dorsal Attention	AE		0.016 (0.010, 0.023)	-	0.015 (0.011, 0.021)	0.031 (0.026, 0.037)		0.002 (0.000, 0.008)	-	0.022 (0.016, 0.028)	0.024 (0.020, 0.029)		0.52 (0.34, 0.66)	-	0.48 (0.34, 0.66)		0.10 (0.00, 0.32)	-	0.90 (0.68, 1.00)
	PCL, Paracentral lobule	PCL L 2 1	A1/2/3ll, area 1/2/3 (lower limb region)	Ventral Attention	AE	*	0.011 (0.003, 0.019)	-	0.021 (0.015, 0.029)	0.032 (0.027, 0.038)		0.007 (0.001, 0.015)	-	0.023 (0.017, 0.032)	0.030 (0.025, 0.036)		0.34 (0.10, 0.53)	-	0.66 (0.47, 0.90)		0.25 (0.02, 0.46)	-	0.75 (0.54, 0.98)
		PCL R 2 1	A1/2/3ll, area 1/2/3 (lower limb region)	Somatomotor	AE	*	0.007 (0.002, 0.012)	-	0.014 (0.010, 0.019)	0.021 (0.018, 0.025)		0.007 (0.002, 0.012)	-	0.013 (0.009, 0.018)	0.020 (0.017, 0.024)		0.34 (0.12, 0.52)	-	0.66 (0.48, 0.88)		0.34 (0.11, 0.53)	-	0.66 (0.47, 0.89)
		PCL L 2 2	A4ll, area 4, (lower limb region)	Somatomotor	AE		0.013 (0.005, 0.021)	-	0.020 (0.014, 0.028)	0.033 (0.028, 0.039)		0.010 (0.002, 0.019)	-	0.022 (0.015, 0.031)	0.031 (0.026, 0.038)		0.39 (0.16, 0.57)	-	0.61 (0.43, 0.84)		0.31 (0.06, 0.54)	-	0.69 (0.46, 0.94)
		PCL R 2 2	A4ll, area 4, (lower limb region)	Somatomotor	AE	*	0.012 (0.006, 0.019)	-	0.017 (0.012, 0.024)	0.029 (0.024, 0.035)		0.012 (0.005, 0.020)	-	0.015 (0.011, 0.022)	0.028 (0.023, 0.034)		0.41 (0.20, 0.58)	-	0.59 (0.42, 0.80)		0.45 (0.20, 0.63)	-	0.55 (0.37, 0.80)
Temporal lobe	STG, Superior temporal gyrus	STG L 6 1	A38m, medial area 38	Limbic	AE		0.002 (0.001, 0.004)	-	0.003 (0.002, 0.005)	0.006 (0.005, 0.007)		0.001 (0.000, 0.002)	-	0.003 (0.002, 0.004)	0.003 (0.003, 0.004)		0.41 (0.16, 0.62)	-	0.59 (0.38, 0.84)		0.20 (0.02, 0.45)	-	0.80 (0.55, 0.98)
		STG R 6 1	A38m, medial area 38	Limbic	AE		0.002 (0.001, 0.003)	-	0.003 (0.002, 0.004)	0.005 (0.004, 0.006)		0.002 (0.000, 0.003)	-	0.003 (0.002, 0.004)	0.005 (0.004, 0.006)		0.43 (0.18, 0.61)	-	0.57 (0.39, 0.82)		0.32 (0.08, 0.52)	-	0.68 (0.48, 0.92)
		STG L 6 2	A41/42, area 41/42	Somatomotor	CE	*	-	0.012 (0.006, 0.019)	0.018 (0.014, 0.024)	0.030 (0.026, 0.037)		-	0.004 (0.001, 0.009)	0.018 (0.014, 0.023)	0.022 (0.019, 0.027)		-	0.41 (0.22, 0.56)	0.59 (0.44, 0.78)		-	0.17 (0.03, 0.36)	0.83 (0.64, 0.97)
		STG R 6 2	A41/42, area 41/42	Somatomotor	AE	*	0.024 (0.014, 0.035)	-	0.021 (0.015, 0.030)	0.045 (0.038, 0.054)		0.004 (0.000, 0.010)	-	0.018 (0.013, 0.024)	0.022 (0.019, 0.026)		0.54 (0.33, 0.69)	-	0.46 (0.31, 0.67)		0.19 (0.00, 0.40)	-	0.81 (0.60, 1.00)
		STG L 6 3	TE1.0 and TE1.2	Somatomotor	AE	*	0.010 (0.005, 0.015)	-	0.012 (0.009, 0.017)	0.022 (0.018, 0.026)		0.004 (0.000, 0.010)	-	0.016 (0.011, 0.022)	0.020 (0.017, 0.024)		0.45 (0.24, 0.61)	-	0.55 (0.39, 0.76)		0.22 (0.00, 0.46)	-	0.78 (0.54, 1.00)
		STG R 6 3	TE1.0 and TE1.2	Somatomotor	CE	*	-	0.008 (0.003, 0.014)	0.020 (0.016, 0.027)	0.028 (0.024, 0.034)		-	0.004 (0.000, 0.009)	0.020 (0.015, 0.026)	0.024 (0.020, 0.029)		-	0.29 (0.09, 0.46)	0.71 (0.54, 0.91)		-	0.16 (0.00, 0.34)	0.84 (0.66, 1.00)
		STG L 6 4	A22c, caudal area 22	Somatomotor	AE	*	0.018 (0.012, 0.025)	-	0.012 (0.009, 0.017)	0.030 (0.026, 0.036)		0.011 (0.006, 0.017)	-	0.014 (0.010, 0.020)	0.025 (0.021, 0.030)		0.61 (0.44, 0.72)	-	0.39 (0.28, 0.56)		0.44 (0.24, 0.61)	-	0.56 (0.39, 0.76)
		STG R 6 4	A22c, caudal area 22	Somatomotor	AE	*	0.024 (0.011, 0.037)	-	0.033 (0.024, 0.046)	0.057 (0.048, 0.068)		0.015 (0.005, 0.027)	-	0.030 (0.022, 0.042)	0.045 (0.038, 0.054)		0.42 (0.21, 0.58)	-	0.58 (0.42, 0.79)		0.34 (0.11, 0.53)	-	0.66 (0.47, 0.89)
		STG L 6 5	A38l, lateral area 38	Limbic	CE	*	-	0.008 (0.004, 0.012)	0.014 (0.011, 0.018)	0.022 (0.018, 0.026)		-	0.008 (0.003, 0.014)	0.016 (0.013, 0.022)	0.024 (0.020, 0.030)		-	0.36 (0.18, 0.51)	0.64 (0.49, 0.82)		-	0.33 (0.15, 0.49)	0.67 (0.51, 0.85)
		STG R 6 5	A38l, lateral area 38	Limbic	CE		-	0.007 (0.004, 0.010)	0.009 (0.007, 0.012)	0.016 (0.014, 0.019)		-	0.004 (0.001, 0.008)	0.014 (0.011, 0.019)	0.019 (0.016, 0.023)		-	0.42 (0.24, 0.56)	0.58 (0.44, 0.76)		-	0.23 (0.05, 0.40)	0.77 (0.60, 0.95)
		STG L 6 6	A22r, rostral area 22	Default	AE		0.010 (0.006, 0.015)	-	0.013 (0.009, 0.017)	0.023 (0.019, 0.027)		0.007 (0.004, 0.011)	-	0.007 (0.005, 0.011)	0.014 (0.012, 0.017)		0.44 (0.25, 0.59)	-	0.56 (0.41, 0.75)		0.50 (0.26, 0.68)	-	0.50 (0.32, 0.74)
		STG R 6 6	A22r, rostral area 22	Default	CE	*	-	0.008 (0.003, 0.014)	0.022 (0.017, 0.028)	0.030 (0.025, 0.036)		-	0.005 (0.001, 0.011)	0.020 (0.015, 0.026)	0.025 (0.021, 0.030)		-	0.28 (0.10, 0.44)	0.72 (0.56, 0.90)		-	0.20 (0.03, 0.39)	0.80 (0.61, 0.97)
	MTG, Middle temporal gyrus	MTG L 4 1	A21c, caudal area 21	Default	AE		0.015 (0.010, 0.020)	-	0.010 (0.007, 0.014)	0.025 (0.021, 0.030)		0.015 (0.010, 0.020)	-	0.009 (0.006, 0.013)	0.024 (0.020, 0.028)		0.59 (0.43, 0.71)	-	0.41 (0.29, 0.57)		0.63 (0.45, 0.75)	-	0.37 (0.25, 0.55)
		MTG R 4 1	A21c, caudal area 21	Frontoparietal	AE		0.034 (0.023, 0.046)	-	0.019 (0.014, 0.028)	0.053 (0.045, 0.064)		0.023 (0.014, 0.033)	-	0.023 (0.017, 0.031)	0.045 (0.038, 0.055)		0.64 (0.47, 0.75)	-	0.36 (0.25, 0.53)		0.50 (0.32, 0.64)	-	0.50 (0.36, 0.68)
		MTG L 4 2	A21r, rostral area 21	Default	AE		0.004 (0.001, 0.007)	-	0.010 (0.007, 0.013)	0.014 (0.011, 0.016)		0.004 (0.001, 0.007)	-	0.009 (0.007, 0.012)	0.013 (0.011, 0.016)		0.29 (0.09, 0.48)	-	0.71 (0.52, 0.91)		0.31 (0.11, 0.49)	-	0.69 (0.51, 0.89)
		MTG R 4 2	A21r, rostral area 21	Default	AE	*	0.006 (0.003, 0.009)	-	0.007 (0.005, 0.010)	0.013 (0.011, 0.015)		0.004 (0.001, 0.007)	-	0.008 (0.006, 0.011)	0.012 (0.010, 0.014)		0.44 (0.21, 0.61)	-	0.56 (0.39, 0.79)		0.32 (0.11, 0.50)	-	0.68 (0.50, 0.89)
		MTG L 4 3	A37dl, dorsolateral area 37	Dorsal Attention	CE		-	0.013 (0.006, 0.021)	0.026 (0.020, 0.034)	0.039 (0.033, 0.047)		-	0.010 (0.005, 0.016)	0.021 (0.016, 0.027)	0.031 (0.026, 0.037)		-	0.34 (0.17, 0.49)	0.66 (0.51, 0.83)		-	0.32 (0.15, 0.47)	0.68 (0.53, 0.85)
		MTG R 4 3	A37dl, dorsolateral area 37	Dorsal Attention	AE	*	0.018 (0.010, 0.027)	-	0.022 (0.016, 0.030)	0.040 (0.034, 0.048)		0.021 (0.012, 0.031)	-	0.019 (0.014, 0.027)	0.040 (0.033, 0.049)		0.45 (0.26, 0.60)	-	0.55 (0.40, 0.74)		0.52 (0.32, 0.67)	-	0.48 (0.33, 0.68)
		MTG L 4 4	aSTS, anterior superior temporal sulcus	Default	AE		0.013 (0.008, 0.019)	-	0.013 (0.009, 0.018)	0.026 (0.022, 0.031)		0.010 (0.005, 0.015)	-	0.012 (0.009, 0.017)	0.022 (0.018, 0.026)		0.51 (0.33, 0.65)	-	0.49 (0.35, 0.67)		0.46 (0.25, 0.62)	-	0.54 (0.38, 0.75)
		MTG R 4 4	aSTS, anterior superior temporal sulcus	Default	AE	*	0.010 (0.005, 0.016)	-	0.015 (0.011, 0.021)	0.026 (0.022, 0.031)		0.009 (0.005, 0.015)	-	0.014 (0.010, 0.020)	0.024 (0.020, 0.028)		0.40 (0.20, 0.57)	-	0.60 (0.43, 0.80)		0.40 (0.20, 0.56)	-	0.60 (0.44, 0.80)
	ITG, Inferior temporal gyrus	ITG L 7 1	A20iv, intermediate ventral area 20	Limbic	AE		0.006 (0.002, 0.010)	-	0.009 (0.007, 0.013)	0.015 (0.013, 0.018)		0.007 (0.005, 0.011)	-	0.006 (0.004, 0.009)	0.013 (0.011, 0.016)		0.39 (0.14, 0.58)	-	0.61 (0.42, 0.86)		0.55 (0.36, 0.69)	-	0.45 (0.31, 0.64)
		ITG R 7 1	A20iv, intermediate ventral area 20	Limbic	AE	*	0.009 (0.002, 0.020)	-	0.029 (0.020, 0.038)	0.038 (0.032, 0.045)		0.009 (0.004, 0.015)	-	0.014 (0.010, 0.020)	0.024 (0.020, 0.029)		0.24 (0.04, 0.48)	-	0.76 (0.52, 0.96)		0.39 (0.16, 0.58)	-	0.61 (0.42, 0.84)
		ITG L 7 2	A37elv, extreme lateroventral area 37	Dorsal Attention	CE	*	-	0.013 (0.006, 0.022)	0.025 (0.020, 0.033)	0.039 (0.033, 0.047)		-	0.008 (0.002, 0.015)	0.023 (0.018, 0.030)	0.031 (0.026, 0.037)		-	0.35 (0.17, 0.50)	0.65 (0.50, 0.83)		-	0.26 (0.08, 0.42)	0.74 (0.58, 0.92)
		ITG R 7 2	A37elv, extreme lateroventral area 37	Dorsal Attention	AE		0.023 (0.009, 0.038)	-	0.041 (0.030, 0.056)	0.064 (0.054, 0.076)		0.029 (0.012, 0.047)	-	0.033 (0.022, 0.050)	0.062 (0.052, 0.076)		0.36 (0.15, 0.53)	-	0.64 (0.47, 0.85)		0.47 (0.21, 0.66)	-	0.53 (0.34, 0.79)
		ITG L 7 3	A20r, rostral area 20	Limbic	AE		0.007 (0.001, 0.014)	-	0.022 (0.015, 0.029)	0.028 (0.024, 0.034)		0.008 (0.003, 0.012)	-	0.011 (0.008, 0.016)	0.019 (0.016, 0.023)		0.23 (0.05, 0.47)	-	0.77 (0.53, 0.95)		0.41 (0.19, 0.58)	-	0.59 (0.42, 0.81)
		ITG R 7 3	A20r, rostral area 20	Limbic	AE		0.009 (0.004, 0.015)	-	0.012 (0.008, 0.017)	0.021 (0.018, 0.025)		0.004 (0.000, 0.009)	-	0.012 (0.008, 0.018)	0.016 (0.013, 0.019)		0.45 (0.20, 0.63)	-	0.55 (0.37, 0.80)		0.23 (0.00, 0.51)	-	0.77 (0.49, 1.00)
		ITG L 7 4	A20il, intermediate lateral area 20	Default	AE		0.021 (0.013, 0.030)	-	0.021 (0.015, 0.029)	0.042 (0.036, 0.050)		0.021 (0.014, 0.030)	-	0.015 (0.011, 0.021)	0.036 (0.030, 0.044)		0.50 (0.33, 0.64)	-	0.50 (0.36, 0.67)		0.59 (0.41, 0.72)	-	0.41 (0.28, 0.59)
		ITG R 7 4	A20il, intermediate lateral area 20	Limbic	CE	*	-	0.019 (0.011, 0.029)	0.030 (0.023, 0.038)	0.049 (0.041, 0.059)		-	0.021 (0.013, 0.031)	0.024 (0.019, 0.032)	0.045 (0.037, 0.055)		-	0.39 (0.24, 0.53)	0.61 (0.47, 0.76)		-	0.46 (0.31, 0.59)	0.54 (0.41, 0.69)
		ITG L 7 5	A37vl, ventrolateral area 37	Dorsal Attention	CE	*	-	0.013 (0.004, 0.023)	0.035 (0.027, 0.046)	0.048 (0.041, 0.057)		-	0.011 (0.003, 0.020)	0.029 (0.023, 0.039)	0.040 (0.034, 0.049)		-	0.27 (0.09, 0.43)	0.73 (0.57, 0.91)		-	0.27 (0.07, 0.44)	0.73 (0.56, 0.93)
		ITG R 7 5	A37vl, ventrolateral area 37	Dorsal Attention	AE	*	0.017 (0.004, 0.030)	-	0.041 (0.030, 0.056)	0.057 (0.049, 0.068)		0.024 (0.010, 0.040)	-	0.034 (0.024, 0.049)	0.058 (0.049, 0.071)		0.29 (0.07, 0.49)	-	0.71 (0.51, 0.93)		0.42 (0.17, 0.61)	-	0.58 (0.39, 0.83)
		ITG L 7 6	A20cl, caudolateral of area 20	Frontoparietal	AE		0.035 (0.026, 0.046)	-	0.015 (0.011, 0.022)	0.050 (0.042, 0.060)		0.030 (0.020, 0.041)	-	0.020 (0.014, 0.028)	0.050 (0.042, 0.060)		0.70 (0.56, 0.79)	-	0.30 (0.21, 0.44)		0.60 (0.44, 0.73)	-	0.40 (0.27, 0.56)
		ITG R 7 6	A20cl, caudolateral of area 20	Frontoparietal	CE	*	-	0.027 (0.016, 0.039)	0.031 (0.024, 0.041)	0.058 (0.049, 0.069)		-	0.016 (0.007, 0.026)	0.033 (0.026, 0.044)	0.049 (0.042, 0.059)		-	0.46 (0.30, 0.59)	0.54 (0.41, 0.70)		-	0.32 (0.15, 0.48)	0.68 (0.52, 0.85)
		ITG L 7 7	A20cv, caudoventral of area 20	Limbic	CE		-	0.012 (0.008, 0.016)	0.010 (0.008, 0.013)	0.022 (0.018, 0.026)		-	0.010 (0.006, 0.015)	0.012 (0.009, 0.016)	0.022 (0.018, 0.026)		-	0.53 (0.39, 0.65)	0.47 (0.35, 0.61)		-	0.46 (0.30, 0.59)	0.54 (0.41, 0.70)
		ITG R 7 7	A20cv, caudoventral of area 20	Limbic	CE		-	0.014 (0.009, 0.021)	0.015 (0.012, 0.020)	0.030 (0.025, 0.035)		-	0.010 (0.006, 0.015)	0.015 (0.012, 0.020)	0.025 (0.021, 0.030)		-	0.49 (0.34, 0.61)	0.51 (0.39, 0.66)		-	0.40 (0.24, 0.54)	0.60 (0.46, 0.76)
	FuG, Fusiform gyrus	FuG L 3 1	A20rv, rostroventral area 20	Limbic	AE		0.002 (0.001, 0.004)	-	0.007 (0.005, 0.009)	0.009 (0.008, 0.011)		0.003 (0.001, 0.004)	-	0.004 (0.003, 0.005)	0.006 (0.005, 0.008)		0.25 (0.07, 0.45)	-	0.75 (0.55, 0.93)		0.41 (0.20, 0.59)	-	0.59 (0.41, 0.80)
		FuG R 3 1	A20rv, rostroventral area 20	Limbic	AE		0.017 (0.011, 0.025)	-	0.013 (0.009, 0.019)	0.030 (0.026, 0.037)		0.008 (0.004, 0.013)	-	0.011 (0.008, 0.016)	0.020 (0.016, 0.024)		0.57 (0.37, 0.71)	-	0.43 (0.29, 0.63)		0.42 (0.19, 0.60)	-	0.58 (0.40, 0.81)
		FuG L 3 2	A37mv, medioventral area 37	Visual	AE		0.019 (0.010, 0.028)	-	0.024 (0.018, 0.034)	0.043 (0.036, 0.051)		0.013 (0.007, 0.021)	-	0.017 (0.012, 0.024)	0.030 (0.025, 0.037)		0.43 (0.23, 0.59)	-	0.57 (0.41, 0.77)		0.44 (0.23, 0.60)	-	0.56 (0.40, 0.77)
		FuG R 3 2	A37mv, medioventral area 37	Visual	CE	*	-	0.011 (0.005, 0.018)	0.022 (0.017, 0.029)	0.034 (0.029, 0.040)		-	0.011 (0.006, 0.017)	0.016 (0.012, 0.020)	0.026 (0.022, 0.032)		-	0.34 (0.16, 0.49)	0.66 (0.51, 0.84)		-	0.41 (0.24, 0.55)	0.59 (0.45, 0.76)
		FuG L 3 3	A37lv, lateroventral area 37	Dorsal Attention	AE	*	0.011 (0.006, 0.017)	-	0.015 (0.011, 0.020)	0.026 (0.022, 0.031)		0.007 (0.003, 0.012)	-	0.012 (0.009, 0.016)	0.019 (0.016, 0.023)		0.43 (0.24, 0.58)	-	0.57 (0.42, 0.76)		0.38 (0.18, 0.55)	-	0.62 (0.45, 0.82)
		FuG R 3 3	A37lv, lateroventral area 37	Visual	CE		-	0.010 (0.005, 0.015)	0.018 (0.014, 0.024)	0.028 (0.024, 0.033)		-	0.009 (0.005, 0.014)	0.014 (0.011, 0.019)	0.023 (0.019, 0.028)		-	0.34 (0.17, 0.49)	0.66 (0.51, 0.83)		-	0.38 (0.21, 0.52)	0.62 (0.48, 0.79)
	PhG, Parahippocampal gyrus	PhG L 6 1	A35/36r, rostral area 35/36	Limbic	AE		0.006 (0.002, 0.009)	-	0.011 (0.008, 0.015)	0.016 (0.014, 0.019)		0.006 (0.003, 0.009)	-	0.006 (0.004, 0.008)	0.011 (0.009, 0.014)		0.34 (0.12, 0.53)	-	0.66 (0.47, 0.88)		0.50 (0.27, 0.66)	-	0.50 (0.34, 0.73)
		PhG R 6 1	A35/36r, rostral area 35/36	Limbic	AE		0.007 (0.003, 0.012)	-	0.012 (0.008, 0.016)	0.019 (0.016, 0.022)		0.005 (0.002, 0.009)	-	0.008 (0.006, 0.012)	0.013 (0.011, 0.016)		0.39 (0.15, 0.57)	-	0.61 (0.43, 0.85)		0.39 (0.14, 0.59)	-	0.61 (0.41, 0.86)
		PhG L 6 2	A35/36c, caudal area 35/36	Limbic	CE	*	-	0.008 (0.003, 0.013)	0.019 (0.014, 0.025)	0.026 (0.022, 0.031)		-	0.011 (0.004, 0.018)	0.024 (0.018, 0.032)	0.035 (0.029, 0.042)		-	0.29 (0.10, 0.46)	0.71 (0.54, 0.90)		-	0.31 (0.12, 0.48)	0.69 (0.52, 0.88)
		PhG R 6 2	A35/36c, caudal area 35/36	Visual	CE		-	0.008 (0.003, 0.013)	0.016 (0.012, 0.021)	0.023 (0.020, 0.028)		-	0.006 (0.001, 0.012)	0.021 (0.016, 0.029)	0.027 (0.023, 0.033)		-	0.33 (0.14, 0.48)	0.67 (0.52, 0.86)		-	0.22 (0.02, 0.41)	0.78 (0.59, 0.98)
		PhG L 6 3	TL, area TL (lateral PPHC, posterior parahippocampal gyrus)	Visual	AE	*	0.005 (0.003, 0.007)	-	0.006 (0.004, 0.008)	0.011 (0.009, 0.013)		0.005 (0.002, 0.007)	-	0.005 (0.004, 0.007)	0.010 (0.008, 0.012)		0.45 (0.28, 0.60)	-	0.55 (0.40, 0.72)		0.47 (0.26, 0.64)	-	0.53 (0.36, 0.74)
		PhG R 6 3	TL, area TL (lateral PPHC, posterior parahippocampal gyrus)	Visual	E		-	-	0.010 (0.009, 0.012)	0.010 (0.009, 0.012)		-	-	0.009 (0.008, 0.011)	0.009 (0.008, 0.011)		-	-	1.00 (1.00, 1.00)		-	-	1.00 (1.00, 1.00)
		PhG L 6 4	A28/34, area 28/34 (EC, entorhinal cortex)	Limbic	CE		-	0.013 (0.007, 0.021)	0.020 (0.016, 0.027)	0.033 (0.028, 0.040)		-	0.017 (0.008, 0.027)	0.028 (0.021, 0.037)	0.045 (0.037, 0.054)		-	0.39 (0.21, 0.55)	0.61 (0.45, 0.79)		-	0.38 (0.19, 0.54)	0.62 (0.46, 0.81)
		PhG R 6 4	A28/34, area 28/34 (EC, entorhinal cortex)	Limbic	CE		-	0.011 (0.006, 0.017)	0.017 (0.013, 0.022)	0.027 (0.023, 0.033)		-	0.011 (0.005, 0.018)	0.021 (0.016, 0.028)	0.031 (0.026, 0.038)		-	0.40 (0.22, 0.55)	0.60 (0.45, 0.78)		-	0.34 (0.15, 0.50)	0.66 (0.50, 0.85)
		PhG L 6 5	TI, area TI(temporal agranular insular cortex)	Limbic	CE	*	-	0.006 (0.003, 0.009)	0.008 (0.006, 0.011)	0.014 (0.012, 0.017)		-	0.003 (0.001, 0.005)	0.007 (0.006, 0.010)	0.010 (0.008, 0.012)		-	0.41 (0.22, 0.56)	0.59 (0.44, 0.78)		-	0.27 (0.07, 0.44)	0.73 (0.56, 0.93)
		PhG R 6 5	TI, area TI(temporal agranular insular cortex)	Limbic	CE	*	-	0.005 (0.002, 0.009)	0.011 (0.009, 0.015)	0.016 (0.014, 0.019)		-	0.001 (0.000, 0.004)	0.012 (0.009, 0.016)	0.013 (0.011, 0.016)		-	0.32 (0.14, 0.48)	0.68 (0.52, 0.86)		-	0.09 (0.00, 0.27)	0.91 (0.73, 1.00)
		PhG L 6 6	TH, area TH (medial PPHC)	Visual	AE	*	0.009 (0.002, 0.016)	-	0.022 (0.016, 0.030)	0.031 (0.026, 0.037)		0.010 (0.001, 0.020)	-	0.025 (0.018, 0.036)	0.036 (0.030, 0.043)		0.30 (0.07, 0.49)	-	0.70 (0.51, 0.93)		0.29 (0.04, 0.50)	-	0.71 (0.50, 0.96)
		PhG R 6 6	TH, area TH (medial PPHC)	Visual	AE	*	0.009 (0.001, 0.017)	-	0.026 (0.019, 0.035)	0.034 (0.029, 0.041)		0.013 (0.003, 0.023)	-	0.026 (0.019, 0.038)	0.039 (0.033, 0.047)		0.25 (0.04, 0.45)	-	0.75 (0.55, 0.96)		0.33 (0.07, 0.54)	-	0.67 (0.46, 0.93)
	pSTS, Posterior superior temporal sulcus	pSTS L 2 1	rpSTS, rostroposterior superior temporal sulcus	Default	AE		0.030 (0.021, 0.039)	-	0.013 (0.009, 0.019)	0.043 (0.036, 0.052)		0.014 (0.006, 0.022)	-	0.022 (0.016, 0.030)	0.035 (0.030, 0.043)		0.69 (0.54, 0.79)	-	0.31 (0.21, 0.46)		0.38 (0.17, 0.56)	-	0.62 (0.44, 0.83)
		pSTS R 2 1	rpSTS, rostroposterior superior temporal sulcus	Default	AE	*	0.008 (0.001, 0.015)	-	0.024 (0.018, 0.033)	0.031 (0.027, 0.037)		0.009 (0.003, 0.016)	-	0.020 (0.015, 0.027)	0.029 (0.025, 0.035)		0.24 (0.02, 0.44)	-	0.76 (0.56, 0.98)		0.31 (0.12, 0.49)	-	0.69 (0.51, 0.88)
		pSTS L 2 2	cpSTS, caudoposterior superior temporal sulcus	Ventral Attention	AE	*	0.023 (0.012, 0.035)	-	0.028 (0.021, 0.039)	0.052 (0.044, 0.062)		0.013 (0.004, 0.022)	-	0.029 (0.022, 0.040)	0.042 (0.035, 0.050)		0.45 (0.25, 0.60)	-	0.55 (0.40, 0.75)		0.31 (0.10, 0.48)	-	0.69 (0.52, 0.90)
		pSTS R 2 2	cpSTS, caudoposterior superior temporal sulcus	Ventral Attention	AE		0.016 (0.005, 0.029)	-	0.039 (0.028, 0.052)	0.054 (0.046, 0.065)		0.024 (0.013, 0.035)	-	0.025 (0.018, 0.035)	0.049 (0.041, 0.059)		0.29 (0.09, 0.48)	-	0.71 (0.52, 0.91)		0.48 (0.29, 0.63)	-	0.52 (0.37, 0.71)
Parietal lobe	SPL, Superior parietal lobule	SPL L 5 1	A7r, rostral area 7	Dorsal Attention	CE		-	0.034 (0.019, 0.052)	0.049 (0.039, 0.064)	0.083 (0.070, 0.100)		-	0.012 (0.001, 0.025)	0.051 (0.040, 0.066)	0.063 (0.053, 0.076)		-	0.41 (0.24, 0.55)	0.59 (0.45, 0.76)		-	0.19 (0.02, 0.36)	0.81 (0.64, 0.98)
		SPL R 5 1	A7r, rostral area 7	Dorsal Attention	AE	*	0.020 (0.006, 0.034)	-	0.044 (0.033, 0.060)	0.064 (0.054, 0.076)		0.020 (0.008, 0.032)	-	0.033 (0.024, 0.045)	0.052 (0.044, 0.063)		0.31 (0.10, 0.49)	-	0.69 (0.51, 0.90)		0.37 (0.16, 0.55)	-	0.63 (0.45, 0.84)
		SPL L 5 2	A7c, caudal area 7	Dorsal Attention	CE	*	-	0.027 (0.015, 0.041)	0.040 (0.031, 0.052)	0.067 (0.057, 0.080)		-	0.008 (0.002, 0.016)	0.036 (0.029, 0.045)	0.044 (0.037, 0.053)		-	0.40 (0.23, 0.54)	0.60 (0.46, 0.77)		-	0.17 (0.05, 0.34)	0.83 (0.66, 0.95)
		SPL R 5 2	A7c, caudal area 7	Dorsal Attention	CE	*	-	0.024 (0.012, 0.037)	0.041 (0.032, 0.054)	0.065 (0.055, 0.078)		-	0.013 (0.005, 0.023)	0.033 (0.026, 0.044)	0.046 (0.039, 0.056)		-	0.37 (0.20, 0.51)	0.63 (0.49, 0.80)		-	0.28 (0.10, 0.45)	0.72 (0.55, 0.90)
		SPL L 5 3	A5l, lateral area 5	Dorsal Attention	AE		0.031 (0.020, 0.043)	-	0.023 (0.016, 0.032)	0.053 (0.045, 0.064)		0.010 (0.003, 0.018)	-	0.028 (0.021, 0.037)	0.038 (0.032, 0.045)		0.58 (0.40, 0.70)	-	0.42 (0.30, 0.60)		0.25 (0.08, 0.44)	-	0.75 (0.56, 0.92)
		SPL R 5 3	A5l, lateral area 5	Dorsal Attention	AE	*	0.014 (0.003, 0.026)	-	0.035 (0.026, 0.048)	0.049 (0.042, 0.058)		0.008 (0.000, 0.019)	-	0.033 (0.024, 0.046)	0.042 (0.035, 0.050)		0.28 (0.05, 0.48)	-	0.72 (0.52, 0.95)		0.20 (0.00, 0.41)	-	0.80 (0.59, 1.00)
		SPL L 5 4	A7pc, postcentral area 7	Somatomotor	CE		-	0.025 (0.014, 0.037)	0.034 (0.026, 0.044)	0.059 (0.049, 0.070)		-	0.005 (0.000, 0.015)	0.042 (0.033, 0.054)	0.047 (0.040, 0.057)		-	0.43 (0.26, 0.56)	0.57 (0.44, 0.74)		-	0.11 (0.00, 0.30)	0.89 (0.70, 1.00)
		SPL R 5 4	A7pc, postcentral area 7	Somatomotor	CE	*	-	0.024 (0.013, 0.037)	0.030 (0.023, 0.040)	0.054 (0.046, 0.066)		-	0.015 (0.006, 0.026)	0.034 (0.027, 0.046)	0.050 (0.042, 0.060)		-	0.44 (0.26, 0.59)	0.56 (0.41, 0.74)		-	0.31 (0.12, 0.47)	0.69 (0.53, 0.88)
		SPL L 5 5	A7ip, intraparietal area 7(hIP3)	Dorsal Attention	AE		0.035 (0.021, 0.051)	-	0.034 (0.025, 0.047)	0.069 (0.058, 0.083)		0.005 (0.000, 0.016)	-	0.047 (0.036, 0.060)	0.052 (0.044, 0.062)		0.51 (0.33, 0.65)	-	0.49 (0.35, 0.67)		0.09 (0.00, 0.30)	-	0.91 (0.70, 1.00)
		SPL R 5 5	A7ip, intraparietal area 7(hIP3)	Dorsal Attention	AE	*	0.017 (0.001, 0.034)	-	0.057 (0.042, 0.077)	0.074 (0.063, 0.087)		0.021 (0.010, 0.034)	-	0.036 (0.027, 0.049)	0.058 (0.048, 0.069)		0.23 (0.01, 0.43)	-	0.77 (0.57, 0.99)		0.37 (0.17, 0.54)	-	0.63 (0.46, 0.83)
	IPL, Inferior parietal lobule	IPL L 6 1	A39c, caudal area 39(PGp)	Visual	AE		0.019 (0.011, 0.028)	-	0.020 (0.015, 0.028)	0.039 (0.033, 0.047)		0.005 (0.000, 0.011)	-	0.022 (0.016, 0.029)	0.027 (0.023, 0.032)		0.49 (0.30, 0.64)	-	0.51 (0.36, 0.70)		0.19 (0.01, 0.40)	-	0.81 (0.60, 0.99)
		IPL R 6 1	A39c, caudal area 39(PGp)	Visual	AE		0.022 (0.015, 0.030)	-	0.015 (0.011, 0.022)	0.037 (0.031, 0.045)		0.007 (0.001, 0.013)	-	0.019 (0.014, 0.026)	0.026 (0.022, 0.031)		0.59 (0.42, 0.71)	-	0.41 (0.29, 0.58)		0.27 (0.05, 0.47)	-	0.73 (0.53, 0.95)
		IPL L 6 2	A39rd, rostrodorsal area 39(Hip3)	Frontoparietal	AE	*	0.025 (0.015, 0.036)	-	0.024 (0.018, 0.034)	0.049 (0.041, 0.059)		0.015 (0.006, 0.024)	-	0.026 (0.019, 0.035)	0.040 (0.034, 0.049)		0.50 (0.31, 0.65)	-	0.50 (0.35, 0.69)		0.36 (0.16, 0.53)	-	0.64 (0.47, 0.84)
		IPL R 6 2	A39rd, rostrodorsal area 39(Hip3)	Frontoparietal	CE	*	-	0.021 (0.013, 0.029)	0.020 (0.015, 0.027)	0.041 (0.034, 0.049)		-	0.007 (0.002, 0.015)	0.030 (0.023, 0.037)	0.037 (0.031, 0.044)		-	0.51 (0.35, 0.63)	0.49 (0.37, 0.65)		-	0.20 (0.06, 0.37)	0.80 (0.63, 0.94)
		IPL L 6 3	A40rd, rostrodorsal area 40(PFt)	Dorsal Attention	CE		-	0.011 (0.006, 0.017)	0.018 (0.014, 0.023)	0.028 (0.024, 0.034)		-	0.005 (0.001, 0.010)	0.016 (0.013, 0.021)	0.021 (0.018, 0.026)		-	0.38 (0.21, 0.53)	0.62 (0.47, 0.79)		-	0.24 (0.05, 0.41)	0.76 (0.59, 0.95)
		IPL R 6 3	A40rd, rostrodorsal area 40(PFt)	Dorsal Attention	AE	*	0.007 (0.001, 0.014)	-	0.024 (0.018, 0.032)	0.031 (0.027, 0.037)		0.011 (0.005, 0.017)	-	0.016 (0.012, 0.023)	0.027 (0.023, 0.033)		0.23 (0.03, 0.42)	-	0.77 (0.58, 0.97)		0.39 (0.18, 0.57)	-	0.61 (0.43, 0.82)
		IPL L 6 4	A40c, caudal area 40(PFm)	Default	CE	*	-	0.010 (0.005, 0.016)	0.019 (0.015, 0.025)	0.029 (0.025, 0.035)		-	0.005 (0.002, 0.009)	0.017 (0.014, 0.022)	0.022 (0.019, 0.027)		-	0.35 (0.18, 0.51)	0.65 (0.49, 0.82)		-	0.22 (0.07, 0.39)	0.78 (0.61, 0.93)
		IPL R 6 4	A40c, caudal area 40(PFm)	Frontoparietal	CE	*	-	0.009 (0.005, 0.015)	0.019 (0.014, 0.024)	0.028 (0.024, 0.034)		-	0.010 (0.005, 0.016)	0.018 (0.014, 0.024)	0.028 (0.023, 0.034)		-	0.33 (0.17, 0.49)	0.67 (0.51, 0.83)		-	0.36 (0.18, 0.52)	0.64 (0.48, 0.82)
		IPL L 6 5	A39rv, rostroventral area 39(PGa)	Dorsal Attention	AE	*	0.012 (0.005, 0.019)	-	0.016 (0.011, 0.023)	0.028 (0.024, 0.033)		0.006 (0.002, 0.011)	-	0.014 (0.010, 0.019)	0.020 (0.017, 0.024)		0.43 (0.20, 0.61)	-	0.57 (0.39, 0.80)		0.30 (0.09, 0.49)	-	0.70 (0.51, 0.91)
		IPL R 6 5	A39rv, rostroventral area 39(PGa)	Default	AE		0.010 (0.005, 0.016)	-	0.015 (0.011, 0.021)	0.025 (0.021, 0.030)		0.009 (0.003, 0.015)	-	0.017 (0.013, 0.024)	0.026 (0.022, 0.032)		0.41 (0.19, 0.58)	-	0.59 (0.42, 0.81)		0.34 (0.12, 0.52)	-	0.66 (0.48, 0.88)
		IPL L 6 6	A40rv, rostroventral area 40(PFop)	Somatomotor	AE	*	0.006 (0.002, 0.012)	-	0.017 (0.013, 0.023)	0.023 (0.020, 0.028)		0.003 (0.000, 0.008)	-	0.020 (0.015, 0.025)	0.022 (0.019, 0.027)		0.28 (0.08, 0.46)	-	0.72 (0.54, 0.92)		0.12 (0.00, 0.33)	-	0.88 (0.67, 1.00)
		IPL R 6 6	A40rv, rostroventral area 40(PFop)	Somatomotor	AE		0.008 (0.002, 0.015)	-	0.018 (0.013, 0.024)	0.026 (0.022, 0.031)		0.003 (0.000, 0.009)	-	0.018 (0.013, 0.025)	0.022 (0.018, 0.026)		0.32 (0.09, 0.52)	-	0.68 (0.48, 0.91)		0.16 (0.00, 0.38)	-	0.84 (0.62, 1.00)
	Pcun, Precuneus	PCun L 4 1	A7m, medial area 7(PEp)	Frontoparietal	AE		0.023 (0.013, 0.034)	-	0.028 (0.021, 0.039)	0.051 (0.043, 0.061)		0.015 (0.003, 0.028)	-	0.039 (0.029, 0.053)	0.054 (0.045, 0.065)		0.45 (0.26, 0.60)	-	0.55 (0.40, 0.74)		0.28 (0.06, 0.47)	-	0.72 (0.53, 0.94)
		PCun R 4 1	A7m, medial area 7(PEp)	Frontoparietal	AE		0.026 (0.015, 0.038)	-	0.025 (0.018, 0.035)	0.051 (0.043, 0.061)		0.004 (0.000, 0.016)	-	0.047 (0.036, 0.060)	0.051 (0.043, 0.061)		0.51 (0.32, 0.66)	-	0.49 (0.34, 0.68)		0.08 (0.00, 0.29)	-	0.92 (0.71, 1.00)
		PCun L 4 2	A5m, medial area 5(PEm)	Somatomotor	CE	*	-	0.011 (0.004, 0.019)	0.027 (0.021, 0.035)	0.038 (0.032, 0.046)		-	0.007 (0.002, 0.013)	0.019 (0.014, 0.025)	0.026 (0.022, 0.032)		-	0.29 (0.11, 0.45)	0.71 (0.55, 0.89)		-	0.28 (0.08, 0.45)	0.72 (0.55, 0.92)
		PCun R 4 2	A5m, medial area 5(PEm)	Dorsal Attention	CE		-	0.010 (0.004, 0.017)	0.022 (0.018, 0.029)	0.033 (0.028, 0.039)		-	0.002 (0.000, 0.008)	0.024 (0.019, 0.031)	0.026 (0.022, 0.032)		-	0.32 (0.14, 0.47)	0.68 (0.53, 0.86)		-	0.09 (0.00, 0.27)	0.91 (0.73, 1.00)
		PCun L 4 3	dmPOS, dorsomedial parietooccipital sulcus(PEr)	Visual	AE		0.015 (0.009, 0.022)	-	0.014 (0.010, 0.020)	0.029 (0.025, 0.035)		0.007 (0.001, 0.013)	-	0.019 (0.014, 0.026)	0.025 (0.021, 0.030)		0.51 (0.32, 0.66)	-	0.49 (0.34, 0.68)		0.26 (0.03, 0.46)	-	0.74 (0.54, 0.97)
		PCun R 4 3	dmPOS, dorsomedial parietooccipital sulcus(PEr)	Visual	AE		0.010 (0.005, 0.015)	-	0.011 (0.008, 0.016)	0.021 (0.018, 0.025)		0.007 (0.002, 0.012)	-	0.015 (0.011, 0.021)	0.021 (0.018, 0.026)		0.48 (0.26, 0.64)	-	0.52 (0.36, 0.74)		0.31 (0.08, 0.50)	-	0.69 (0.50, 0.92)
		PCun L 4 4	A31, area 31 (Lc1)	Default	AE		0.015 (0.007, 0.023)	-	0.020 (0.014, 0.028)	0.034 (0.029, 0.041)		0.013 (0.006, 0.021)	-	0.018 (0.013, 0.025)	0.031 (0.026, 0.037)		0.43 (0.22, 0.60)	-	0.57 (0.40, 0.78)		0.43 (0.22, 0.60)	-	0.57 (0.40, 0.78)
		PCun R 4 4	A31, area 31 (Lc1)	Default	AE		0.016 (0.009, 0.024)	-	0.016 (0.011, 0.023)	0.032 (0.027, 0.038)		0.008 (0.001, 0.014)	-	0.020 (0.014, 0.027)	0.027 (0.023, 0.033)		0.50 (0.30, 0.65)	-	0.50 (0.35, 0.70)		0.28 (0.04, 0.49)	-	0.72 (0.51, 0.96)
	PoG, Postcentral gyrus	PoG L 4 1	A1/2/3ulhf, area 1/2/3(upper limb, head and face region)	Somatomotor	CE		-	0.012 (0.007, 0.017)	0.014 (0.011, 0.018)	0.026 (0.022, 0.031)		-	0.013 (0.006, 0.021)	0.024 (0.019, 0.032)	0.037 (0.031, 0.045)		-	0.46 (0.31, 0.58)	0.54 (0.42, 0.69)		-	0.34 (0.16, 0.50)	0.66 (0.50, 0.84)
		PoG R 4 1	A1/2/3ulhf, area 1/2/3(upper limb, head and face region)	Somatomotor	AE	*	0.010 (0.004, 0.016)	-	0.021 (0.016, 0.027)	0.030 (0.026, 0.036)		0.016 (0.007, 0.026)	-	0.022 (0.016, 0.031)	0.038 (0.032, 0.046)		0.31 (0.14, 0.47)	-	0.69 (0.53, 0.86)		0.42 (0.19, 0.61)	-	0.58 (0.39, 0.81)
		PoG L 4 2	A1/2/3tonIa, area 1/2/3(tongue and larynx region)	Somatomotor	CE	*	-	0.015 (0.008, 0.023)	0.022 (0.017, 0.029)	0.037 (0.031, 0.045)		-	0.004 (0.000, 0.011)	0.029 (0.022, 0.037)	0.033 (0.028, 0.039)		-	0.40 (0.23, 0.54)	0.60 (0.46, 0.77)		-	0.13 (0.00, 0.32)	0.87 (0.68, 1.00)
		PoG R 4 2	A1/2/3tonIa, area 1/2/3(tongue and larynx region)	Somatomotor	E	*	-	-	0.051 (0.043, 0.060)	0.051 (0.043, 0.060)		-	-	0.044 (0.037, 0.053)	0.044 (0.037, 0.053)		-	-	1.00 (1.00, 1.00)		-	-	1.00 (1.00, 1.00)
		PoG L 4 3	A2, area 2	Dorsal Attention	CE	*	-	0.019 (0.011, 0.028)	0.020 (0.015, 0.027)	0.039 (0.033, 0.047)		-	0.007 (0.001, 0.016)	0.033 (0.025, 0.043)	0.040 (0.033, 0.048)		-	0.48 (0.30, 0.62)	0.52 (0.38, 0.70)		-	0.18 (0.02, 0.36)	0.82 (0.64, 0.98)
		PoG R 4 3	A2, area 2	Somatomotor	AE	*	0.012 (0.005, 0.019)	-	0.024 (0.018, 0.032)	0.035 (0.030, 0.042)		0.012 (0.002, 0.023)	-	0.029 (0.021, 0.041)	0.041 (0.035, 0.050)		0.33 (0.13, 0.50)	-	0.67 (0.50, 0.87)		0.29 (0.06, 0.51)	-	0.71 (0.49, 0.94)
		PoG L 4 4	A1/2/3tru, area 1/2/3(trunk region)	Somatomotor	CE		-	0.016 (0.008, 0.025)	0.023 (0.017, 0.030)	0.039 (0.032, 0.047)		-	0.016 (0.008, 0.026)	0.026 (0.020, 0.035)	0.042 (0.035, 0.051)		-	0.41 (0.22, 0.57)	0.59 (0.43, 0.78)		-	0.38 (0.20, 0.53)	0.62 (0.47, 0.80)
		PoG R 4 4	A1/2/3tru, area 1/2/3(trunk region)	Somatomotor	AE	*	0.012 (0.002, 0.023)	-	0.030 (0.021, 0.041)	0.042 (0.035, 0.050)		0.016 (0.004, 0.029)	-	0.032 (0.023, 0.046)	0.048 (0.040, 0.058)		0.30 (0.05, 0.50)	-	0.70 (0.50, 0.95)		0.33 (0.08, 0.53)	-	0.67 (0.47, 0.92)
Insular lobe	INS, Insular gyrus	INS L 6 1	G, hypergranular insula	Somatomotor	AE		0.007 (0.004, 0.010)	-	0.009 (0.007, 0.012)	0.016 (0.013, 0.019)		0.004 (0.001, 0.008)	-	0.012 (0.009, 0.016)	0.016 (0.013, 0.019)		0.44 (0.25, 0.59)	-	0.56 (0.41, 0.75)		0.26 (0.07, 0.46)	-	0.74 (0.54, 0.93)
		INS R 6 1	G, hypergranular insula	Somatomotor	AE	*	0.006 (0.001, 0.011)	-	0.014 (0.010, 0.020)	0.020 (0.017, 0.024)		0.007 (0.002, 0.012)	-	0.014 (0.010, 0.019)	0.020 (0.017, 0.024)		0.30 (0.07, 0.50)	-	0.70 (0.50, 0.93)		0.33 (0.08, 0.53)	-	0.67 (0.47, 0.92)
		INS L 6 2	vIa, ventral agranular insula	#N/A	CE		-	0.011 (0.006, 0.017)	0.018 (0.014, 0.024)	0.029 (0.025, 0.035)		-	0.010 (0.004, 0.017)	0.021 (0.016, 0.028)	0.031 (0.026, 0.037)		-	0.37 (0.20, 0.52)	0.63 (0.48, 0.80)		-	0.32 (0.14, 0.48)	0.68 (0.52, 0.86)
		INS R 6 2	vIa, ventral agranular insula	Frontoparietal	AE	*	0.020 (0.009, 0.030)	-	0.025 (0.018, 0.035)	0.044 (0.038, 0.053)		0.015 (0.003, 0.028)	-	0.032 (0.023, 0.046)	0.047 (0.040, 0.057)		0.44 (0.22, 0.61)	-	0.56 (0.39, 0.78)		0.32 (0.07, 0.53)	-	0.68 (0.47, 0.93)
		INS L 6 3	dIa, dorsal agranular insula	Ventral Attention	CE	*	-	0.006 (0.003, 0.010)	0.011 (0.009, 0.015)	0.018 (0.015, 0.021)		-	0.001 (0.000, 0.004)	0.013 (0.010, 0.016)	0.014 (0.012, 0.017)		-	0.35 (0.18, 0.50)	0.65 (0.50, 0.82)		-	0.09 (0.00, 0.28)	0.91 (0.72, 1.00)
		INS R 6 3	dIa, dorsal agranular insula	Ventral Attention	AE		0.010 (0.005, 0.015)	-	0.013 (0.010, 0.019)	0.023 (0.020, 0.028)		0.006 (0.001, 0.010)	-	0.013 (0.010, 0.018)	0.019 (0.016, 0.023)		0.42 (0.21, 0.59)	-	0.58 (0.41, 0.79)		0.30 (0.08, 0.50)	-	0.70 (0.50, 0.92)
		INS L 6 4	vId/vIg, ventral dysgranular and granular insula	Ventral Attention	CE	*	-	0.011 (0.006, 0.017)	0.018 (0.014, 0.024)	0.029 (0.025, 0.035)		-	0.009 (0.003, 0.017)	0.024 (0.018, 0.032)	0.033 (0.028, 0.040)		-	0.38 (0.21, 0.53)	0.62 (0.47, 0.79)		-	0.28 (0.09, 0.45)	0.72 (0.55, 0.91)
		INS R 6 4	vId/vIg, ventral dysgranular and granular insula	Ventral Attention	CE		-	0.013 (0.007, 0.021)	0.022 (0.017, 0.028)	0.035 (0.029, 0.042)		-	0.010 (0.003, 0.017)	0.025 (0.019, 0.033)	0.035 (0.029, 0.042)		-	0.38 (0.20, 0.53)	0.62 (0.47, 0.80)		-	0.28 (0.10, 0.45)	0.72 (0.55, 0.90)
		INS L 6 5	dIg, dorsal granular insula	Somatomotor	AE		0.005 (0.002, 0.009)	-	0.009 (0.007, 0.012)	0.014 (0.012, 0.017)		0.007 (0.003, 0.011)	-	0.008 (0.005, 0.011)	0.014 (0.012, 0.017)		0.37 (0.16, 0.54)	-	0.63 (0.46, 0.84)		0.46 (0.20, 0.66)	-	0.54 (0.34, 0.80)
		INS R 6 5	dIg, dorsal granular insula	Somatomotor	AE	*	0.007 (0.002, 0.012)	-	0.015 (0.011, 0.020)	0.021 (0.018, 0.025)		0.006 (0.002, 0.011)	-	0.011 (0.008, 0.015)	0.017 (0.014, 0.021)		0.31 (0.09, 0.52)	-	0.69 (0.48, 0.91)		0.36 (0.13, 0.56)	-	0.64 (0.44, 0.87)
		INS L 6 6	dId, dorsal dysgranular insula	Ventral Attention	AE		0.005 (0.001, 0.009)	-	0.011 (0.008, 0.015)	0.016 (0.013, 0.019)		0.003 (0.000, 0.007)	-	0.010 (0.007, 0.014)	0.013 (0.011, 0.016)		0.32 (0.09, 0.52)	-	0.68 (0.48, 0.91)		0.22 (0.01, 0.46)	-	0.78 (0.54, 0.99)
		INS R 6 6	dId, dorsal dysgranular insula	Ventral Attention	AE		0.005 (0.001, 0.009)	-	0.011 (0.008, 0.015)	0.016 (0.013, 0.019)		0.003 (0.000, 0.007)	-	0.009 (0.006, 0.013)	0.012 (0.010, 0.015)		0.31 (0.07, 0.52)	-	0.69 (0.48, 0.93)		0.27 (0.03, 0.48)	-	0.73 (0.52, 0.97)
Limbic lobe	CG, Cingulate gyrus	CG L 7 1	A23d, dorsal area 23	Default	AE		0.012 (0.005, 0.018)	-	0.018 (0.014, 0.025)	0.030 (0.025, 0.036)		0.007 (0.001, 0.012)	-	0.019 (0.014, 0.026)	0.025 (0.021, 0.031)		0.38 (0.19, 0.55)	-	0.62 (0.45, 0.81)		0.26 (0.05, 0.44)	-	0.74 (0.56, 0.95)
		CG R 7 1	A23d, dorsal area 23	Default	AE		0.014 (0.009, 0.020)	-	0.011 (0.008, 0.016)	0.025 (0.021, 0.030)		0.005 (0.001, 0.010)	-	0.017 (0.012, 0.023)	0.021 (0.018, 0.026)		0.55 (0.37, 0.68)	-	0.45 (0.32, 0.63)		0.23 (0.02, 0.42)	-	0.77 (0.58, 0.98)
		CG L 7 2	A24rv, rostroventral area 24	#N/A	AE		0.005 (0.002, 0.009)	-	0.008 (0.006, 0.011)	0.013 (0.011, 0.016)		0.005 (0.003, 0.008)	-	0.007 (0.005, 0.009)	0.012 (0.010, 0.014)		0.39 (0.17, 0.58)	-	0.61 (0.42, 0.83)		0.43 (0.23, 0.59)	-	0.57 (0.41, 0.77)
		CG R 7 2	A24rv, rostroventral area 24	#N/A	AE	*	0.002 (0.000, 0.004)	-	0.007 (0.006, 0.010)	0.009 (0.008, 0.011)		0.004 (0.002, 0.006)	-	0.005 (0.004, 0.007)	0.008 (0.007, 0.010)		0.17 (0.00, 0.39)	-	0.83 (0.61, 1.00)		0.44 (0.24, 0.59)	-	0.56 (0.41, 0.76)
		CG L 7 3	A32p, pregenual area 32	Default	AE		0.013 (0.007, 0.019)	-	0.012 (0.009, 0.018)	0.025 (0.021, 0.030)		0.008 (0.004, 0.013)	-	0.011 (0.008, 0.016)	0.020 (0.017, 0.024)		0.50 (0.30, 0.66)	-	0.50 (0.34, 0.70)		0.42 (0.21, 0.59)	-	0.58 (0.41, 0.79)
		CG R 7 3	A32p, pregenual area 32	Ventral Attention	AE	*	0.017 (0.009, 0.025)	-	0.020 (0.015, 0.028)	0.037 (0.031, 0.044)		0.011 (0.005, 0.017)	-	0.017 (0.013, 0.024)	0.028 (0.023, 0.034)		0.46 (0.26, 0.61)	-	0.54 (0.39, 0.74)		0.38 (0.18, 0.55)	-	0.62 (0.45, 0.82)
		CG L 7 4	A23v, ventral area 23	Default	AE	*	0.005 (0.000, 0.012)	-	0.023 (0.016, 0.031)	0.028 (0.024, 0.033)		0.006 (0.001, 0.012)	-	0.015 (0.011, 0.020)	0.021 (0.018, 0.025)		0.18 (0.00, 0.41)	-	0.82 (0.59, 1.00)		0.30 (0.06, 0.50)	-	0.70 (0.50, 0.94)
		CG R 7 4	A23v, ventral area 23	Visual	AE		0.004 (0.000, 0.010)	-	0.015 (0.010, 0.020)	0.019 (0.016, 0.022)		0.008 (0.005, 0.012)	-	0.008 (0.005, 0.011)	0.016 (0.013, 0.019)		0.23 (0.00, 0.47)	-	0.77 (0.53, 1.00)		0.53 (0.32, 0.68)	-	0.47 (0.32, 0.68)
		CG L 7 5	A24cd, caudodorsal area 24	Ventral Attention	AE		0.015 (0.008, 0.023)	-	0.016 (0.011, 0.023)	0.032 (0.027, 0.038)		0.008 (0.003, 0.014)	-	0.017 (0.013, 0.023)	0.025 (0.021, 0.030)		0.49 (0.27, 0.65)	-	0.51 (0.35, 0.73)		0.31 (0.11, 0.49)	-	0.69 (0.51, 0.89)
		CG R 7 5	A24cd, caudodorsal area 24	Ventral Attention	AE		0.015 (0.009, 0.023)	-	0.015 (0.010, 0.021)	0.030 (0.025, 0.036)		0.009 (0.004, 0.015)	-	0.013 (0.010, 0.019)	0.023 (0.019, 0.028)		0.51 (0.31, 0.66)	-	0.49 (0.34, 0.69)		0.41 (0.20, 0.58)	-	0.59 (0.42, 0.80)
		CG L 7 6	A23c, caudal area 24	Ventral Attention	AE		0.006 (0.004, 0.009)	-	0.005 (0.004, 0.007)	0.012 (0.010, 0.014)		0.002 (0.001, 0.005)	-	0.007 (0.005, 0.009)	0.009 (0.008, 0.011)		0.56 (0.38, 0.70)	-	0.44 (0.30, 0.62)		0.27 (0.10, 0.47)	-	0.73 (0.53, 0.90)
		CG R 7 6	A23c, caudal area 24	Ventral Attention	AE		0.007 (0.005, 0.010)	-	0.005 (0.004, 0.007)	0.012 (0.010, 0.014)		0.004 (0.002, 0.006)	-	0.007 (0.005, 0.009)	0.011 (0.009, 0.013)		0.59 (0.43, 0.71)	-	0.41 (0.29, 0.57)		0.35 (0.16, 0.53)	-	0.65 (0.47, 0.84)
		CG L 7 7	A32sg, subgenual area 32	Default	AE	*	0.011 (0.004, 0.017)	-	0.014 (0.010, 0.021)	0.025 (0.021, 0.030)		0.008 (0.004, 0.012)	-	0.011 (0.008, 0.016)	0.019 (0.016, 0.023)		0.42 (0.19, 0.61)	-	0.58 (0.39, 0.81)		0.41 (0.21, 0.57)	-	0.59 (0.43, 0.79)
		CG R 7 7	A32sg, subgenual area 32	Default	AE	*	0.011 (0.006, 0.018)	-	0.015 (0.011, 0.021)	0.027 (0.022, 0.032)		0.009 (0.004, 0.014)	-	0.013 (0.010, 0.018)	0.022 (0.018, 0.026)		0.43 (0.23, 0.59)	-	0.57 (0.41, 0.77)		0.40 (0.20, 0.57)	-	0.60 (0.43, 0.80)
Occipital lobe	MVOcC, MedioVentral occipital cortex	MVOcC L 5 1	cLinG, caudal lingual gyrus	Visual	AE		0.034 (0.009, 0.060)	-	0.070 (0.051, 0.098)	0.104 (0.088, 0.124)		0.026 (0.010, 0.043)	-	0.041 (0.029, 0.058)	0.066 (0.056, 0.080)		0.33 (0.09, 0.52)	-	0.67 (0.48, 0.91)		0.39 (0.15, 0.58)	-	0.61 (0.42, 0.85)
		MVOcC R 5 1	cLinG, caudal lingual gyrus	Visual	AE	*	0.043 (0.016, 0.072)	-	0.086 (0.064, 0.117)	0.130 (0.110, 0.154)		0.027 (0.005, 0.051)	-	0.071 (0.052, 0.097)	0.098 (0.082, 0.117)		0.33 (0.12, 0.51)	-	0.67 (0.49, 0.88)		0.28 (0.05, 0.48)	-	0.72 (0.52, 0.95)
		MVOcC L 5 2	rCunG, rostral cuneus gyrus	Visual	AE		0.036 (0.018, 0.056)	-	0.049 (0.036, 0.067)	0.085 (0.072, 0.102)		0.036 (0.023, 0.052)	-	0.027 (0.019, 0.038)	0.063 (0.053, 0.077)		0.43 (0.22, 0.59)	-	0.57 (0.41, 0.78)		0.58 (0.39, 0.71)	-	0.42 (0.29, 0.61)
		MVOcC R 5 2	rCunG, rostral cuneus gyrus	Visual	AE		0.035 (0.020, 0.051)	-	0.033 (0.024, 0.047)	0.068 (0.057, 0.082)		0.025 (0.011, 0.040)	-	0.032 (0.022, 0.046)	0.057 (0.048, 0.069)		0.51 (0.31, 0.66)	-	0.49 (0.34, 0.69)		0.44 (0.20, 0.62)	-	0.56 (0.38, 0.80)
		MVOcC L 5 3	cCunG, caudal cuneus gyrus	Visual	AE	*	0.020 (0.000, 0.045)	-	0.091 (0.068, 0.123)	0.111 (0.094, 0.132)		0.024 (0.002, 0.048)	-	0.066 (0.047, 0.092)	0.090 (0.076, 0.108)		0.18 (0.00, 0.38)	-	0.82 (0.62, 1.00)		0.27 (0.02, 0.49)	-	0.73 (0.51, 0.98)
		MVOcC R 5 3	cCunG, caudal cuneus gyrus	Visual	AE	*	0.032 (0.016, 0.049)	-	0.046 (0.034, 0.063)	0.078 (0.066, 0.093)		0.033 (0.019, 0.049)	-	0.029 (0.020, 0.041)	0.062 (0.052, 0.076)		0.41 (0.21, 0.56)	-	0.59 (0.44, 0.79)		0.54 (0.33, 0.69)	-	0.46 (0.31, 0.67)
		MVOcC L 5 4	rLinG, rostral lingual gyrus	Visual	AE	*	0.019 (0.010, 0.030)	-	0.024 (0.017, 0.034)	0.044 (0.037, 0.052)		0.014 (0.009, 0.021)	-	0.015 (0.011, 0.021)	0.029 (0.025, 0.036)		0.45 (0.23, 0.61)	-	0.55 (0.39, 0.77)		0.49 (0.31, 0.63)	-	0.51 (0.37, 0.69)
		MVOcC R 5 4	rLinG, rostral lingual gyrus	Visual	AE		0.014 (0.005, 0.024)	-	0.024 (0.017, 0.034)	0.038 (0.032, 0.046)		0.014 (0.008, 0.020)	-	0.014 (0.010, 0.019)	0.027 (0.023, 0.033)		0.38 (0.14, 0.56)	-	0.62 (0.44, 0.86)		0.50 (0.31, 0.65)	-	0.50 (0.35, 0.69)
		MVOcC L 5 5	vmPOS,ventromedial parietooccipital sulcus	Visual	AE		0.013 (0.005, 0.022)	-	0.028 (0.021, 0.037)	0.041 (0.034, 0.048)		0.023 (0.014, 0.033)	-	0.014 (0.010, 0.022)	0.038 (0.031, 0.046)		0.31 (0.12, 0.50)	-	0.69 (0.50, 0.88)		0.62 (0.41, 0.75)	-	0.38 (0.25, 0.59)
		MVOcC R 5 5	vmPOS,ventromedial parietooccipital sulcus	Visual	AE		0.016 (0.008, 0.025)	-	0.018 (0.013, 0.027)	0.035 (0.029, 0.042)		0.017 (0.010, 0.026)	-	0.015 (0.010, 0.022)	0.033 (0.027, 0.040)		0.47 (0.23, 0.64)	-	0.53 (0.36, 0.77)		0.54 (0.32, 0.69)	-	0.46 (0.31, 0.68)
	LOcC, Lateral occipital cortex	LOcC L 4 1	mOccG, middle occipital gyrus	Visual	AE		0.027 (0.011, 0.043)	-	0.038 (0.027, 0.054)	0.065 (0.055, 0.078)		0.024 (0.011, 0.038)	-	0.033 (0.023, 0.046)	0.056 (0.047, 0.068)		0.41 (0.18, 0.59)	-	0.59 (0.41, 0.82)		0.42 (0.20, 0.60)	-	0.58 (0.40, 0.80)
		LOcC R 4 1	mOccG, middle occipital gyrus	Visual	AE	*	0.018 (0.006, 0.031)	-	0.039 (0.029, 0.053)	0.058 (0.049, 0.069)		0.013 (0.001, 0.028)	-	0.047 (0.035, 0.064)	0.061 (0.051, 0.073)		0.32 (0.11, 0.50)	-	0.68 (0.50, 0.89)		0.22 (0.01, 0.42)	-	0.78 (0.58, 0.99)
		LOcC L 4 2	V5/MT+, area V5/MT+	Dorsal Attention	AE		0.027 (0.016, 0.039)	-	0.025 (0.018, 0.035)	0.052 (0.044, 0.063)		0.017 (0.009, 0.025)	-	0.021 (0.015, 0.029)	0.037 (0.031, 0.045)		0.52 (0.33, 0.66)	-	0.48 (0.34, 0.67)		0.44 (0.24, 0.60)	-	0.56 (0.40, 0.76)
		LOcC R 4 2	V5/MT+, area V5/MT+	Visual	CE	*	-	0.016 (0.008, 0.025)	0.029 (0.023, 0.038)	0.045 (0.038, 0.054)		-	0.012 (0.003, 0.022)	0.034 (0.026, 0.044)	0.045 (0.038, 0.055)		-	0.36 (0.19, 0.50)	0.64 (0.50, 0.81)		-	0.26 (0.08, 0.43)	0.74 (0.57, 0.92)
		LOcC L 4 3	OPC, occipital polar cortex	Visual	AE		0.034 (0.014, 0.055)	-	0.055 (0.040, 0.076)	0.089 (0.075, 0.106)		0.029 (0.014, 0.046)	-	0.040 (0.029, 0.056)	0.069 (0.058, 0.084)		0.38 (0.16, 0.56)	-	0.62 (0.44, 0.84)		0.42 (0.21, 0.59)	-	0.58 (0.41, 0.79)
		LOcC R 4 3	OPC, occipital polar cortex	Visual	AE		0.027 (0.013, 0.043)	-	0.042 (0.032, 0.057)	0.070 (0.059, 0.083)		0.017 (0.005, 0.031)	-	0.047 (0.035, 0.062)	0.064 (0.054, 0.076)		0.39 (0.20, 0.55)	-	0.61 (0.45, 0.80)		0.26 (0.09, 0.45)	-	0.74 (0.55, 0.91)
		LOcC L 4 4	iOccG, inferior occipital gyrus	Visual	E	*	-	-	0.071 (0.060, 0.084)	0.071 (0.060, 0.084)		-	-	0.046 (0.039, 0.055)	0.046 (0.039, 0.055)		-	-	1.00 (1.00, 1.00)		-	-	1.00 (1.00, 1.00)
		LOcC R 4 4	iOccG, inferior occipital gyrus	Visual	AE		0.027 (0.019, 0.036)	-	0.014 (0.010, 0.020)	0.041 (0.035, 0.049)		0.009 (0.003, 0.016)	-	0.018 (0.013, 0.025)	0.027 (0.023, 0.033)		0.66 (0.50, 0.76)	-	0.34 (0.24, 0.50)		0.35 (0.11, 0.54)	-	0.65 (0.46, 0.89)
		LOcC L 2 1	msOccG, medial superior occipital gyrus	Visual	CE	*	-	0.028 (0.016, 0.042)	0.039 (0.030, 0.051)	0.067 (0.056, 0.080)		-	0.009 (0.002, 0.018)	0.039 (0.030, 0.049)	0.047 (0.040, 0.056)		-	0.42 (0.26, 0.56)	0.58 (0.44, 0.74)		-	0.18 (0.05, 0.35)	0.82 (0.65, 0.95)
		LOcC R 2 1	msOccG, medial superior occipital gyrus	Visual	AE	*	0.029 (0.017, 0.043)	-	0.033 (0.024, 0.045)	0.062 (0.053, 0.074)		0.007 (0.000, 0.019)	-	0.040 (0.030, 0.054)	0.048 (0.040, 0.057)		0.47 (0.28, 0.62)	-	0.53 (0.38, 0.72)		0.16 (0.00, 0.37)	-	0.84 (0.63, 1.00)
		LOcC L 2 2	lsOccG, lateral superior occipital gyrus	Visual	AE		0.025 (0.014, 0.038)	-	0.026 (0.019, 0.037)	0.052 (0.043, 0.062)		0.011 (0.002, 0.021)	-	0.029 (0.021, 0.040)	0.040 (0.033, 0.048)		0.49 (0.29, 0.64)	-	0.51 (0.36, 0.71)		0.28 (0.04, 0.48)	-	0.72 (0.52, 0.96)
		LOcC R 2 2	lsOccG, lateral superior occipital gyrus	Visual	AE	*	0.019 (0.008, 0.031)	-	0.031 (0.023, 0.043)	0.050 (0.043, 0.060)		0.013 (0.003, 0.023)	-	0.027 (0.019, 0.037)	0.039 (0.033, 0.047)		0.37 (0.16, 0.55)	-	0.63 (0.45, 0.84)		0.32 (0.09, 0.52)	-	0.68 (0.48, 0.91)

## Sheet: STable5
STable 5. Standardised parameter estimates (% of total phenotypic variance) for ReHo values
Raw p values are displayed - bold and highlighted p values are significant using the Benjamini-Hochberg procedure with a false discovery rate of .05
							Standardised Squared Parameter Estimates (95% CI)										p values
Lobe	Gyrus	Anatomical	Modified cyto-architectonic	Network (Yeo)	Model	Minimal AIC diff	a112	a212	a222	c112	c212	c222	e112	e212	e222		a22=0	a21=a11	c22=0	c21=c11
Frontal lobe	SFG, Superior frontal gyrus	SFG L 7 1	A8m, medial area 8	Frontoparietal	AE		0.37 (0.14, 0.56)	0.01 (0.00, 0.14)	0.15 (0.00, 0.36)	-	-	-	0.63 (0.44, 0.86)	0.14 (0.02, 0.33)	0.71 (0.50, 0.92)		0.215597	0.0152369	-	-
		SFG R 7 1	A8m, medial area 8	Ventral Attention	AE		0.51 (0.32, 0.65)	0.05 (0.00, 0.20)	0.30 (0.08, 0.49)	-	-	-	0.49 (0.35, 0.68)	0.04 (0.00, 0.17)	0.61 (0.42, 0.83)		0.00952792	0.0429155	-	-
		SFG L 7 2	A8dl, dorsolateral area 8	Default	AE		0.49 (0.26, 0.65)	0.09 (0.00, 0.29)	0.32 (0.09, 0.51)	-	-	-	0.51 (0.35, 0.74)	0.04 (0.00, 0.17)	0.54 (0.37, 0.77)		0.0087998	0.184202	-	-
		SFG R 7 2	A8dl, dorsolateral area 8	Frontoparietal	AE		0.60 (0.42, 0.73)	0.00 (0.00, 0.08)	0.32 (0.08, 0.52)	-	-	-	0.40 (0.27, 0.58)	0.10 (0.01, 0.28)	0.58 (0.39, 0.82)		0.011811	1.58731e-05	-	-
		SFG L 7 3	A9l, lateral area 9	Default	CE		-	-	-	0.38 (0.21, 0.53)	0.15 (0.03, 0.35)	0.20 (0.00, 0.36)	0.62 (0.47, 0.79)	0.06 (0.00, 0.16)	0.60 (0.45, 0.77)		-	-	0.0469717	0.606645
		SFG R 7 3	A9l, lateral area 9	Default	CE		-	-	-	0.52 (0.37, 0.64)	0.07 (0.00, 0.19)	0.06 (0.00, 0.23)	0.48 (0.36, 0.63)	0.08 (0.01, 0.22)	0.79 (0.62, 0.93)		-	-	0.443329	3.4983e-05
		SFG L 7 4	A6dl, dorsolateral area 6	Dorsal Attention	AE		0.57 (0.38, 0.71)	0.18 (0.04, 0.37)	0.10 (0.00, 0.28)	-	-	-	0.43 (0.29, 0.62)	0.03 (0.00, 0.15)	0.70 (0.52, 0.88)		0.337002	0.00152886	-	-
		SFG R 7 4	A6dl, dorsolateral area 6	Dorsal Attention	AE		0.41 (0.19, 0.58)	0.11 (0.00, 0.31)	0.27 (0.08, 0.43)	-	-	-	0.59 (0.42, 0.81)	0.16 (0.04, 0.33)	0.46 (0.31, 0.66)		0.00820393	0.58708	-	-
		SFG L 7 5	A6m, medial area 6	Somatomotor	AE	*	0.40 (0.20, 0.56)	0.18 (0.03, 0.41)	0.22 (0.00, 0.41)	-	-	-	0.60 (0.44, 0.80)	0.05 (0.00, 0.16)	0.56 (0.39, 0.78)		0.0578829	0.666756	-	-
		SFG R 7 5	A6m, medial area 6	Somatomotor	AE		0.40 (0.20, 0.57)	0.05 (0.00, 0.20)	0.38 (0.20, 0.53)	-	-	-	0.60 (0.43, 0.80)	0.14 (0.05, 0.29)	0.43 (0.29, 0.62)		0.000239697	0.0057199	-	-
		SFG L 7 6	A9m, medial area 9	Default	AE		0.52 (0.32, 0.67)	0.14 (0.01, 0.37)	0.36 (0.14, 0.54)	-	-	-	0.48 (0.33, 0.68)	0.05 (0.00, 0.20)	0.46 (0.30, 0.68)		0.00289837	0.0160077	-	-
		SFG R 7 6	A9m, medial area 9	Frontoparietal	AE		0.63 (0.46, 0.75)	0.21 (0.07, 0.40)	0.30 (0.10, 0.48)	-	-	-	0.37 (0.25, 0.54)	0.02 (0.00, 0.11)	0.47 (0.32, 0.66)		0.00532657	0.10171	-	-
		SFG L 7 7	A10m, medial area 10	Default	CE	*	-	-	-	0.25 (0.08, 0.41)	0.04 (0.00, 0.22)	0.20 (0.03, 0.35)	0.75 (0.59, 0.92)	0.18 (0.07, 0.34)	0.57 (0.42, 0.76)		-	-	0.0239029	0.770433
		SFG R 7 7	A10m, medial area 10	Default	AE		0.40 (0.20, 0.57)	0.23 (0.05, 0.48)	0.19 (0.00, 0.38)	-	-	-	0.60 (0.43, 0.80)	0.07 (0.01, 0.20)	0.51 (0.35, 0.72)		0.113852	0.823828	-	-
	MFG, Middle frontal gyrus	MFG L 7 1	A9/46d, dorsal area 9/46	Ventral Attention	CE		-	-	-	0.49 (0.32, 0.62)	0.04 (0.00, 0.14)	0.22 (0.05, 0.38)	0.51 (0.38, 0.68)	0.07 (0.01, 0.18)	0.68 (0.51, 0.86)		-	-	0.0136842	0.00057247
		MFG R 7 1	A9/46d, dorsal area 9/46	Frontoparietal	CE		-	-	-	0.44 (0.28, 0.58)	0.01 (0.00, 0.10)	0.14 (0.00, 0.32)	0.56 (0.42, 0.72)	0.10 (0.02, 0.25)	0.75 (0.57, 0.94)		-	-	0.158837	3.94461e-05
		MFG L 7 2	IFJ, inferior frontal junction	Frontoparietal	AE	*	0.26 (0.01, 0.47)	0.04 (0.00, 0.34)	0.17 (0.00, 0.38)	-	-	-	0.74 (0.53, 0.99)	0.05 (0.00, 0.20)	0.74 (0.53, 0.96)		0.183177	0.594363	-	-
		MFG R 7 2	IFJ, inferior frontal junction	Frontoparietal	AE		0.45 (0.23, 0.62)	0.19 (0.04, 0.43)	0.15 (0.00, 0.34)	-	-	-	0.55 (0.38, 0.77)	0.05 (0.00, 0.18)	0.61 (0.45, 0.80)		0.174883	0.167031	-	-
		MFG L 7 3	A46, area 46	Frontoparietal	AE		0.41 (0.21, 0.58)	0.27 (0.06, 0.57)	0.20 (0.00, 0.44)	-	-	-	0.59 (0.42, 0.79)	0.00 (0.00, 0.07)	0.53 (0.36, 0.77)		0.228769	0.847008	-	-
		MFG R 7 3	A46, area 46	Frontoparietal	CE		-	-	-	0.53 (0.38, 0.66)	0.15 (0.04, 0.32)	0.19 (0.00, 0.36)	0.47 (0.34, 0.62)	0.01 (0.00, 0.08)	0.65 (0.49, 0.82)		-	-	0.0542714	0.00778279
		MFG L 7 4	A9/46v, ventral area 9/46	Frontoparietal	CE	*	-	-	-	0.37 (0.19, 0.52)	0.17 (0.04, 0.36)	0.09 (0.00, 0.25)	0.63 (0.48, 0.81)	0.09 (0.02, 0.22)	0.66 (0.50, 0.82)		-	-	0.350582	0.100949
		MFG R 7 4	A9/46v, ventral area 9/46	Frontoparietal	CE		-	-	-	0.50 (0.34, 0.63)	0.15 (0.04, 0.31)	0.06 (0.00, 0.23)	0.50 (0.37, 0.66)	0.04 (0.00, 0.15)	0.75 (0.58, 0.90)		-	-	0.506414	0.00219686
		MFG L 7 5	A8vl, ventrolateral area 8	Default	CE		-	-	-	0.47 (0.30, 0.60)	0.07 (0.00, 0.22)	0.23 (0.04, 0.41)	0.53 (0.40, 0.70)	0.02 (0.00, 0.10)	0.67 (0.51, 0.86)		-	-	0.0182537	0.0129746
		MFG R 7 5	A8vl, ventrolateral area 8	Frontoparietal	CE		-	-	-	0.45 (0.29, 0.58)	0.04 (0.00, 0.16)	0.13 (0.00, 0.29)	0.55 (0.42, 0.71)	0.14 (0.04, 0.29)	0.70 (0.52, 0.89)		-	-	0.162588	0.000118794
		MFG L 7 6	A6vl, ventrolateral area 6	Dorsal Attention	AE	*	0.35 (0.09, 0.56)	0.01 (0.00, 0.19)	0.07 (0.00, 0.29)	-	-	-	0.65 (0.44, 0.91)	0.14 (0.01, 0.35)	0.78 (0.55, 0.94)		0.538287	0.0250507	-	-
		MFG R 7 6	A6vl, ventrolateral area 6	Dorsal Attention	AE		0.54 (0.34, 0.68)	0.19 (0.04, 0.41)	0.24 (0.03, 0.43)	-	-	-	0.46 (0.32, 0.66)	0.07 (0.00, 0.23)	0.50 (0.33, 0.72)		0.0295174	0.0504347	-	-
		MFG L 7 7	A10l, lateral area 10	Limbic	CE		-	-	-	0.34 (0.16, 0.49)	0.36 (0.14, 0.56)	0.07 (0.00, 0.23)	0.66 (0.51, 0.84)	0.14 (0.06, 0.27)	0.43 (0.31, 0.59)		-	-	0.466487	0.749533
		MFG R 7 7	A10l, lateral area 10	Frontoparietal	CE		-	-	-	0.42 (0.26, 0.57)	0.39 (0.17, 0.54)	0.00 (0.00, 0.20)	0.58 (0.43, 0.74)	0.04 (0.00, 0.15)	0.57 (0.42, 0.72)		-	-	1	0.744923
	IFG, Inferior frontal gyrus	IFG L 6 1	A44d, dorsal area 44	Frontoparietal	AE	*	0.29 (0.08, 0.48)	0.12 (0.00, 0.35)	0.00 (0.00, 0.19)	-	-	-	0.71 (0.52, 0.92)	0.14 (0.03, 0.34)	0.73 (0.54, 0.84)		1	0.117757	-	-
		IFG R 6 1	A44d, dorsal area 44	Dorsal Attention	AE	*	0.44 (0.23, 0.60)	0.21 (0.03, 0.50)	0.16 (0.00, 0.36)	-	-	-	0.56 (0.40, 0.77)	0.06 (0.00, 0.23)	0.57 (0.40, 0.78)		0.204541	0.401644	-	-
		IFG L 6 2	IFS, inferior frontal sulcus	Frontoparietal	AE	*	0.47 (0.29, 0.62)	0.08 (0.00, 0.25)	0.13 (0.00, 0.30)	-	-	-	0.53 (0.38, 0.71)	0.15 (0.04, 0.34)	0.63 (0.46, 0.83)		0.173344	0.00747675	-	-
		IFG R 6 2	IFS, inferior frontal sulcus	Frontoparietal	AE		0.57 (0.39, 0.70)	0.18 (0.05, 0.37)	0.17 (0.00, 0.36)	-	-	-	0.43 (0.30, 0.61)	0.05 (0.00, 0.18)	0.60 (0.42, 0.81)		0.0995284	0.012681	-	-
		IFG L 6 3	A45c, caudal area 45	Default	AE	*	0.34 (0.13, 0.52)	0.13 (0.00, 0.38)	0.09 (0.00, 0.31)	-	-	-	0.66 (0.48, 0.87)	0.13 (0.02, 0.32)	0.65 (0.45, 0.83)		0.424228	0.283466	-	-
		IFG R 6 3	A45c, caudal area 45	Default	AE		0.44 (0.24, 0.60)	0.09 (0.00, 0.27)	0.04 (0.00, 0.23)	-	-	-	0.56 (0.40, 0.76)	0.12 (0.02, 0.31)	0.75 (0.55, 0.88)		0.673538	0.0197884	-	-
		IFG L 6 4	A45r, rostral area 45	Default	CE		-	-	-	0.36 (0.17, 0.51)	0.22 (0.05, 0.49)	0.16 (0.00, 0.36)	0.64 (0.49, 0.83)	0.03 (0.00, 0.13)	0.59 (0.44, 0.77)		-	-	0.243831	0.833092
		IFG R 6 4	A45r, rostral area 45	Frontoparietal	AE		0.47 (0.28, 0.62)	0.20 (0.04, 0.42)	0.05 (0.00, 0.24)	-	-	-	0.53 (0.38, 0.72)	0.10 (0.01, 0.29)	0.64 (0.46, 0.80)		0.642024	0.0351486	-	-
		IFG L 6 5	A44op, opercular area 44	Ventral Attention	AE	*	0.42 (0.23, 0.58)	0.21 (0.05, 0.45)	0.11 (0.00, 0.31)	-	-	-	0.58 (0.42, 0.77)	0.09 (0.01, 0.25)	0.59 (0.40, 0.78)		0.306628	0.122812	-	-
		IFG R 6 5	A44op, opercular area 44	Ventral Attention	AE		0.38 (0.17, 0.55)	0.19 (0.02, 0.46)	0.08 (0.00, 0.32)	-	-	-	0.62 (0.45, 0.83)	0.09 (0.01, 0.27)	0.64 (0.42, 0.82)		0.561259	0.253295	-	-
		IFG L 6 6	A44v, ventral area 44	Ventral Attention	AE		0.28 (0.07, 0.47)	0.00 (0.00, 0.12)	0.20 (0.00, 0.42)	-	-	-	0.72 (0.53, 0.93)	0.24 (0.09, 0.45)	0.55 (0.36, 0.80)		0.15292	0.011079	-	-
		IFG R 6 6	A44v, ventral area 44	Ventral Attention	AE	*	0.34 (0.13, 0.52)	0.00 (0.00, 0.12)	0.00 (0.00, 0.19)	-	-	-	0.66 (0.48, 0.87)	0.22 (0.06, 0.40)	0.78 (0.57, 0.90)		1	0.00730823	-	-
	OrG, Orbital gyrus	OrG L 6 1	A14m, medial area 14	Default	CE	*	-	-	-	0.33 (0.16, 0.47)	0.28 (0.10, 0.50)	0.11 (0.00, 0.26)	0.67 (0.53, 0.84)	0.15 (0.06, 0.28)	0.46 (0.34, 0.61)		-	-	0.213396	0.566326
		OrG R 6 1	A14m, medial area 14	Default	CE	*	-	-	-	0.40 (0.25, 0.54)	0.25 (0.10, 0.44)	0.05 (0.00, 0.20)	0.60 (0.46, 0.75)	0.11 (0.03, 0.22)	0.58 (0.44, 0.74)		-	-	0.477534	0.227624
		OrG L 6 2	A12/47o, orbital area 12/47	Default	AE		0.58 (0.40, 0.71)	0.21 (0.06, 0.43)	0.10 (0.00, 0.29)	-	-	-	0.42 (0.29, 0.60)	0.05 (0.00, 0.20)	0.64 (0.45, 0.83)		0.319362	0.0136132	-	-
		OrG R 6 2	A12/47o, orbital area 12/47	Default	CE	*	-	-	-	0.44 (0.27, 0.59)	0.26 (0.09, 0.49)	0.15 (0.00, 0.32)	0.56 (0.41, 0.73)	0.06 (0.00, 0.18)	0.52 (0.39, 0.69)		-	-	0.129731	0.281229
		OrG L 6 3	A11l, lateral area 11	Limbic	AE	*	0.59 (0.41, 0.72)	0.25 (0.09, 0.47)	0.16 (0.00, 0.36)	-	-	-	0.41 (0.28, 0.59)	0.00 (0.00, 0.07)	0.59 (0.43, 0.78)		0.164627	0.0361442	-	-
		OrG R 6 3	A11l, lateral area 11	Frontoparietal	AE		0.57 (0.38, 0.70)	0.22 (0.08, 0.41)	0.17 (0.00, 0.35)	-	-	-	0.43 (0.30, 0.62)	0.04 (0.00, 0.14)	0.57 (0.41, 0.76)		0.0794108	0.0175632	-	-
		OrG L 6 4	A11m, medial area 11	Limbic	AE	*	0.49 (0.29, 0.66)	0.45 (0.22, 0.62)	0.03 (0.00, 0.24)	-	-	-	0.51 (0.34, 0.71)	0.04 (0.00, 0.15)	0.48 (0.34, 0.63)		0.812194	0.531321	-	-
		OrG R 6 4	A11m, medial area 11	Limbic	AE		0.54 (0.35, 0.69)	0.36 (0.17, 0.52)	0.00 (0.00, 0.14)	-	-	-	0.46 (0.31, 0.65)	0.13 (0.04, 0.29)	0.52 (0.38, 0.63)		1	0.196163	-	-
		OrG L 6 5	A13, area 13	Limbic	AE		0.51 (0.29, 0.67)	0.39 (0.18, 0.57)	0.00 (0.00, 0.16)	-	-	-	0.49 (0.33, 0.71)	0.05 (0.00, 0.18)	0.55 (0.40, 0.70)		0.999999	0.189066	-	-
		OrG R 6 5	A13, area 13	Limbic	AE		0.59 (0.40, 0.72)	0.18 (0.04, 0.36)	0.12 (0.00, 0.31)	-	-	-	0.41 (0.28, 0.60)	0.12 (0.02, 0.29)	0.59 (0.40, 0.79)		0.207052	0.00317489	-	-
		OrG L 6 6	A12/47l, lateral area 12/47	Default	AE		0.53 (0.33, 0.67)	0.19 (0.04, 0.40)	0.07 (0.00, 0.27)	-	-	-	0.47 (0.33, 0.67)	0.11 (0.01, 0.29)	0.64 (0.44, 0.80)		0.540431	0.00502191	-	-
		OrG R 6 6	A12/47l, lateral area 12/47	Default	CE	*	-	-	-	0.51 (0.34, 0.64)	0.23 (0.08, 0.41)	0.08 (0.00, 0.23)	0.49 (0.36, 0.66)	0.10 (0.02, 0.23)	0.60 (0.45, 0.77)		-	-	0.326831	0.0208119
	PrG, Precentral gyrus	PrG L 6 1	A4hf, area 4(head and face region)	Somatomotor	AE		0.31 (0.10, 0.49)	0.11 (0.00, 0.40)	0.14 (0.00, 0.37)	-	-	-	0.69 (0.51, 0.90)	0.04 (0.00, 0.18)	0.71 (0.50, 0.92)		0.314036	0.613067	-	-
		PrG R 6 1	A4hf, area 4(head and face region)	Somatomotor	AE		0.29 (0.11, 0.46)	0.33 (0.12, 0.51)	0.00 (0.00, 0.15)	-	-	-	0.71 (0.54, 0.89)	0.05 (0.01, 0.15)	0.62 (0.46, 0.78)		1	0.796653	-	-
		PrG L 6 2	A6cdl, caudal dorsolateral area 6	Dorsal Attention	AE	*	0.51 (0.31, 0.66)	0.08 (0.00, 0.26)	0.13 (0.00, 0.34)	-	-	-	0.49 (0.34, 0.69)	0.06 (0.00, 0.23)	0.73 (0.52, 0.93)		0.252356	0.0033404	-	-
		PrG R 6 2	A6cdl, caudal dorsolateral area 6	Dorsal Attention	AE		0.47 (0.24, 0.64)	0.13 (0.00, 0.36)	0.24 (0.03, 0.43)	-	-	-	0.53 (0.36, 0.76)	0.11 (0.01, 0.29)	0.53 (0.35, 0.75)		0.0275167	0.17153	-	-
		PrG L 6 3	A4ul, area 4(upper limb region)	Somatomotor	AE		0.46 (0.24, 0.62)	0.27 (0.08, 0.54)	0.21 (0.00, 0.41)	-	-	-	0.54 (0.38, 0.76)	0.04 (0.00, 0.15)	0.47 (0.32, 0.67)		0.0788727	0.529055	-	-
		PrG R 6 3	A4ul, area 4(upper limb region)	Somatomotor	CE	*	-	-	-	0.20 (0.05, 0.36)	0.30 (0.08, 0.47)	0.00 (0.00, 0.19)	0.80 (0.64, 0.95)	0.09 (0.02, 0.20)	0.61 (0.47, 0.77)		-	-	1	0.201841
		PrG L 6 4	A4t, area 4(trunk region)	Somatomotor	AE		0.42 (0.21, 0.59)	0.07 (0.00, 0.25)	0.36 (0.15, 0.53)	-	-	-	0.58 (0.41, 0.79)	0.08 (0.01, 0.22)	0.48 (0.33, 0.70)		0.00173237	0.0318833	-	-
		PrG R 6 4	A4t, area 4(trunk region)	Somatomotor	AE		0.24 (0.03, 0.43)	0.19 (0.01, 0.56)	0.27 (0.00, 0.46)	-	-	-	0.76 (0.57, 0.97)	0.14 (0.05, 0.29)	0.40 (0.27, 0.60)		0.102559	0.0495029	-	-
		PrG L 6 5	A4tl, area 4(tongue and larynx region)	Ventral Attention	AE		0.39 (0.16, 0.57)	0.15 (0.00, 0.48)	0.22 (0.00, 0.47)	-	-	-	0.61 (0.43, 0.84)	0.02 (0.00, 0.14)	0.61 (0.41, 0.87)		0.194228	0.991295	-	-
		PrG R 6 5	A4tl, area 4(tongue and larynx region)	Ventral Attention	AE	*	0.35 (0.13, 0.53)	0.03 (0.00, 0.21)	0.12 (0.00, 0.32)	-	-	-	0.65 (0.47, 0.87)	0.16 (0.03, 0.37)	0.68 (0.49, 0.88)		0.260169	0.0545353	-	-
		PrG L 6 6	A6cvl, caudal ventrolateral area 6	Dorsal Attention	AE	*	0.37 (0.16, 0.55)	0.13 (0.00, 0.35)	0.04 (0.00, 0.29)	-	-	-	0.63 (0.45, 0.84)	0.02 (0.00, 0.14)	0.82 (0.59, 0.95)		0.760588	0.0814847	-	-
		PrG R 6 6	A6cvl, caudal ventrolateral area 6	Dorsal Attention	AE	*	0.41 (0.21, 0.57)	0.11 (0.00, 0.30)	0.03 (0.00, 0.21)	-	-	-	0.59 (0.43, 0.79)	0.13 (0.03, 0.31)	0.72 (0.54, 0.85)		0.739627	0.0142267	-	-
	PCL, Paracentral lobule	PCL L 2 1	A1/2/3ll, area 1/2/3 (lower limb region)	Ventral Attention	AE	*	0.25 (0.05, 0.44)	0.29 (0.05, 0.54)	0.05 (0.00, 0.30)	-	-	-	0.75 (0.56, 0.95)	0.06 (0.01, 0.19)	0.60 (0.41, 0.80)		0.717561	0.670545	-	-
		PCL R 2 1	A1/2/3ll, area 1/2/3 (lower limb region)	Somatomotor	AE		0.38 (0.18, 0.54)	0.42 (0.20, 0.60)	0.00 (0.00, 0.15)	-	-	-	0.62 (0.46, 0.82)	0.08 (0.02, 0.20)	0.50 (0.36, 0.65)		0.999999	0.69685	-	-
		PCL L 2 2	A4ll, area 4, (lower limb region)	Somatomotor	AE		0.40 (0.19, 0.57)	0.26 (0.07, 0.52)	0.15 (0.00, 0.37)	-	-	-	0.60 (0.43, 0.81)	0.05 (0.00, 0.17)	0.54 (0.35, 0.77)		0.249464	0.958694	-	-
		PCL R 2 2	A4ll, area 4, (lower limb region)	Somatomotor	AE		0.36 (0.17, 0.53)	0.26 (0.07, 0.54)	0.17 (0.00, 0.39)	-	-	-	0.64 (0.47, 0.83)	0.05 (0.00, 0.16)	0.52 (0.34, 0.75)		0.188797	0.53006	-	-
Temporal lobe	STG, Superior temporal gyrus	STG L 6 1	A38m, medial area 38	Limbic	AE		0.18 (0.02, 0.38)	0.34 (0.03, 0.55)	0.00 (0.00, 0.34)	-	-	-	0.82 (0.62, 0.98)	0.03 (0.00, 0.13)	0.63 (0.43, 0.84)		1	0.303619	-	-
		STG R 6 1	A38m, medial area 38	Limbic	E		-	-	-	-	-	-	1.00 (1.00, 1.00)	0.16 (0.07, 0.27)	0.84 (0.73, 0.93)		-	-	-	-
		STG L 6 2	A41/42, area 41/42	Somatomotor	AE		0.34 (0.13, 0.52)	0.15 (0.00, 0.44)	0.05 (0.00, 0.40)	-	-	-	0.66 (0.48, 0.87)	0.03 (0.00, 0.16)	0.77 (0.45, 0.93)		0.787776	0.155293	-	-
		STG R 6 2	A41/42, area 41/42	Somatomotor	AE		0.57 (0.38, 0.70)	0.20 (0.04, 0.43)	0.09 (0.00, 0.36)	-	-	-	0.43 (0.30, 0.62)	0.00 (0.00, 0.06)	0.71 (0.47, 0.92)		0.517962	0.00122091	-	-
		STG L 6 3	TE1.0 and TE1.2	Somatomotor	AE	*	0.51 (0.33, 0.65)	0.12 (0.01, 0.35)	0.18 (0.00, 0.43)	-	-	-	0.49 (0.35, 0.67)	0.00 (0.00, 0.09)	0.70 (0.47, 0.95)		0.228859	0.0652214	-	-
		STG R 6 3	TE1.0 and TE1.2	Somatomotor	AE		0.48 (0.28, 0.64)	0.19 (0.04, 0.44)	0.18 (0.00, 0.41)	-	-	-	0.52 (0.36, 0.72)	0.00 (0.00, 0.05)	0.64 (0.46, 0.85)		0.226156	0.239873	-	-
		STG L 6 4	A22c, caudal area 22	Somatomotor	AE		0.52 (0.34, 0.66)	0.32 (0.12, 0.51)	0.00 (0.00, 0.23)	-	-	-	0.48 (0.34, 0.66)	0.05 (0.00, 0.18)	0.64 (0.43, 0.77)		1	0.0354685	-	-
		STG R 6 4	A22c, caudal area 22	Somatomotor	AE		0.42 (0.22, 0.58)	0.30 (0.10, 0.50)	0.01 (0.00, 0.21)	-	-	-	0.58 (0.42, 0.78)	0.08 (0.01, 0.23)	0.61 (0.43, 0.75)		0.897492	0.302257	-	-
		STG L 6 5	A38l, lateral area 38	Limbic	AE		0.31 (0.13, 0.49)	0.54 (0.24, 0.68)	0.00 (0.00, 0.28)	-	-	-	0.69 (0.51, 0.87)	0.00 (0.00, 0.06)	0.46 (0.32, 0.64)		1	0.55563	-	-
		STG R 6 5	A38l, lateral area 38	Limbic	CE	*	-	-	-	0.31 (0.15, 0.46)	0.20 (0.05, 0.36)	0.00 (0.00, 0.15)	0.69 (0.54, 0.85)	0.04 (0.00, 0.14)	0.76 (0.61, 0.88)		-	-	1	0.179674
		STG L 6 6	A22r, rostral area 22	Default	AE		0.51 (0.31, 0.65)	0.32 (0.09, 0.55)	0.04 (0.00, 0.31)	-	-	-	0.49 (0.35, 0.69)	0.03 (0.00, 0.17)	0.61 (0.39, 0.79)		0.798445	0.0728158	-	-
		STG R 6 6	A22r, rostral area 22	Default	AE		0.39 (0.18, 0.56)	0.28 (0.07, 0.51)	0.05 (0.00, 0.26)	-	-	-	0.61 (0.44, 0.82)	0.07 (0.00, 0.21)	0.60 (0.42, 0.78)		0.650697	0.549055	-	-
	MTG, Middle temporal gyrus	MTG L 4 1	A21c, caudal area 21	Default	AE		0.61 (0.47, 0.72)	0.40 (0.23, 0.57)	0.26 (0.11, 0.40)	-	-	-	0.39 (0.28, 0.53)	0.09 (0.03, 0.21)	0.25 (0.16, 0.38)		0.0010418	0.0289553	-	-
		MTG R 4 1	A21c, caudal area 21	Frontoparietal	AE		0.73 (0.59, 0.81)	0.39 (0.24, 0.54)	0.15 (0.02, 0.29)	-	-	-	0.27 (0.19, 0.41)	0.08 (0.01, 0.20)	0.38 (0.27, 0.53)		0.0232676	0.000875115	-	-
		MTG L 4 2	A21r, rostral area 21	Default	AE		0.50 (0.31, 0.65)	0.38 (0.18, 0.59)	0.11 (0.00, 0.28)	-	-	-	0.50 (0.35, 0.69)	0.10 (0.02, 0.23)	0.41 (0.28, 0.58)		0.21232	0.779213	-	-
		MTG R 4 2	A21r, rostral area 21	Default	AE	*	0.48 (0.28, 0.63)	0.20 (0.05, 0.43)	0.18 (0.00, 0.37)	-	-	-	0.52 (0.37, 0.72)	0.08 (0.01, 0.23)	0.54 (0.38, 0.74)		0.0997387	0.359364	-	-
		MTG L 4 3	A37dl, dorsolateral area 37	Dorsal Attention	AE	*	0.45 (0.23, 0.62)	0.27 (0.09, 0.48)	0.21 (0.04, 0.37)	-	-	-	0.55 (0.38, 0.77)	0.13 (0.04, 0.28)	0.39 (0.27, 0.56)		0.021287	0.960584	-	-
		MTG R 4 3	A37dl, dorsolateral area 37	Dorsal Attention	AE		0.43 (0.22, 0.59)	0.31 (0.11, 0.54)	0.24 (0.06, 0.40)	-	-	-	0.57 (0.41, 0.78)	0.15 (0.05, 0.30)	0.30 (0.19, 0.45)		0.015116	0.155819	-	-
		MTG L 4 4	aSTS, anterior superior temporal sulcus	Default	CE	*	-	-	-	0.45 (0.29, 0.58)	0.19 (0.06, 0.34)	0.09 (0.00, 0.21)	0.55 (0.42, 0.71)	0.23 (0.12, 0.38)	0.49 (0.36, 0.64)		-	-	0.107989	0.0222702
		MTG R 4 4	aSTS, anterior superior temporal sulcus	Default	AE		0.48 (0.27, 0.64)	0.28 (0.11, 0.49)	0.08 (0.00, 0.24)	-	-	-	0.52 (0.36, 0.73)	0.09 (0.01, 0.22)	0.55 (0.40, 0.72)		0.33794	0.309521	-	-
	ITG, Inferior temporal gyrus	ITG L 7 1	A20iv, intermediate ventral area 20	Limbic	AE		0.48 (0.27, 0.65)	0.36 (0.15, 0.67)	0.23 (0.00, 0.46)	-	-	-	0.52 (0.35, 0.73)	0.01 (0.00, 0.08)	0.39 (0.27, 0.56)		0.135606	0.226194	-	-
		ITG R 7 1	A20iv, intermediate ventral area 20	Limbic	CE	*	-	-	-	0.22 (0.07, 0.38)	0.33 (0.11, 0.48)	0.00 (0.00, 0.21)	0.78 (0.62, 0.93)	0.05 (0.01, 0.14)	0.62 (0.48, 0.77)		-	-	1	0.761396
		ITG L 7 2	A37elv, extreme lateroventral area 37	Dorsal Attention	AE		0.47 (0.26, 0.63)	0.07 (0.00, 0.26)	0.18 (0.00, 0.36)	-	-	-	0.53 (0.37, 0.74)	0.15 (0.03, 0.36)	0.59 (0.42, 0.80)		0.0473214	0.0191515	-	-
		ITG R 7 2	A37elv, extreme lateroventral area 37	Dorsal Attention	AE		0.35 (0.14, 0.52)	0.19 (0.02, 0.44)	0.14 (0.00, 0.31)	-	-	-	0.65 (0.48, 0.86)	0.21 (0.08, 0.41)	0.45 (0.30, 0.65)		0.0949511	0.708208	-	-
		ITG L 7 3	A20r, rostral area 20	Limbic	AE		0.35 (0.10, 0.57)	0.34 (0.11, 0.67)	0.22 (0.00, 0.43)	-	-	-	0.65 (0.43, 0.90)	0.07 (0.01, 0.18)	0.37 (0.26, 0.53)		0.21022	0.0768774	-	-
		ITG R 7 3	A20r, rostral area 20	Limbic	AE	*	0.35 (0.13, 0.54)	0.22 (0.03, 0.46)	0.06 (0.00, 0.30)	-	-	-	0.65 (0.46, 0.87)	0.06 (0.00, 0.21)	0.66 (0.46, 0.83)		0.659164	0.474199	-	-
		ITG L 7 4	A20il, intermediate lateral area 20	Default	CE	*	-	-	-	0.48 (0.33, 0.60)	0.35 (0.20, 0.49)	0.07 (0.00, 0.16)	0.52 (0.40, 0.67)	0.25 (0.15, 0.39)	0.33 (0.24, 0.44)		-	-	0.103974	0.31657
		ITG R 7 4	A20il, intermediate lateral area 20	Limbic	AE		0.51 (0.33, 0.64)	0.48 (0.28, 0.68)	0.08 (0.00, 0.24)	-	-	-	0.49 (0.36, 0.67)	0.11 (0.03, 0.25)	0.32 (0.21, 0.47)		0.361053	0.702292	-	-
		ITG L 7 5	A37vl, ventrolateral area 37	Dorsal Attention	AE		0.38 (0.13, 0.57)	0.03 (0.00, 0.36)	0.29 (0.01, 0.49)	-	-	-	0.62 (0.43, 0.87)	0.17 (0.01, 0.46)	0.51 (0.30, 0.77)		0.0434756	0.599277	-	-
		ITG R 7 5	A37vl, ventrolateral area 37	Dorsal Attention	AE		0.32 (0.08, 0.52)	0.12 (0.00, 0.39)	0.37 (0.13, 0.54)	-	-	-	0.68 (0.48, 0.92)	0.19 (0.07, 0.37)	0.32 (0.19, 0.52)		0.0163845	0.100233	-	-
		ITG L 7 6	A20cl, caudolateral of area 20	Frontoparietal	AE		0.70 (0.57, 0.79)	0.40 (0.23, 0.57)	0.26 (0.11, 0.40)	-	-	-	0.30 (0.21, 0.43)	0.07 (0.01, 0.19)	0.27 (0.18, 0.40)		0.00156396	0.00249236	-	-
		ITG R 7 6	A20cl, caudolateral of area 20	Frontoparietal	AE		0.65 (0.49, 0.76)	0.34 (0.18, 0.51)	0.12 (0.00, 0.26)	-	-	-	0.35 (0.24, 0.51)	0.17 (0.06, 0.34)	0.37 (0.24, 0.54)		0.124739	0.00559983	-	-
		ITG L 7 7	A20cv, caudoventral of area 20	Limbic	CE		-	-	-	0.60 (0.47, 0.70)	0.27 (0.14, 0.41)	0.15 (0.03, 0.26)	0.40 (0.30, 0.53)	0.20 (0.10, 0.33)	0.39 (0.28, 0.53)		-	-	0.0110888	0.0084095
		ITG R 7 7	A20cv, caudoventral of area 20	Limbic	AE		0.66 (0.53, 0.76)	0.55 (0.38, 0.68)	0.00 (0.00, 0.11)	-	-	-	0.34 (0.24, 0.47)	0.09 (0.03, 0.21)	0.36 (0.25, 0.45)		0.999999	0.0346191	-	-
	FuG, Fusiform gyrus	FuG L 3 1	A20rv, rostroventral area 20	Limbic	AE		0.28 (0.04, 0.51)	0.33 (0.05, 0.63)	0.16 (0.00, 0.44)	-	-	-	0.72 (0.49, 0.96)	0.06 (0.00, 0.21)	0.45 (0.30, 0.65)		0.521891	0.114399	-	-
		FuG R 3 1	A20rv, rostroventral area 20	Limbic	AE		0.40 (0.20, 0.57)	0.05 (0.00, 0.20)	0.38 (0.20, 0.53)	-	-	-	0.60 (0.43, 0.80)	0.14 (0.05, 0.29)	0.43 (0.29, 0.62)		0.000239697	0.0057199	-	-
		FuG L 3 2	A37mv, medioventral area 37	Visual	CE	*	-	-	-	0.29 (0.12, 0.44)	0.13 (0.01, 0.35)	0.23 (0.04, 0.38)	0.71 (0.56, 0.88)	0.12 (0.04, 0.24)	0.52 (0.39, 0.68)		-	-	0.0248437	0.583322
		FuG R 3 2	A37mv, medioventral area 37	Visual	AE	*	0.47 (0.29, 0.62)	0.17 (0.03, 0.37)	0.41 (0.24, 0.55)	-	-	-	0.53 (0.38, 0.71)	0.13 (0.03, 0.27)	0.29 (0.19, 0.43)		0.000245786	0.0343382	-	-
		FuG L 3 3	A37lv, lateroventral area 37	Dorsal Attention	AE	*	0.43 (0.24, 0.59)	0.10 (0.00, 0.27)	0.15 (0.00, 0.30)	-	-	-	0.57 (0.41, 0.76)	0.20 (0.07, 0.39)	0.55 (0.39, 0.73)		0.0607833	0.0301547	-	-
		FuG R 3 3	A37lv, lateroventral area 37	Visual	CE		-	-	-	0.34 (0.16, 0.49)	0.09 (0.00, 0.25)	0.22 (0.11, 0.34)	0.66 (0.51, 0.84)	0.33 (0.19, 0.49)	0.36 (0.26, 0.49)		-	-	0.000618341	0.0218411
	PhG, Parahippocampal gyrus	PhG L 6 1	A35/36r, rostral area 35/36	Limbic	AE		0.17 (0.00, 0.41)	0.23 (0.00, 0.67)	0.29 (0.00, 0.57)	-	-	-	0.83 (0.59, 1.00)	0.06 (0.00, 0.21)	0.42 (0.26, 0.65)		0.449191	0.0301526	-	-
		PhG R 6 1	A35/36r, rostral area 35/36	Limbic	AE		0.45 (0.20, 0.63)	0.08 (0.00, 0.30)	0.28 (0.04, 0.47)	-	-	-	0.55 (0.37, 0.80)	0.10 (0.01, 0.28)	0.55 (0.36, 0.79)		0.0275142	0.367456	-	-
		PhG L 6 2	A35/36c, caudal area 35/36	Limbic	AE		0.37 (0.21, 0.53)	0.37 (0.20, 0.52)	0.00 (0.00, 0.14)	-	-	-	0.63 (0.47, 0.79)	0.01 (0.00, 0.08)	0.62 (0.47, 0.76)		1	0.43402	-	-
		PhG R 6 2	A35/36c, caudal area 35/36	Visual	E		-	-	-	-	-	-	1.00 (1.00, 1.00)	0.16 (0.07, 0.26)	0.84 (0.74, 0.93)		-	-	-	-
		PhG L 6 3	TL, area TL (lateral PPHC, posterior parahippocampal gyrus)	Visual	AE		0.51 (0.33, 0.65)	0.30 (0.11, 0.52)	0.11 (0.00, 0.32)	-	-	-	0.49 (0.35, 0.67)	0.06 (0.00, 0.19)	0.53 (0.37, 0.72)		0.321208	0.0694319	-	-
		PhG R 6 3	TL, area TL (lateral PPHC, posterior parahippocampal gyrus)	Visual	E		-	-	-	-	-	-	1.00 (1.00, 1.00)	0.23 (0.13, 0.34)	0.77 (0.66, 0.87)		-	-	-	-
		PhG L 6 4	A28/34, area 28/34 (EC, entorhinal cortex)	Limbic	AE	*	0.31 (0.06, 0.52)	0.03 (0.00, 0.24)	0.35 (0.12, 0.52)	-	-	-	0.69 (0.48, 0.94)	0.13 (0.02, 0.32)	0.49 (0.32, 0.73)		0.0172998	0.323732	-	-
		PhG R 6 4	A28/34, area 28/34 (EC, entorhinal cortex)	Limbic	AE		0.38 (0.11, 0.59)	0.07 (0.00, 0.27)	0.14 (0.00, 0.33)	-	-	-	0.62 (0.41, 0.89)	0.13 (0.02, 0.32)	0.65 (0.47, 0.87)		0.149263	0.190856	-	-
		PhG L 6 5	TI, area TI(temporal agranular insular cortex)	Limbic	AE	*	0.37 (0.15, 0.55)	0.12 (0.00, 0.41)	0.36 (0.04, 0.57)	-	-	-	0.63 (0.45, 0.85)	0.04 (0.00, 0.15)	0.48 (0.31, 0.73)		0.0334603	0.777184	-	-
		PhG R 6 5	TI, area TI(temporal agranular insular cortex)	Limbic	AE		0.53 (0.33, 0.68)	0.14 (0.01, 0.38)	0.23 (0.00, 0.43)	-	-	-	0.47 (0.32, 0.67)	0.06 (0.00, 0.26)	0.56 (0.37, 0.80)		0.0638871	0.0859692	-	-
		PhG L 6 6	TH, area TH (medial PPHC)	Visual	E		-	-	-	-	-	-	1.00 (1.00, 1.00)	0.28 (0.18, 0.39)	0.72 (0.61, 0.82)		-	-	-	-
		PhG R 6 6	TH, area TH (medial PPHC)	Visual	AE		0.25 (0.00, 0.49)	0.10 (0.00, 0.36)	0.23 (0.00, 0.39)	-	-	-	0.75 (0.51, 1.00)	0.21 (0.08, 0.42)	0.46 (0.32, 0.64)		0.0621819	0.102281	-	-
	pSTS, Posterior superior temporal sulcus	pSTS L 2 1	rpSTS, rostroposterior superior temporal sulcus	Default	AE		0.64 (0.47, 0.75)	0.36 (0.19, 0.56)	0.14 (0.00, 0.30)	-	-	-	0.36 (0.25, 0.53)	0.11 (0.02, 0.27)	0.38 (0.25, 0.56)		0.112384	0.0402548	-	-
		pSTS R 2 1	rpSTS, rostroposterior superior temporal sulcus	Default	AE		0.44 (0.24, 0.60)	0.20 (0.05, 0.40)	0.10 (0.00, 0.24)	-	-	-	0.56 (0.40, 0.76)	0.22 (0.09, 0.40)	0.48 (0.34, 0.65)		0.199888	0.10057	-	-
		pSTS L 2 2	cpSTS, caudoposterior superior temporal sulcus	Ventral Attention	AE	*	0.35 (0.13, 0.52)	0.13 (0.01, 0.34)	0.17 (0.00, 0.33)	-	-	-	0.65 (0.48, 0.87)	0.25 (0.11, 0.43)	0.46 (0.31, 0.64)		0.0622526	0.39233	-	-
		pSTS R 2 2	cpSTS, caudoposterior superior temporal sulcus	Ventral Attention	AE		0.34 (0.13, 0.53)	0.40 (0.15, 0.61)	0.05 (0.00, 0.26)	-	-	-	0.66 (0.47, 0.87)	0.10 (0.02, 0.24)	0.44 (0.31, 0.60)		0.673127	0.522795	-	-
Parietal lobe	SPL, Superior parietal lobule	SPL L 5 1	A7r, rostral area 7	Dorsal Attention	AE	*	0.41 (0.22, 0.56)	0.06 (0.00, 0.22)	0.10 (0.00, 0.30)	-	-	-	0.59 (0.44, 0.78)	0.21 (0.07, 0.41)	0.63 (0.42, 0.82)		0.306508	0.0100963	-	-
		SPL R 5 1	A7r, rostral area 7	Dorsal Attention	AE	*	0.24 (0.03, 0.44)	0.06 (0.00, 0.38)	0.25 (0.00, 0.43)	-	-	-	0.76 (0.56, 0.97)	0.09 (0.01, 0.23)	0.61 (0.43, 0.82)		0.0766531	0.694507	-	-
		SPL L 5 2	A7c, caudal area 7	Dorsal Attention	CE		-	-	-	0.34 (0.17, 0.49)	0.16 (0.04, 0.31)	0.00 (0.00, 0.10)	0.66 (0.51, 0.83)	0.13 (0.05, 0.26)	0.71 (0.59, 0.82)		-	-	1	0.0311968
		SPL R 5 2	A7c, caudal area 7	Dorsal Attention	CE		-	-	-	0.41 (0.26, 0.55)	0.14 (0.03, 0.29)	0.00 (0.00, 0.12)	0.59 (0.45, 0.74)	0.12 (0.04, 0.26)	0.74 (0.59, 0.84)		-	-	1	0.00623715
		SPL L 5 3	A5l, lateral area 5	Dorsal Attention	AE		0.45 (0.23, 0.62)	0.24 (0.07, 0.44)	0.05 (0.00, 0.23)	-	-	-	0.55 (0.38, 0.77)	0.10 (0.02, 0.26)	0.62 (0.45, 0.76)		0.625972	0.125355	-	-
		SPL R 5 3	A5l, lateral area 5	Dorsal Attention	AE	*	0.32 (0.09, 0.51)	0.27 (0.06, 0.55)	0.13 (0.00, 0.32)	-	-	-	0.68 (0.49, 0.91)	0.10 (0.02, 0.25)	0.49 (0.35, 0.67)		0.29275	0.479036	-	-
		SPL L 5 4	A7pc, postcentral area 7	Somatomotor	CE		-	-	-	0.33 (0.15, 0.48)	0.05 (0.00, 0.19)	0.15 (0.01, 0.29)	0.67 (0.52, 0.85)	0.25 (0.12, 0.42)	0.55 (0.41, 0.72)		-	-	0.0389514	0.0520223
		SPL R 5 4	A7pc, postcentral area 7	Somatomotor	AE	*	0.38 (0.16, 0.56)	0.19 (0.03, 0.45)	0.15 (0.00, 0.35)	-	-	-	0.62 (0.44, 0.84)	0.10 (0.02, 0.25)	0.56 (0.39, 0.77)		0.168189	0.581237	-	-
		SPL L 5 5	A7ip, intraparietal area 7(hIP3)	Dorsal Attention	AE	*	0.35 (0.15, 0.52)	0.00 (0.00, 0.09)	0.13 (0.00, 0.31)	-	-	-	0.65 (0.48, 0.85)	0.28 (0.13, 0.48)	0.58 (0.41, 0.80)		0.206644	0.000924256	-	-
		SPL R 5 5	A7ip, intraparietal area 7(hIP3)	Dorsal Attention	AE		0.25 (0.00, 0.48)	0.01 (0.00, 0.16)	0.18 (0.00, 0.35)	-	-	-	0.75 (0.52, 1.00)	0.33 (0.16, 0.55)	0.47 (0.32, 0.68)		0.149029	0.0289179	-	-
	IPL, Inferior parietal lobule	IPL L 6 1	A39c, caudal area 39(PGp)	Visual	AE		0.53 (0.33, 0.68)	0.23 (0.07, 0.41)	0.00 (0.00, 0.18)	-	-	-	0.47 (0.32, 0.67)	0.05 (0.00, 0.19)	0.72 (0.53, 0.83)		0.997475	0.00150049	-	-
		IPL R 6 1	A39c, caudal area 39(PGp)	Visual	AE		0.40 (0.19, 0.57)	0.23 (0.05, 0.45)	0.03 (0.00, 0.23)	-	-	-	0.60 (0.43, 0.81)	0.07 (0.01, 0.22)	0.67 (0.48, 0.82)		0.775676	0.047335	-	-
		IPL L 6 2	A39rd, rostrodorsal area 39(Hip3)	Frontoparietal	AE	*	0.27 (0.04, 0.47)	0.18 (0.00, 0.50)	0.16 (0.00, 0.39)	-	-	-	0.73 (0.53, 0.96)	0.07 (0.00, 0.22)	0.60 (0.41, 0.82)		0.347172	0.647564	-	-
		IPL R 6 2	A39rd, rostrodorsal area 39(Hip3)	Frontoparietal	AE		0.50 (0.31, 0.64)	0.30 (0.11, 0.50)	0.00 (0.00, 0.17)	-	-	-	0.50 (0.36, 0.69)	0.01 (0.00, 0.12)	0.68 (0.49, 0.83)		1	0.184675	-	-
		IPL L 6 3	A40rd, rostrodorsal area 40(PFt)	Dorsal Attention	CE	*	-	-	-	0.23 (0.04, 0.40)	0.15 (0.01, 0.36)	0.03 (0.00, 0.20)	0.77 (0.60, 0.96)	0.10 (0.02, 0.25)	0.71 (0.54, 0.86)		-	-	0.75932	0.431381
		IPL R 6 3	A40rd, rostrodorsal area 40(PFt)	Dorsal Attention	CE	*	-	-	-	0.22 (0.07, 0.37)	0.29 (0.12, 0.45)	0.00 (0.00, 0.10)	0.78 (0.63, 0.93)	0.19 (0.09, 0.32)	0.52 (0.40, 0.64)		-	-	1	0.634105
		IPL L 6 4	A40c, caudal area 40(PFm)	Default	AE	*	0.33 (0.11, 0.51)	0.21 (0.02, 0.48)	0.10 (0.00, 0.27)	-	-	-	0.67 (0.49, 0.89)	0.25 (0.10, 0.46)	0.44 (0.29, 0.62)		0.247193	0.817738	-	-
		IPL R 6 4	A40c, caudal area 40(PFm)	Frontoparietal	CE	*	-	-	-	0.34 (0.17, 0.48)	0.27 (0.11, 0.43)	0.00 (0.00, 0.11)	0.66 (0.52, 0.83)	0.16 (0.07, 0.30)	0.57 (0.44, 0.68)		-	-	1	0.576396
		IPL L 6 5	A39rv, rostroventral area 39(PGa)	Dorsal Attention	AE		0.30 (0.08, 0.50)	0.21 (0.02, 0.48)	0.08 (0.00, 0.27)	-	-	-	0.70 (0.50, 0.92)	0.13 (0.03, 0.31)	0.58 (0.41, 0.77)		0.524297	0.749665	-	-
		IPL R 6 5	A39rv, rostroventral area 39(PGa)	Default	AE	*	0.26 (0.02, 0.48)	0.25 (0.01, 0.51)	0.06 (0.00, 0.24)	-	-	-	0.74 (0.52, 0.98)	0.16 (0.04, 0.36)	0.54 (0.38, 0.72)		0.618654	0.558524	-	-
		IPL L 6 6	A40rv, rostroventral area 40(PFop)	Somatomotor	AE		0.40 (0.18, 0.58)	0.08 (0.00, 0.34)	0.12 (0.00, 0.33)	-	-	-	0.60 (0.42, 0.82)	0.14 (0.01, 0.39)	0.66 (0.45, 0.87)		0.291143	0.155225	-	-
		IPL R 6 6	A40rv, rostroventral area 40(PFop)	Somatomotor	AE		0.63 (0.42, 0.76)	0.15 (0.02, 0.34)	0.13 (0.00, 0.32)	-	-	-	0.37 (0.24, 0.58)	0.09 (0.00, 0.29)	0.63 (0.43, 0.84)		0.19648	0.00637974	-	-
	Pcun, Precuneus	PCun L 4 1	A7m, medial area 7(PEp)	Frontoparietal	AE		0.34 (0.15, 0.50)	0.24 (0.07, 0.43)	0.00 (0.00, 0.00)	-	-	-	0.66 (0.50, 0.85)	0.11 (0.03, 0.25)	0.65 (0.51, 0.77)		1	0.27785	-	-
		PCun R 4 1	A7m, medial area 7(PEp)	Frontoparietal	CE	*	-	-	-	0.33 (0.16, 0.48)	0.17 (0.05, 0.32)	0.00 (0.00, 0.11)	0.67 (0.52, 0.84)	0.09 (0.02, 0.21)	0.74 (0.61, 0.84)		-	-	1	0.0590402
		PCun L 4 2	A5m, medial area 5(PEm)	Somatomotor	CE	*	-	-	-	0.27 (0.09, 0.43)	0.07 (0.00, 0.27)	0.20 (0.00, 0.37)	0.73 (0.57, 0.91)	0.11 (0.03, 0.24)	0.62 (0.46, 0.81)		-	-	0.045389	0.425763
		PCun R 4 2	A5m, medial area 5(PEm)	Dorsal Attention	E		-	-	-	-	-	-	1.00 (1.00, 1.00)	0.19 (0.09, 0.29)	0.81 (0.71, 0.91)		-	-	-	-
		PCun L 4 3	dmPOS, dorsomedial parietooccipital sulcus(PEr)	Visual	AE		0.34 (0.10, 0.53)	0.06 (0.00, 0.27)	0.13 (0.00, 0.30)	-	-	-	0.66 (0.47, 0.90)	0.23 (0.07, 0.45)	0.58 (0.41, 0.79)		0.16873	0.187622	-	-
		PCun R 4 3	dmPOS, dorsomedial parietooccipital sulcus(PEr)	Visual	AE		0.44 (0.24, 0.61)	0.23 (0.06, 0.45)	0.08 (0.00, 0.28)	-	-	-	0.56 (0.39, 0.76)	0.09 (0.01, 0.24)	0.60 (0.43, 0.78)		0.460557	0.4018	-	-
		PCun L 4 4	A31, area 31 (Lc1)	Default	AE		0.37 (0.15, 0.55)	0.13 (0.01, 0.37)	0.24 (0.02, 0.43)	-	-	-	0.63 (0.45, 0.85)	0.14 (0.03, 0.31)	0.48 (0.32, 0.70)		0.0341005	0.893691	-	-
		PCun R 4 4	A31, area 31 (Lc1)	Default	AE	*	0.39 (0.17, 0.56)	0.15 (0.01, 0.44)	0.21 (0.00, 0.42)	-	-	-	0.61 (0.44, 0.83)	0.07 (0.00, 0.22)	0.57 (0.38, 0.80)		0.130283	0.644851	-	-
	PoG, Postcentral gyrus	PoG L 4 1	A1/2/3ulhf, area 1/2/3(upper limb, head and face region)	Somatomotor	AE		0.39 (0.20, 0.54)	0.20 (0.03, 0.47)	0.33 (0.07, 0.53)	-	-	-	0.61 (0.46, 0.80)	0.04 (0.00, 0.14)	0.43 (0.29, 0.64)		0.0195523	0.0807138	-	-
		PoG R 4 1	A1/2/3ulhf, area 1/2/3(upper limb, head and face region)	Somatomotor	AE		0.22 (0.08, 0.38)	0.54 (0.24, 0.71)	0.00 (0.00, 0.25)	-	-	-	0.78 (0.62, 0.92)	0.03 (0.00, 0.12)	0.43 (0.27, 0.64)		1	0.00491799	-	-
		PoG L 4 2	A1/2/3tonIa, area 1/2/3(tongue and larynx region)	Somatomotor	AE		0.53 (0.34, 0.67)	0.07 (0.00, 0.26)	0.11 (0.00, 0.34)	-	-	-	0.47 (0.33, 0.66)	0.13 (0.01, 0.36)	0.69 (0.45, 0.89)		0.384771	0.00775415	-	-
		PoG R 4 2	A1/2/3tonIa, area 1/2/3(tongue and larynx region)	Somatomotor	AE		0.35 (0.13, 0.53)	0.15 (0.00, 0.42)	0.21 (0.00, 0.41)	-	-	-	0.65 (0.47, 0.87)	0.20 (0.06, 0.41)	0.45 (0.27, 0.69)		0.0827104	0.891434	-	-
		PoG L 4 3	A2, area 2	Dorsal Attention	AE	*	0.34 (0.09, 0.53)	0.01 (0.00, 0.16)	0.08 (0.00, 0.31)	-	-	-	0.66 (0.47, 0.91)	0.21 (0.05, 0.43)	0.70 (0.48, 0.89)		0.497	0.0402577	-	-
		PoG R 4 3	A2, area 2	Somatomotor	AE	*	0.24 (0.03, 0.42)	0.14 (0.00, 0.42)	0.06 (0.00, 0.29)	-	-	-	0.76 (0.58, 0.97)	0.12 (0.02, 0.31)	0.67 (0.46, 0.85)		0.628747	0.833161	-	-
		PoG L 4 4	A1/2/3tru, area 1/2/3(trunk region)	Somatomotor	AE	*	0.42 (0.22, 0.58)	0.40 (0.17, 0.68)	0.20 (0.00, 0.43)	-	-	-	0.58 (0.42, 0.78)	0.03 (0.00, 0.10)	0.38 (0.25, 0.56)		0.156506	0.0161228	-	-
		PoG R 4 4	A1/2/3tru, area 1/2/3(trunk region)	Somatomotor	AE		0.21 (0.05, 0.40)	0.47 (0.14, 0.65)	0.00 (0.00, 0.29)	-	-	-	0.79 (0.60, 0.95)	0.04 (0.00, 0.13)	0.50 (0.33, 0.71)		0.999998	0.0264271	-	-
Insular lobe	INS, Insular gyrus	INS L 6 1	G, hypergranular insula	Somatomotor	AE		0.49 (0.30, 0.64)	0.27 (0.08, 0.53)	0.15 (0.00, 0.36)	-	-	-	0.51 (0.36, 0.70)	0.01 (0.00, 0.09)	0.57 (0.39, 0.81)		0.24119	0.540339	-	-
		INS R 6 1	G, hypergranular insula	Somatomotor	AE		0.44 (0.20, 0.62)	0.23 (0.06, 0.46)	0.07 (0.00, 0.29)	-	-	-	0.56 (0.38, 0.80)	0.03 (0.00, 0.14)	0.67 (0.48, 0.85)		0.533765	0.409464	-	-
		INS L 6 2	vIa, ventral agranular insula	#N/A	AE	*	0.44 (0.25, 0.60)	0.15 (0.01, 0.41)	0.22 (0.00, 0.43)	-	-	-	0.56 (0.40, 0.75)	0.07 (0.00, 0.23)	0.55 (0.37, 0.78)		0.0933212	0.168401	-	-
		INS R 6 2	vIa, ventral agranular insula	Frontoparietal	AE		0.40 (0.18, 0.58)	0.07 (0.00, 0.25)	0.23 (0.03, 0.40)	-	-	-	0.60 (0.42, 0.82)	0.12 (0.02, 0.28)	0.58 (0.41, 0.79)		0.0226558	0.233901	-	-
		INS L 6 3	dIa, dorsal agranular insula	Ventral Attention	CE	*	-	-	-	0.45 (0.30, 0.58)	0.13 (0.02, 0.28)	0.00 (0.00, 0.00)	0.55 (0.42, 0.70)	0.08 (0.01, 0.21)	0.79 (0.63, 0.89)		-	-	1	0.000638636
		INS R 6 3	dIa, dorsal agranular insula	Ventral Attention	AE	*	0.35 (0.14, 0.52)	0.10 (0.00, 0.34)	0.18 (0.00, 0.39)	-	-	-	0.65 (0.48, 0.86)	0.08 (0.01, 0.23)	0.64 (0.45, 0.87)		0.125591	0.262368	-	-
		INS L 6 4	vId/vIg, ventral dysgranular and granular insula	Ventral Attention	AE		0.57 (0.36, 0.71)	0.17 (0.04, 0.35)	0.27 (0.08, 0.45)	-	-	-	0.43 (0.29, 0.64)	0.06 (0.00, 0.19)	0.50 (0.35, 0.70)		0.00806346	0.133741	-	-
		INS R 6 4	vId/vIg, ventral dysgranular and granular insula	Ventral Attention	AE		0.59 (0.40, 0.73)	0.05 (0.00, 0.17)	0.26 (0.05, 0.44)	-	-	-	0.41 (0.27, 0.60)	0.05 (0.00, 0.19)	0.64 (0.46, 0.85)		0.0133837	0.000494147	-	-
		INS L 6 5	dIg, dorsal granular insula	Somatomotor	AE		0.50 (0.27, 0.66)	0.15 (0.01, 0.43)	0.17 (0.00, 0.41)	-	-	-	0.50 (0.34, 0.73)	0.01 (0.00, 0.12)	0.67 (0.44, 0.93)		0.244306	0.196263	-	-
		INS R 6 5	dIg, dorsal granular insula	Somatomotor	AE		0.34 (0.08, 0.55)	0.13 (0.00, 0.41)	0.12 (0.00, 0.35)	-	-	-	0.66 (0.45, 0.92)	0.07 (0.00, 0.23)	0.68 (0.46, 0.88)		0.354194	0.568964	-	-
		INS L 6 6	dId, dorsal dysgranular insula	Ventral Attention	AE		0.58 (0.40, 0.71)	0.04 (0.00, 0.16)	0.18 (0.00, 0.38)	-	-	-	0.42 (0.29, 0.60)	0.20 (0.06, 0.42)	0.58 (0.39, 0.81)		0.0902226	8.35397e-05	-	-
		INS R 6 6	dId, dorsal dysgranular insula	Ventral Attention	AE		0.25 (0.01, 0.46)	0.00 (0.00, 0.34)	0.28 (0.00, 0.49)	-	-	-	0.75 (0.54, 0.99)	0.15 (0.03, 0.34)	0.57 (0.38, 0.81)		0.132925	0.0189918	-	-
Limbic lobe	CG, Cingulate gyrus	CG L 7 1	A23d, dorsal area 23	Default	AE		0.49 (0.30, 0.63)	0.12 (0.01, 0.29)	0.30 (0.12, 0.47)	-	-	-	0.51 (0.37, 0.70)	0.16 (0.05, 0.33)	0.42 (0.28, 0.61)		0.0015306	0.00532927	-	-
		CG R 7 1	A23d, dorsal area 23	Default	AE		0.60 (0.44, 0.73)	0.09 (0.01, 0.23)	0.25 (0.07, 0.42)	-	-	-	0.40 (0.27, 0.56)	0.20 (0.07, 0.39)	0.46 (0.31, 0.66)		0.00811182	0.000790589	-	-
		CG L 7 2	A24rv, rostroventral area 24	#N/A	AE		0.60 (0.41, 0.72)	0.24 (0.09, 0.43)	0.20 (0.00, 0.37)	-	-	-	0.40 (0.28, 0.59)	0.06 (0.00, 0.19)	0.51 (0.35, 0.70)		0.0529255	0.0317219	-	-
		CG R 7 2	A24rv, rostroventral area 24	#N/A	AE		0.43 (0.23, 0.59)	0.08 (0.00, 0.27)	0.39 (0.19, 0.56)	-	-	-	0.57 (0.41, 0.77)	0.10 (0.02, 0.24)	0.43 (0.28, 0.63)		0.000296274	0.0203746	-	-
		CG L 7 3	A32p, pregenual area 32	Default	AE		0.61 (0.44, 0.73)	0.24 (0.08, 0.46)	0.29 (0.05, 0.50)	-	-	-	0.39 (0.27, 0.56)	0.00 (0.00, 0.06)	0.46 (0.31, 0.67)		0.0220703	0.234058	-	-
		CG R 7 3	A32p, pregenual area 32	Ventral Attention	AE		0.58 (0.40, 0.71)	0.15 (0.03, 0.33)	0.27 (0.05, 0.45)	-	-	-	0.42 (0.29, 0.60)	0.05 (0.00, 0.18)	0.54 (0.37, 0.77)		0.0181934	0.0133569	-	-
		CG L 7 4	A23v, ventral area 23	Default	AE	*	0.32 (0.10, 0.50)	0.06 (0.00, 0.35)	0.18 (0.00, 0.41)	-	-	-	0.68 (0.50, 0.90)	0.03 (0.00, 0.17)	0.73 (0.50, 0.95)		0.200793	0.292514	-	-
		CG R 7 4	A23v, ventral area 23	Visual	AE		0.40 (0.18, 0.58)	0.11 (0.00, 0.36)	0.19 (0.00, 0.41)	-	-	-	0.60 (0.42, 0.82)	0.04 (0.00, 0.18)	0.65 (0.45, 0.89)		0.145427	0.177016	-	-
		CG L 7 5	A24cd, caudodorsal area 24	Ventral Attention	AE		0.54 (0.33, 0.69)	0.15 (0.03, 0.34)	0.29 (0.07, 0.47)	-	-	-	0.46 (0.31, 0.67)	0.03 (0.00, 0.13)	0.54 (0.37, 0.75)		0.0110531	0.256602	-	-
		CG R 7 5	A24cd, caudodorsal area 24	Ventral Attention	AE	*	0.38 (0.15, 0.56)	0.05 (0.00, 0.24)	0.36 (0.13, 0.53)	-	-	-	0.62 (0.44, 0.85)	0.05 (0.00, 0.18)	0.54 (0.37, 0.77)		0.00635166	0.943696	-	-
		CG L 7 6	A23c, caudal area 24	Ventral Attention	AE		0.67 (0.51, 0.78)	0.42 (0.23, 0.63)	0.14 (0.00, 0.34)	-	-	-	0.33 (0.22, 0.49)	0.00 (0.00, 0.05)	0.44 (0.30, 0.63)		0.224448	0.230571	-	-
		CG R 7 6	A23c, caudal area 24	Ventral Attention	AE		0.59 (0.42, 0.72)	0.41 (0.22, 0.63)	0.14 (0.00, 0.34)	-	-	-	0.41 (0.28, 0.58)	0.00 (0.00, 0.06)	0.44 (0.31, 0.62)		0.200053	0.80123	-	-
		CG L 7 7	A32sg, subgenual area 32	Default	AE		0.39 (0.18, 0.57)	0.24 (0.06, 0.52)	0.22 (0.00, 0.40)	-	-	-	0.61 (0.43, 0.82)	0.06 (0.01, 0.18)	0.48 (0.34, 0.67)		0.0781819	0.428077	-	-
		CG R 7 7	A32sg, subgenual area 32	Default	AE		0.56 (0.38, 0.69)	0.17 (0.04, 0.35)	0.35 (0.16, 0.51)	-	-	-	0.44 (0.31, 0.62)	0.05 (0.00, 0.15)	0.44 (0.30, 0.62)		0.000779915	0.00435187	-	-
Occipital lobe	MVOcC, MedioVentral occipital cortex	MVOcC L 5 1	cLinG, caudal lingual gyrus	Visual	AE		0.29 (0.05, 0.50)	0.21 (0.02, 0.50)	0.09 (0.00, 0.37)	-	-	-	0.71 (0.50, 0.95)	0.09 (0.01, 0.24)	0.61 (0.39, 0.81)		0.572931	0.576091	-	-
		MVOcC R 5 1	cLinG, caudal lingual gyrus	Visual	AE		0.34 (0.12, 0.53)	0.28 (0.06, 0.53)	0.07 (0.00, 0.29)	-	-	-	0.66 (0.47, 0.88)	0.13 (0.03, 0.31)	0.52 (0.34, 0.69)		0.591023	0.545805	-	-
		MVOcC L 5 2	rCunG, rostral cuneus gyrus	Visual	AE		0.46 (0.24, 0.62)	0.14 (0.02, 0.34)	0.48 (0.28, 0.62)	-	-	-	0.54 (0.38, 0.76)	0.11 (0.03, 0.24)	0.27 (0.17, 0.42)		0.000689089	0.0235937	-	-
		MVOcC R 5 2	rCunG, rostral cuneus gyrus	Visual	AE	*	0.46 (0.26, 0.62)	0.09 (0.00, 0.29)	0.35 (0.14, 0.53)	-	-	-	0.54 (0.38, 0.74)	0.13 (0.02, 0.32)	0.42 (0.27, 0.64)		0.0023438	0.0196132	-	-
		MVOcC L 5 3	cCunG, caudal cuneus gyrus	Visual	AE	*	0.21 (0.00, 0.42)	0.12 (0.00, 0.49)	0.20 (0.00, 0.45)	-	-	-	0.79 (0.58, 1.00)	0.20 (0.06, 0.40)	0.48 (0.27, 0.73)		0.164351	0.787938	-	-
		MVOcC R 5 3	cCunG, caudal cuneus gyrus	Visual	AE		0.43 (0.23, 0.59)	0.19 (0.03, 0.45)	0.26 (0.00, 0.47)	-	-	-	0.57 (0.41, 0.77)	0.06 (0.00, 0.20)	0.49 (0.32, 0.73)		0.0519946	0.579399	-	-
		MVOcC L 5 4	rLinG, rostral lingual gyrus	Visual	AE		0.32 (0.09, 0.51)	0.06 (0.00, 0.30)	0.23 (0.00, 0.42)	-	-	-	0.68 (0.49, 0.91)	0.15 (0.03, 0.35)	0.55 (0.37, 0.79)		0.0485918	0.458856	-	-
		MVOcC R 5 4	rLinG, rostral lingual gyrus	Visual	AE		0.27 (0.02, 0.48)	0.09 (0.00, 0.52)	0.40 (0.00, 0.57)	-	-	-	0.73 (0.52, 0.98)	0.14 (0.03, 0.31)	0.36 (0.23, 0.55)		0.0486749	0.0298535	-	-
		MVOcC L 5 5	vmPOS,ventromedial parietooccipital sulcus	Visual	AE		0.46 (0.27, 0.61)	0.39 (0.16, 0.64)	0.12 (0.00, 0.37)	-	-	-	0.54 (0.39, 0.73)	0.01 (0.00, 0.09)	0.48 (0.31, 0.70)		0.39523	0.821464	-	-
		MVOcC R 5 5	vmPOS,ventromedial parietooccipital sulcus	Visual	AE		0.46 (0.25, 0.62)	0.32 (0.11, 0.61)	0.19 (0.00, 0.40)	-	-	-	0.54 (0.38, 0.75)	0.03 (0.00, 0.15)	0.46 (0.31, 0.66)		0.175698	0.654633	-	-
	LOcC, Lateral occipital cortex	LOcC L 4 1	mOccG, middle occipital gyrus	Visual	AE		0.35 (0.14, 0.54)	0.28 (0.07, 0.58)	0.16 (0.00, 0.38)	-	-	-	0.65 (0.46, 0.86)	0.04 (0.00, 0.15)	0.51 (0.35, 0.72)		0.254665	0.670661	-	-
		LOcC R 4 1	mOccG, middle occipital gyrus	Visual	AE		0.36 (0.15, 0.54)	0.07 (0.00, 0.25)	0.24 (0.05, 0.40)	-	-	-	0.64 (0.46, 0.85)	0.20 (0.07, 0.39)	0.49 (0.34, 0.70)		0.0122448	0.22613	-	-
		LOcC L 4 2	V5/MT+, area V5/MT+	Dorsal Attention	AE		0.42 (0.23, 0.58)	0.24 (0.06, 0.51)	0.19 (0.00, 0.39)	-	-	-	0.58 (0.42, 0.77)	0.03 (0.00, 0.14)	0.54 (0.38, 0.74)		0.114807	0.430408	-	-
		LOcC R 4 2	V5/MT+, area V5/MT+	Visual	AE	*	0.31 (0.09, 0.50)	0.12 (0.00, 0.35)	0.08 (0.00, 0.26)	-	-	-	0.69 (0.50, 0.91)	0.18 (0.05, 0.36)	0.62 (0.44, 0.79)		0.405079	0.250742	-	-
		LOcC L 4 3	OPC, occipital polar cortex	Visual	AE		0.40 (0.19, 0.57)	0.30 (0.10, 0.57)	0.14 (0.00, 0.36)	-	-	-	0.60 (0.43, 0.81)	0.06 (0.01, 0.18)	0.49 (0.33, 0.69)		0.24464	0.860241	-	-
		LOcC R 4 3	OPC, occipital polar cortex	Visual	AE		0.50 (0.31, 0.65)	0.24 (0.08, 0.44)	0.10 (0.00, 0.28)	-	-	-	0.50 (0.35, 0.69)	0.12 (0.03, 0.28)	0.54 (0.38, 0.72)		0.29888	0.0384063	-	-
		LOcC L 4 4	iOccG, inferior occipital gyrus	Visual	AE		0.35 (0.12, 0.54)	0.10 (0.00, 0.35)	0.22 (0.00, 0.42)	-	-	-	0.65 (0.46, 0.88)	0.16 (0.04, 0.34)	0.53 (0.35, 0.75)		0.0618253	0.46428	-	-
		LOcC R 4 4	iOccG, inferior occipital gyrus	Visual	AE		0.54 (0.34, 0.68)	0.19 (0.04, 0.41)	0.24 (0.03, 0.43)	-	-	-	0.46 (0.32, 0.66)	0.07 (0.00, 0.23)	0.50 (0.33, 0.72)		0.0295174	0.0504347	-	-
		LOcC L 2 1	msOccG, medial superior occipital gyrus	Visual	AE		0.56 (0.39, 0.69)	0.27 (0.10, 0.48)	0.12 (0.00, 0.28)	-	-	-	0.44 (0.31, 0.61)	0.10 (0.02, 0.26)	0.51 (0.36, 0.69)		0.193777	0.00237891	-	-
		LOcC R 2 1	msOccG, medial superior occipital gyrus	Visual	AE	*	0.48 (0.29, 0.63)	0.31 (0.12, 0.56)	0.12 (0.00, 0.31)	-	-	-	0.52 (0.37, 0.71)	0.08 (0.01, 0.23)	0.48 (0.34, 0.67)		0.27335	0.117307	-	-
		LOcC L 2 2	lsOccG, lateral superior occipital gyrus	Visual	AE		0.59 (0.41, 0.72)	0.35 (0.17, 0.53)	0.00 (0.00, 0.11)	-	-	-	0.41 (0.28, 0.59)	0.04 (0.00, 0.16)	0.61 (0.46, 0.74)		1	0.0112203	-	-
		LOcC R 2 2	lsOccG, lateral superior occipital gyrus	Visual	AE		0.44 (0.23, 0.60)	0.20 (0.03, 0.46)	0.11 (0.00, 0.33)	-	-	-	0.56 (0.40, 0.77)	0.04 (0.00, 0.17)	0.65 (0.44, 0.86)		0.383223	0.156982	-	-

## Sheet: STable6
STable 6. Standardised parameter estimates (% of total phenotypic variance) for fALFF values
Raw p values are displayed - bold and highlighted p values are significant using the Benjamini-Hochberg procedure with a false discovery rate of .05
							Standardised Squared Parameter Estimates (95% CI)										p values
Lobe	Gyrus	Anatomical	Modified cyto-architectonic	Network (Yeo)	Model	Minimal AIC diff	a112	a212	a222	c112	c212	c222	e112	e212	e222		a22=0	a21=a11	c22=0	c21=c11
Frontal lobe	SFG, Superior frontal gyrus	SFG L 7 1	A8m, medial area 8	Frontoparietal	AE		0.51 (0.30, 0.67)	0.05 (0.00, 0.20)	0.20 (0.00, 0.39)	-	-	-	0.49 (0.33, 0.70)	0.08 (0.00, 0.25)	0.67 (0.47, 0.89)		0.0631257	0.00589505	-	-
		SFG R 7 1	A8m, medial area 8	Ventral Attention	CE	*	-	-	-	0.62 (0.48, 0.72)	0.05 (0.00, 0.15)	0.23 (0.05, 0.39)	0.38 (0.28, 0.52)	0.10 (0.02, 0.24)	0.62 (0.46, 0.81)		-	-	0.0114828	9.78823e-07
		SFG L 7 2	A8dl, dorsolateral area 8	Default	AE		0.68 (0.53, 0.78)	0.17 (0.05, 0.35)	0.38 (0.15, 0.56)	-	-	-	0.32 (0.22, 0.47)	0.02 (0.00, 0.13)	0.43 (0.28, 0.65)		0.00222057	0.00010852	-	-
		SFG R 7 2	A8dl, dorsolateral area 8	Frontoparietal	AE		0.68 (0.53, 0.77)	0.07 (0.00, 0.21)	0.29 (0.05, 0.50)	-	-	-	0.32 (0.23, 0.47)	0.05 (0.00, 0.21)	0.59 (0.38, 0.84)		0.0170097	1.47885e-05	-	-
		SFG L 7 3	A9l, lateral area 9	Default	CE		-	-	-	0.54 (0.40, 0.66)	0.14 (0.04, 0.29)	0.23 (0.06, 0.39)	0.46 (0.34, 0.60)	0.02 (0.00, 0.11)	0.60 (0.45, 0.78)		-	-	0.0103066	0.0102614
		SFG R 7 3	A9l, lateral area 9	Default	AE	*	0.69 (0.55, 0.79)	0.13 (0.03, 0.28)	0.26 (0.03, 0.46)	-	-	-	0.31 (0.21, 0.45)	0.00 (0.00, 0.07)	0.61 (0.43, 0.82)		0.0269982	0.000196374	-	-
		SFG L 7 4	A6dl, dorsolateral area 6	Dorsal Attention	AE		0.69 (0.54, 0.79)	0.17 (0.05, 0.33)	0.22 (0.03, 0.39)	-	-	-	0.31 (0.21, 0.46)	0.05 (0.00, 0.19)	0.55 (0.39, 0.76)		0.0224321	8.85476e-05	-	-
		SFG R 7 4	A6dl, dorsolateral area 6	Dorsal Attention	AE		0.62 (0.45, 0.74)	0.16 (0.04, 0.33)	0.31 (0.14, 0.46)	-	-	-	0.38 (0.26, 0.55)	0.13 (0.03, 0.30)	0.40 (0.27, 0.58)		0.000536757	2.38183e-05	-	-
		SFG L 7 5	A6m, medial area 6	Somatomotor	AE		0.52 (0.32, 0.67)	0.15 (0.03, 0.34)	0.16 (0.00, 0.35)	-	-	-	0.48 (0.33, 0.68)	0.05 (0.00, 0.19)	0.64 (0.45, 0.86)		0.146725	0.0149852	-	-
		SFG R 7 5	A6m, medial area 6	Somatomotor	AE		0.57 (0.37, 0.71)	0.04 (0.00, 0.17)	0.38 (0.17, 0.54)	-	-	-	0.43 (0.29, 0.63)	0.12 (0.02, 0.27)	0.46 (0.31, 0.68)		0.00057605	2.68366e-05	-	-
		SFG L 7 6	A9m, medial area 9	Default	AE		0.62 (0.45, 0.74)	0.12 (0.02, 0.28)	0.36 (0.16, 0.53)	-	-	-	0.38 (0.26, 0.55)	0.05 (0.00, 0.18)	0.47 (0.32, 0.69)		0.000783298	0.000187267	-	-
		SFG R 7 6	A9m, medial area 9	Frontoparietal	AE		0.55 (0.37, 0.69)	0.14 (0.02, 0.32)	0.36 (0.16, 0.53)	-	-	-	0.45 (0.31, 0.63)	0.03 (0.00, 0.13)	0.47 (0.33, 0.66)		0.00132532	0.00452033	-	-
		SFG L 7 7	A10m, medial area 10	Default	AE	*	0.46 (0.25, 0.62)	0.13 (0.01, 0.37)	0.30 (0.03, 0.50)	-	-	-	0.54 (0.38, 0.75)	0.03 (0.00, 0.13)	0.54 (0.37, 0.77)		0.0311526	0.71585	-	-
		SFG R 7 7	A10m, medial area 10	Default	AE		0.41 (0.20, 0.58)	0.09 (0.00, 0.27)	0.46 (0.26, 0.62)	-	-	-	0.59 (0.42, 0.80)	0.07 (0.01, 0.19)	0.38 (0.25, 0.57)		0.000557793	0.0287868	-	-
	MFG, Middle frontal gyrus	MFG L 7 1	A9/46d, dorsal area 9/46	Ventral Attention	CE	*	-	-	-	0.53 (0.38, 0.65)	0.14 (0.03, 0.29)	0.25 (0.07, 0.41)	0.47 (0.35, 0.62)	0.03 (0.00, 0.10)	0.59 (0.44, 0.76)		-	-	0.00701464	0.000467975
		MFG R 7 1	A9/46d, dorsal area 9/46	Frontoparietal	CE	*	-	-	-	0.55 (0.41, 0.66)	0.08 (0.01, 0.19)	0.26 (0.09, 0.41)	0.45 (0.34, 0.59)	0.08 (0.01, 0.18)	0.59 (0.44, 0.77)		-	-	0.00235643	3.22828e-06
		MFG L 7 2	IFJ, inferior frontal junction	Frontoparietal	AE	*	0.33 (0.09, 0.53)	0.10 (0.00, 0.36)	0.10 (0.00, 0.30)	-	-	-	0.67 (0.47, 0.91)	0.06 (0.00, 0.22)	0.74 (0.55, 0.91)		0.402731	0.289184	-	-
		MFG R 7 2	IFJ, inferior frontal junction	Frontoparietal	CE	*	-	-	-	0.41 (0.24, 0.56)	0.16 (0.04, 0.35)	0.14 (0.00, 0.29)	0.59 (0.44, 0.76)	0.09 (0.02, 0.21)	0.61 (0.47, 0.78)		-	-	0.10837	0.111033
		MFG L 7 3	A46, area 46	Frontoparietal	AE		0.54 (0.35, 0.68)	0.19 (0.04, 0.40)	0.44 (0.21, 0.61)	-	-	-	0.46 (0.32, 0.65)	0.02 (0.00, 0.11)	0.35 (0.23, 0.54)		0.000820887	0.0233275	-	-
		MFG R 7 3	A46, area 46	Frontoparietal	CE	*	-	-	-	0.53 (0.39, 0.65)	0.11 (0.01, 0.25)	0.41 (0.25, 0.56)	0.47 (0.35, 0.61)	0.03 (0.00, 0.10)	0.46 (0.34, 0.61)		-	-	9.22267e-06	9.26429e-05
		MFG L 7 4	A9/46v, ventral area 9/46	Frontoparietal	AE		0.54 (0.36, 0.68)	0.25 (0.09, 0.45)	0.36 (0.15, 0.53)	-	-	-	0.46 (0.32, 0.64)	0.05 (0.00, 0.14)	0.35 (0.23, 0.51)		0.00174109	0.0340209	-	-
		MFG R 7 4	A9/46v, ventral area 9/46	Frontoparietal	CE		-	-	-	0.48 (0.32, 0.61)	0.07 (0.00, 0.20)	0.30 (0.14, 0.45)	0.52 (0.39, 0.68)	0.07 (0.01, 0.18)	0.56 (0.42, 0.74)		-	-	0.000571755	0.000320615
		MFG L 7 5	A8vl, ventrolateral area 8	Default	CE		-	-	-	0.48 (0.31, 0.61)	0.08 (0.01, 0.21)	0.25 (0.08, 0.41)	0.52 (0.39, 0.69)	0.05 (0.00, 0.14)	0.63 (0.47, 0.81)		-	-	0.00529372	0.000610806
		MFG R 7 5	A8vl, ventrolateral area 8	Frontoparietal	CE		-	-	-	0.51 (0.37, 0.63)	0.13 (0.03, 0.28)	0.23 (0.06, 0.39)	0.49 (0.37, 0.63)	0.05 (0.00, 0.14)	0.59 (0.44, 0.78)		-	-	0.0103948	0.00650297
		MFG L 7 6	A6vl, ventrolateral area 6	Dorsal Attention	AE		0.52 (0.31, 0.68)	0.13 (0.02, 0.34)	0.07 (0.00, 0.26)	-	-	-	0.48 (0.32, 0.69)	0.09 (0.00, 0.28)	0.71 (0.51, 0.86)		0.49386	0.0078405	-	-
		MFG R 7 6	A6vl, ventrolateral area 6	Dorsal Attention	AE		0.66 (0.50, 0.76)	0.12 (0.02, 0.26)	0.23 (0.04, 0.40)	-	-	-	0.34 (0.24, 0.50)	0.19 (0.06, 0.39)	0.46 (0.31, 0.67)		0.0177332	2.94736e-05	-	-
		MFG L 7 7	A10l, lateral area 10	Limbic	CE		-	-	-	0.29 (0.10, 0.44)	0.11 (0.00, 0.30)	0.19 (0.04, 0.33)	0.71 (0.56, 0.90)	0.21 (0.10, 0.36)	0.49 (0.36, 0.65)		-	-	0.0183839	0.852833
		MFG R 7 7	A10l, lateral area 10	Frontoparietal	AE		0.31 (0.08, 0.49)	0.05 (0.00, 0.29)	0.49 (0.26, 0.65)	-	-	-	0.69 (0.51, 0.92)	0.08 (0.01, 0.22)	0.38 (0.24, 0.57)		0.00845992	0.109445	-	-
	IFG, Inferior frontal gyrus	IFG L 6 1	A44d, dorsal area 44	Frontoparietal	AE		0.35 (0.15, 0.53)	0.06 (0.00, 0.25)	0.02 (0.00, 0.18)	-	-	-	0.65 (0.47, 0.85)	0.29 (0.11, 0.51)	0.63 (0.44, 0.76)		0.821512	0.00992194	-	-
		IFG R 6 1	A44d, dorsal area 44	Dorsal Attention	AE		0.51 (0.31, 0.66)	0.18 (0.03, 0.40)	0.16 (0.00, 0.34)	-	-	-	0.49 (0.34, 0.69)	0.14 (0.03, 0.34)	0.51 (0.35, 0.72)		0.10012	0.029486	-	-
		IFG L 6 2	IFS, inferior frontal sulcus	Frontoparietal	CE	*	-	-	-	0.48 (0.32, 0.61)	0.20 (0.07, 0.37)	0.16 (0.01, 0.30)	0.52 (0.39, 0.68)	0.10 (0.03, 0.23)	0.54 (0.40, 0.70)		-	-	0.0381068	0.0904581
		IFG R 6 2	IFS, inferior frontal sulcus	Frontoparietal	AE		0.46 (0.26, 0.61)	0.13 (0.02, 0.33)	0.25 (0.06, 0.43)	-	-	-	0.54 (0.39, 0.74)	0.10 (0.01, 0.26)	0.51 (0.35, 0.71)		0.0146816	0.383406	-	-
		IFG L 6 3	A45c, caudal area 45	Default	AE		0.35 (0.11, 0.54)	0.01 (0.00, 0.19)	0.20 (0.00, 0.41)	-	-	-	0.65 (0.46, 0.89)	0.19 (0.04, 0.42)	0.60 (0.39, 0.86)		0.0971704	0.0776434	-	-
		IFG R 6 3	A45c, caudal area 45	Default	AE		0.42 (0.22, 0.59)	0.01 (0.00, 0.10)	0.02 (0.00, 0.20)	-	-	-	0.58 (0.41, 0.78)	0.30 (0.11, 0.49)	0.68 (0.48, 0.84)		0.865561	0.000203879	-	-
		IFG L 6 4	A45r, rostral area 45	Default	AE	*	0.53 (0.35, 0.67)	0.26 (0.08, 0.48)	0.11 (0.00, 0.33)	-	-	-	0.47 (0.33, 0.65)	0.02 (0.00, 0.13)	0.62 (0.44, 0.81)		0.375148	0.0537391	-	-
		IFG R 6 4	A45r, rostral area 45	Frontoparietal	AE		0.50 (0.31, 0.65)	0.08 (0.00, 0.24)	0.12 (0.00, 0.31)	-	-	-	0.50 (0.35, 0.69)	0.15 (0.03, 0.34)	0.64 (0.46, 0.84)		0.190958	0.00209754	-	-
		IFG L 6 5	A44op, opercular area 44	Ventral Attention	CE	*	-	-	-	0.41 (0.24, 0.55)	0.19 (0.06, 0.36)	0.04 (0.00, 0.20)	0.59 (0.45, 0.76)	0.10 (0.02, 0.23)	0.66 (0.51, 0.80)		-	-	0.588433	0.0217288
		IFG R 6 5	A44op, opercular area 44	Ventral Attention	AE		0.44 (0.24, 0.60)	0.20 (0.04, 0.43)	0.05 (0.00, 0.25)	-	-	-	0.56 (0.40, 0.76)	0.13 (0.03, 0.33)	0.62 (0.42, 0.76)		0.671701	0.0232495	-	-
		IFG L 6 6	A44v, ventral area 44	Ventral Attention	AE		0.31 (0.09, 0.49)	0.05 (0.00, 0.26)	0.15 (0.00, 0.34)	-	-	-	0.69 (0.51, 0.91)	0.16 (0.04, 0.35)	0.65 (0.45, 0.86)		0.159406	0.210877	-	-
		IFG R 6 6	A44v, ventral area 44	Ventral Attention	AE	*	0.39 (0.19, 0.56)	0.01 (0.00, 0.13)	0.00 (0.00, 0.18)	-	-	-	0.61 (0.44, 0.81)	0.24 (0.08, 0.42)	0.75 (0.56, 0.87)		1	0.000961589	-	-
	OrG, Orbital gyrus	OrG L 6 1	A14m, medial area 14	Default	CE	*	-	-	-	0.27 (0.09, 0.43)	0.15 (0.01, 0.43)	0.24 (0.00, 0.40)	0.73 (0.57, 0.91)	0.12 (0.03, 0.24)	0.49 (0.36, 0.65)		-	-	0.0505536	0.10702
		OrG R 6 1	A14m, medial area 14	Default	AE		0.52 (0.30, 0.68)	0.12 (0.01, 0.30)	0.32 (0.14, 0.48)	-	-	-	0.48 (0.32, 0.70)	0.09 (0.01, 0.23)	0.47 (0.33, 0.65)		0.00114904	0.00625756	-	-
		OrG L 6 2	A12/47o, orbital area 12/47	Default	AE		0.48 (0.27, 0.64)	0.37 (0.17, 0.64)	0.29 (0.03, 0.49)	-	-	-	0.52 (0.36, 0.73)	0.03 (0.00, 0.11)	0.31 (0.20, 0.46)		0.0317583	0.440411	-	-
		OrG R 6 2	A12/47o, orbital area 12/47	Default	AE		0.39 (0.13, 0.58)	0.12 (0.00, 0.35)	0.37 (0.13, 0.54)	-	-	-	0.61 (0.42, 0.87)	0.08 (0.01, 0.21)	0.44 (0.30, 0.64)		0.0112151	0.312511	-	-
		OrG L 6 3	A11l, lateral area 11	Limbic	AE		0.52 (0.31, 0.66)	0.02 (0.00, 0.15)	0.46 (0.23, 0.63)	-	-	-	0.48 (0.34, 0.69)	0.16 (0.03, 0.35)	0.37 (0.22, 0.60)		0.000535734	0.000307366	-	-
		OrG R 6 3	A11l, lateral area 11	Frontoparietal	AE		0.47 (0.25, 0.63)	0.00 (0.00, 0.08)	0.43 (0.17, 0.60)	-	-	-	0.53 (0.37, 0.75)	0.22 (0.08, 0.42)	0.35 (0.21, 0.56)		0.00518552	6.7895e-05	-	-
		OrG L 6 4	A11m, medial area 11	Limbic	AE		0.54 (0.33, 0.69)	0.24 (0.08, 0.46)	0.12 (0.00, 0.30)	-	-	-	0.46 (0.31, 0.67)	0.08 (0.01, 0.22)	0.57 (0.40, 0.76)		0.247159	0.131019	-	-
		OrG R 6 4	A11m, medial area 11	Limbic	CE	*	-	-	-	0.43 (0.27, 0.57)	0.14 (0.03, 0.30)	0.12 (0.00, 0.26)	0.57 (0.43, 0.73)	0.17 (0.07, 0.32)	0.57 (0.43, 0.74)		-	-	0.101075	0.111639
		OrG L 6 5	A13, area 13	Limbic	CE	*	-	-	-	0.45 (0.29, 0.59)	0.18 (0.05, 0.37)	0.18 (0.00, 0.35)	0.55 (0.41, 0.71)	0.09 (0.02, 0.21)	0.55 (0.40, 0.73)		-	-	0.0473243	0.232187
		OrG R 6 5	A13, area 13	Limbic	AE	*	0.50 (0.31, 0.65)	0.18 (0.03, 0.42)	0.24 (0.00, 0.44)	-	-	-	0.50 (0.35, 0.69)	0.06 (0.00, 0.22)	0.52 (0.34, 0.75)		0.0609942	0.263589	-	-
		OrG L 6 6	A12/47l, lateral area 12/47	Default	AE		0.47 (0.27, 0.62)	0.20 (0.05, 0.41)	0.27 (0.06, 0.46)	-	-	-	0.53 (0.38, 0.73)	0.05 (0.00, 0.16)	0.48 (0.33, 0.67)		0.0147991	0.352462	-	-
		OrG R 6 6	A12/47l, lateral area 12/47	Default	CE		-	-	-	0.35 (0.16, 0.51)	0.18 (0.04, 0.37)	0.04 (0.00, 0.22)	0.65 (0.49, 0.84)	0.07 (0.01, 0.19)	0.71 (0.54, 0.85)		-	-	0.684235	0.104923
	PrG, Precentral gyrus	PrG L 6 1	A4hf, area 4(head and face region)	Somatomotor	AE	*	0.40 (0.21, 0.56)	0.08 (0.00, 0.28)	0.18 (0.00, 0.37)	-	-	-	0.60 (0.44, 0.79)	0.07 (0.00, 0.22)	0.67 (0.48, 0.89)		0.0953018	0.209262	-	-
		PrG R 6 1	A4hf, area 4(head and face region)	Somatomotor	AE		0.34 (0.16, 0.51)	0.29 (0.10, 0.47)	0.00 (0.00, 0.14)	-	-	-	0.66 (0.49, 0.84)	0.05 (0.01, 0.16)	0.66 (0.50, 0.80)		1	0.765345	-	-
		PrG L 6 2	A6cdl, caudal dorsolateral area 6	Dorsal Attention	CE		-	-	-	0.49 (0.33, 0.62)	0.18 (0.05, 0.36)	0.08 (0.00, 0.24)	0.51 (0.38, 0.67)	0.06 (0.00, 0.18)	0.69 (0.52, 0.85)		-	-	0.387173	0.00839838
		PrG R 6 2	A6cdl, caudal dorsolateral area 6	Dorsal Attention	CE		-	-	-	0.57 (0.41, 0.68)	0.11 (0.02, 0.24)	0.07 (0.00, 0.22)	0.43 (0.32, 0.59)	0.15 (0.05, 0.31)	0.67 (0.51, 0.84)		-	-	0.372917	3.14609e-05
		PrG L 6 3	A4ul, area 4(upper limb region)	Somatomotor	CE	*	-	-	-	0.39 (0.21, 0.54)	0.14 (0.02, 0.33)	0.12 (0.00, 0.26)	0.61 (0.46, 0.79)	0.15 (0.05, 0.31)	0.58 (0.43, 0.76)		-	-	0.116658	0.211154
		PrG R 6 3	A4ul, area 4(upper limb region)	Somatomotor	CE	*	-	-	-	0.35 (0.17, 0.50)	0.15 (0.02, 0.38)	0.14 (0.00, 0.31)	0.65 (0.50, 0.83)	0.08 (0.02, 0.21)	0.62 (0.46, 0.82)		-	-	0.158929	0.763
		PrG L 6 4	A4t, area 4(trunk region)	Somatomotor	AE	*	0.50 (0.28, 0.66)	0.09 (0.00, 0.27)	0.23 (0.02, 0.42)	-	-	-	0.50 (0.34, 0.72)	0.11 (0.02, 0.28)	0.56 (0.38, 0.80)		0.0330381	0.0640989	-	-
		PrG R 6 4	A4t, area 4(trunk region)	Somatomotor	AE	*	0.43 (0.21, 0.59)	0.11 (0.01, 0.30)	0.23 (0.04, 0.39)	-	-	-	0.57 (0.41, 0.79)	0.19 (0.07, 0.36)	0.48 (0.33, 0.68)		0.0174403	0.3518	-	-
		PrG L 6 5	A4tl, area 4(tongue and larynx region)	Ventral Attention	AE		0.39 (0.15, 0.57)	0.14 (0.00, 0.41)	0.22 (0.00, 0.46)	-	-	-	0.61 (0.43, 0.85)	0.03 (0.00, 0.17)	0.61 (0.40, 0.88)		0.125322	0.493467	-	-
		PrG R 6 5	A4tl, area 4(tongue and larynx region)	Ventral Attention	E	*	-	-	-	-	-	-	1.00 (NA, NA)	0.22 (0.13, 0.32)	0.78 (0.68, 0.87)		-	-	-	-
		PrG L 6 6	A6cvl, caudal ventrolateral area 6	Dorsal Attention	AE		0.48 (0.28, 0.63)	0.06 (0.00, 0.23)	0.17 (0.00, 0.35)	-	-	-	0.52 (0.37, 0.72)	0.14 (0.02, 0.34)	0.63 (0.44, 0.85)		0.103883	0.00520499	-	-
		PrG R 6 6	A6cvl, caudal ventrolateral area 6	Dorsal Attention	AE		0.52 (0.34, 0.66)	0.05 (0.00, 0.17)	0.05 (0.00, 0.23)	-	-	-	0.48 (0.34, 0.66)	0.34 (0.15, 0.55)	0.56 (0.40, 0.74)		0.550467	4.12171e-06	-	-
	PCL, Paracentral lobule	PCL L 2 1	A1/2/3ll, area 1/2/3 (lower limb region)	Ventral Attention	AE	*	0.34 (0.10, 0.53)	0.15 (0.01, 0.39)	0.10 (0.00, 0.28)	-	-	-	0.66 (0.47, 0.90)	0.18 (0.06, 0.37)	0.57 (0.40, 0.76)		0.303848	0.421333	-	-
		PCL R 2 1	A1/2/3ll, area 1/2/3 (lower limb region)	Somatomotor	AE	*	0.34 (0.12, 0.52)	0.22 (0.04, 0.48)	0.13 (0.00, 0.31)	-	-	-	0.66 (0.48, 0.88)	0.15 (0.04, 0.31)	0.51 (0.35, 0.71)		0.24295	0.939521	-	-
		PCL L 2 2	A4ll, area 4, (lower limb region)	Somatomotor	AE		0.39 (0.16, 0.57)	0.21 (0.04, 0.46)	0.10 (0.00, 0.34)	-	-	-	0.61 (0.43, 0.84)	0.06 (0.00, 0.20)	0.63 (0.42, 0.84)		0.437521	0.429115	-	-
		PCL R 2 2	A4ll, area 4, (lower limb region)	Somatomotor	AE	*	0.41 (0.20, 0.58)	0.23 (0.06, 0.49)	0.22 (0.00, 0.42)	-	-	-	0.59 (0.42, 0.80)	0.04 (0.00, 0.15)	0.51 (0.34, 0.73)		0.075507	0.992172	-	-
Temporal lobe	STG, Superior temporal gyrus	STG L 6 1	A38m, medial area 38	Limbic	AE		0.41 (0.16, 0.62)	0.20 (0.01, 0.42)	0.00 (0.00, 0.34)	-	-	-	0.59 (0.38, 0.84)	0.00 (0.00, 0.12)	0.80 (0.54, 0.94)		1	0.0577531	-	-
		STG R 6 1	A38m, medial area 38	Limbic	AE		0.43 (0.18, 0.61)	0.03 (0.00, 0.20)	0.29 (0.08, 0.48)	-	-	-	0.57 (0.39, 0.82)	0.13 (0.01, 0.32)	0.55 (0.37, 0.79)		0.0084408	0.0131346	-	-
		STG L 6 2	A41/42, area 41/42	Somatomotor	CE	*	-	-	-	0.41 (0.22, 0.56)	0.16 (0.03, 0.33)	0.02 (0.00, 0.20)	0.59 (0.44, 0.78)	0.05 (0.00, 0.16)	0.78 (0.60, 0.89)		-	-	0.844525	0.0163674
		STG R 6 2	A41/42, area 41/42	Somatomotor	AE	*	0.54 (0.33, 0.69)	0.04 (0.00, 0.20)	0.15 (0.00, 0.35)	-	-	-	0.46 (0.31, 0.67)	0.05 (0.00, 0.20)	0.76 (0.55, 0.96)		0.18859	0.000581423	-	-
		STG L 6 3	TE1.0 and TE1.2	Somatomotor	AE	*	0.45 (0.24, 0.61)	0.09 (0.00, 0.30)	0.13 (0.00, 0.35)	-	-	-	0.55 (0.39, 0.76)	0.06 (0.00, 0.23)	0.73 (0.51, 0.93)		0.273997	0.032308	-	-
		STG R 6 3	TE1.0 and TE1.2	Somatomotor	CE	*	-	-	-	0.29 (0.09, 0.46)	0.05 (0.00, 0.23)	0.11 (0.00, 0.29)	0.71 (0.54, 0.91)	0.09 (0.01, 0.22)	0.75 (0.57, 0.92)		-	-	0.218778	0.165307
		STG L 6 4	A22c, caudal area 22	Somatomotor	AE	*	0.61 (0.44, 0.72)	0.35 (0.17, 0.55)	0.09 (0.00, 0.29)	-	-	-	0.39 (0.28, 0.56)	0.04 (0.00, 0.17)	0.51 (0.35, 0.70)		0.402412	0.0375912	-	-
		STG R 6 4	A22c, caudal area 22	Somatomotor	AE	*	0.42 (0.21, 0.58)	0.19 (0.03, 0.44)	0.15 (0.00, 0.33)	-	-	-	0.58 (0.42, 0.79)	0.10 (0.01, 0.27)	0.56 (0.39, 0.76)		0.169939	0.260194	-	-
		STG L 6 5	A38l, lateral area 38	Limbic	CE	*	-	-	-	0.36 (0.18, 0.51)	0.25 (0.07, 0.46)	0.09 (0.00, 0.29)	0.64 (0.49, 0.82)	0.02 (0.00, 0.09)	0.65 (0.49, 0.83)		-	-	0.469877	0.972992
		STG R 6 5	A38l, lateral area 38	Limbic	CE		-	-	-	0.42 (0.24, 0.56)	0.13 (0.02, 0.30)	0.11 (0.00, 0.28)	0.58 (0.44, 0.76)	0.07 (0.01, 0.19)	0.69 (0.53, 0.87)		-	-	0.249895	0.147294
		STG L 6 6	A22r, rostral area 22	Default	AE		0.44 (0.25, 0.59)	0.31 (0.10, 0.56)	0.19 (0.00, 0.39)	-	-	-	0.56 (0.41, 0.75)	0.09 (0.02, 0.25)	0.40 (0.25, 0.62)		0.0926174	0.293219	-	-
		STG R 6 6	A22r, rostral area 22	Default	CE	*	-	-	-	0.28 (0.10, 0.44)	0.15 (0.02, 0.36)	0.05 (0.00, 0.23)	0.72 (0.56, 0.90)	0.14 (0.04, 0.29)	0.66 (0.49, 0.81)		-	-	0.593453	0.291896
	MTG, Middle temporal gyrus	MTG L 4 1	A21c, caudal area 21	Default	AE		0.59 (0.43, 0.71)	0.39 (0.22, 0.56)	0.24 (0.09, 0.37)	-	-	-	0.41 (0.29, 0.57)	0.15 (0.06, 0.28)	0.23 (0.15, 0.36)		0.0022638	0.0660018	-	-
		MTG R 4 1	A21c, caudal area 21	Frontoparietal	AE		0.64 (0.47, 0.75)	0.43 (0.25, 0.61)	0.07 (0.00, 0.21)	-	-	-	0.36 (0.25, 0.53)	0.09 (0.02, 0.22)	0.41 (0.30, 0.56)		0.317708	0.0650432	-	-
		MTG L 4 2	A21r, rostral area 21	Default	AE		0.29 (0.09, 0.48)	0.31 (0.10, 0.49)	0.00 (0.00, 0.17)	-	-	-	0.71 (0.52, 0.91)	0.09 (0.02, 0.23)	0.60 (0.45, 0.74)		0.999995	0.956862	-	-
		MTG R 4 2	A21r, rostral area 21	Default	AE	*	0.44 (0.21, 0.61)	0.22 (0.05, 0.45)	0.10 (0.00, 0.30)	-	-	-	0.56 (0.39, 0.79)	0.06 (0.00, 0.21)	0.62 (0.44, 0.80)		0.378128	0.326559	-	-
		MTG L 4 3	A37dl, dorsolateral area 37	Dorsal Attention	CE		-	-	-	0.34 (0.17, 0.49)	0.14 (0.02, 0.30)	0.18 (0.08, 0.29)	0.66 (0.51, 0.83)	0.35 (0.22, 0.51)	0.33 (0.24, 0.46)		-	-	0.0009042	0.0181125
		MTG R 4 3	A37dl, dorsolateral area 37	Dorsal Attention	AE	*	0.45 (0.26, 0.60)	0.40 (0.20, 0.61)	0.12 (0.00, 0.27)	-	-	-	0.55 (0.40, 0.74)	0.12 (0.04, 0.26)	0.36 (0.25, 0.51)		0.129567	0.537665	-	-
		MTG L 4 4	aSTS, anterior superior temporal sulcus	Default	AE		0.51 (0.33, 0.65)	0.37 (0.18, 0.57)	0.09 (0.00, 0.25)	-	-	-	0.49 (0.35, 0.67)	0.13 (0.04, 0.28)	0.41 (0.28, 0.58)		0.294934	0.273858	-	-
		MTG R 4 4	aSTS, anterior superior temporal sulcus	Default	AE	*	0.40 (0.20, 0.57)	0.32 (0.13, 0.54)	0.08 (0.00, 0.25)	-	-	-	0.60 (0.43, 0.80)	0.10 (0.02, 0.24)	0.50 (0.36, 0.67)		0.425639	0.842808	-	-
	ITG, Inferior temporal gyrus	ITG L 7 1	A20iv, intermediate ventral area 20	Limbic	AE		0.39 (0.14, 0.58)	0.37 (0.13, 0.66)	0.18 (0.00, 0.41)	-	-	-	0.61 (0.42, 0.86)	0.04 (0.00, 0.14)	0.42 (0.28, 0.60)		0.287409	0.291161	-	-
		ITG R 7 1	A20iv, intermediate ventral area 20	Limbic	AE	*	0.24 (0.04, 0.48)	0.39 (0.08, 0.58)	0.00 (0.00, 0.33)	-	-	-	0.76 (0.52, 0.96)	0.03 (0.00, 0.14)	0.58 (0.39, 0.78)		0.999999	0.995605	-	-
		ITG L 7 2	A37elv, extreme lateroventral area 37	Dorsal Attention	CE	*	-	-	-	0.35 (0.17, 0.50)	0.10 (0.00, 0.29)	0.16 (0.00, 0.31)	0.65 (0.50, 0.83)	0.16 (0.05, 0.31)	0.58 (0.44, 0.76)		-	-	0.0519531	0.3021
		ITG R 7 2	A37elv, extreme lateroventral area 37	Dorsal Attention	AE		0.36 (0.15, 0.53)	0.16 (0.01, 0.48)	0.31 (0.02, 0.51)	-	-	-	0.64 (0.47, 0.85)	0.10 (0.01, 0.27)	0.43 (0.27, 0.66)		0.0388628	0.404181	-	-
		ITG L 7 3	A20r, rostral area 20	Limbic	AE		0.23 (0.05, 0.47)	0.41 (0.11, 0.58)	0.00 (0.00, 0.30)	-	-	-	0.77 (0.53, 0.95)	0.03 (0.00, 0.14)	0.56 (0.39, 0.76)		1	0.765138	-	-
		ITG R 7 3	A20r, rostral area 20	Limbic	AE		0.45 (0.20, 0.63)	0.07 (0.00, 0.31)	0.16 (0.00, 0.44)	-	-	-	0.55 (0.37, 0.80)	0.09 (0.00, 0.29)	0.68 (0.41, 0.91)		0.297762	0.0490507	-	-
		ITG L 7 4	A20il, intermediate lateral area 20	Default	AE		0.50 (0.33, 0.64)	0.59 (0.38, 0.72)	0.00 (NA, NA)	-	-	-	0.50 (0.36, 0.67)	0.09 (0.03, 0.20)	0.33 (0.22, 0.45)		1	0.927764	-	-
		ITG R 7 4	A20il, intermediate lateral area 20	Limbic	CE	*	-	-	-	0.39 (0.24, 0.53)	0.46 (0.31, 0.59)	0.00 (0.00, 0.07)	0.61 (0.47, 0.76)	0.14 (0.06, 0.24)	0.40 (0.31, 0.52)		-	-	1	0.723786
		ITG L 7 5	A37vl, ventrolateral area 37	Dorsal Attention	CE	*	-	-	-	0.27 (0.09, 0.43)	0.14 (0.00, 0.40)	0.12 (0.00, 0.30)	0.73 (0.57, 0.91)	0.12 (0.03, 0.28)	0.61 (0.45, 0.80)		-	-	0.254004	0.792384
		ITG R 7 5	A37vl, ventrolateral area 37	Dorsal Attention	AE	*	0.29 (0.07, 0.49)	0.21 (0.02, 0.55)	0.21 (0.00, 0.44)	-	-	-	0.71 (0.51, 0.93)	0.11 (0.02, 0.27)	0.47 (0.30, 0.70)		0.203874	0.394202	-	-
		ITG L 7 6	A20cl, caudolateral of area 20	Frontoparietal	AE		0.70 (0.56, 0.79)	0.48 (0.31, 0.65)	0.12 (0.00, 0.25)	-	-	-	0.30 (0.21, 0.44)	0.09 (0.02, 0.23)	0.30 (0.20, 0.44)		0.0840036	0.384352	-	-
		ITG R 7 6	A20cl, caudolateral of area 20	Frontoparietal	CE	*	-	-	-	0.46 (0.30, 0.59)	0.28 (0.13, 0.44)	0.05 (0.00, 0.15)	0.54 (0.41, 0.70)	0.27 (0.15, 0.42)	0.41 (0.30, 0.53)		-	-	0.365568	0.0561256
		ITG L 7 7	A20cv, caudoventral of area 20	Limbic	CE		-	-	-	0.53 (0.39, 0.65)	0.37 (0.22, 0.53)	0.09 (0.00, 0.20)	0.47 (0.35, 0.61)	0.15 (0.07, 0.27)	0.39 (0.28, 0.52)		-	-	0.135966	0.435745
		ITG R 7 7	A20cv, caudoventral of area 20	Limbic	CE		-	-	-	0.49 (0.34, 0.61)	0.36 (0.20, 0.52)	0.04 (0.00, 0.14)	0.51 (0.39, 0.66)	0.28 (0.16, 0.43)	0.32 (0.22, 0.43)		-	-	0.393746	0.087057
	FuG, Fusiform gyrus	FuG L 3 1	A20rv, rostroventral area 20	Limbic	AE		0.25 (0.07, 0.45)	0.41 (0.10, 0.59)	0.00 (0.00, 0.32)	-	-	-	0.75 (0.55, 0.93)	0.02 (0.00, 0.11)	0.57 (0.39, 0.76)		1	0.749362	-	-
		FuG R 3 1	A20rv, rostroventral area 20	Limbic	AE		0.57 (0.37, 0.71)	0.04 (0.00, 0.17)	0.38 (0.17, 0.54)	-	-	-	0.43 (0.29, 0.63)	0.12 (0.02, 0.27)	0.46 (0.31, 0.68)		0.00057605	2.68366e-05	-	-
		FuG L 3 2	A37mv, medioventral area 37	Visual	AE		0.43 (0.23, 0.59)	0.12 (0.01, 0.33)	0.32 (0.09, 0.50)	-	-	-	0.57 (0.41, 0.77)	0.09 (0.02, 0.23)	0.47 (0.32, 0.67)		0.0102443	0.583626	-	-
		FuG R 3 2	A37mv, medioventral area 37	Visual	CE	*	-	-	-	0.34 (0.16, 0.49)	0.24 (0.08, 0.45)	0.16 (0.00, 0.30)	0.66 (0.51, 0.84)	0.18 (0.08, 0.31)	0.41 (0.30, 0.56)		-	-	0.0488367	0.675479
		FuG L 3 3	A37lv, lateroventral area 37	Dorsal Attention	AE	*	0.43 (0.24, 0.58)	0.11 (0.01, 0.29)	0.27 (0.11, 0.42)	-	-	-	0.57 (0.42, 0.76)	0.24 (0.10, 0.43)	0.38 (0.25, 0.56)		0.00272951	0.00548503	-	-
		FuG R 3 3	A37lv, lateroventral area 37	Visual	CE		-	-	-	0.34 (0.17, 0.49)	0.19 (0.05, 0.39)	0.18 (0.04, 0.32)	0.66 (0.51, 0.83)	0.23 (0.11, 0.38)	0.39 (0.28, 0.54)		-	-	0.020641	0.800913
	PhG, Parahippocampal gyrus	PhG L 6 1	A35/36r, rostral area 35/36	Limbic	AE		0.34 (0.12, 0.53)	0.35 (0.10, 0.63)	0.15 (0.00, 0.44)	-	-	-	0.66 (0.47, 0.88)	0.00 (0.00, 0.04)	0.50 (0.34, 0.73)		0.475644	0.879332	-	-
		PhG R 6 1	A35/36r, rostral area 35/36	Limbic	AE		0.39 (0.15, 0.57)	0.13 (0.00, 0.39)	0.26 (0.00, 0.49)	-	-	-	0.61 (0.43, 0.85)	0.02 (0.00, 0.12)	0.60 (0.40, 0.84)		0.0693284	0.447832	-	-
		PhG L 6 2	A35/36c, caudal area 35/36	Limbic	CE	*	-	-	-	0.29 (0.10, 0.46)	0.15 (0.02, 0.42)	0.16 (0.00, 0.35)	0.71 (0.54, 0.90)	0.02 (0.00, 0.11)	0.67 (0.51, 0.86)		-	-	0.214214	0.54006
		PhG R 6 2	A35/36c, caudal area 35/36	Visual	CE		-	-	-	0.33 (0.14, 0.48)	0.10 (0.00, 0.31)	0.13 (0.00, 0.31)	0.67 (0.52, 0.86)	0.07 (0.00, 0.21)	0.71 (0.52, 0.91)		-	-	0.232803	0.414617
		PhG L 6 3	TL, area TL (lateral PPHC, posterior parahippocampal gyrus)	Visual	AE	*	0.45 (0.28, 0.60)	0.36 (0.16, 0.58)	0.11 (0.00, 0.30)	-	-	-	0.55 (0.40, 0.72)	0.08 (0.01, 0.20)	0.45 (0.31, 0.63)		0.259369	0.754809	-	-
		PhG R 6 3	TL, area TL (lateral PPHC, posterior parahippocampal gyrus)	Visual	E		-	-	-	-	-	-	1.00 (1.00, 1.00)	0.29 (0.18, 0.39)	0.71 (0.61, 0.82)		-	-	-	-
		PhG L 6 4	A28/34, area 28/34 (EC, entorhinal cortex)	Limbic	CE		-	-	-	0.39 (0.21, 0.55)	0.12 (0.02, 0.32)	0.25 (0.04, 0.43)	0.61 (0.45, 0.79)	0.02 (0.00, 0.09)	0.60 (0.45, 0.79)		-	-	0.0222448	0.808011
		PhG R 6 4	A28/34, area 28/34 (EC, entorhinal cortex)	Limbic	CE		-	-	-	0.40 (0.22, 0.55)	0.13 (0.02, 0.33)	0.21 (0.00, 0.39)	0.60 (0.45, 0.78)	0.02 (0.00, 0.09)	0.65 (0.48, 0.83)		-	-	0.0744243	0.702529
		PhG L 6 5	TI, area TI(temporal agranular insular cortex)	Limbic	CE	*	-	-	-	0.41 (0.22, 0.56)	0.12 (0.02, 0.31)	0.14 (0.00, 0.33)	0.59 (0.44, 0.78)	0.03 (0.00, 0.12)	0.71 (0.53, 0.90)		-	-	0.187105	0.0570076
		PhG R 6 5	TI, area TI(temporal agranular insular cortex)	Limbic	CE	*	-	-	-	0.32 (0.14, 0.48)	0.01 (0.00, 0.13)	0.07 (0.00, 0.25)	0.68 (0.52, 0.86)	0.13 (0.02, 0.30)	0.78 (0.59, 0.94)		-	-	0.423508	0.00684008
		PhG L 6 6	TH, area TH (medial PPHC)	Visual	AE	*	0.30 (0.07, 0.49)	0.02 (0.00, 0.21)	0.27 (0.04, 0.47)	-	-	-	0.70 (0.51, 0.93)	0.11 (0.01, 0.29)	0.60 (0.40, 0.84)		0.023848	0.563751	-	-
		PhG R 6 6	TH, area TH (medial PPHC)	Visual	AE	*	0.25 (0.04, 0.45)	0.08 (0.00, 0.37)	0.25 (0.00, 0.46)	-	-	-	0.75 (0.55, 0.96)	0.09 (0.01, 0.25)	0.59 (0.40, 0.83)		0.0607748	0.73392	-	-
	pSTS, Posterior superior temporal sulcus	pSTS L 2 1	rpSTS, rostroposterior superior temporal sulcus	Default	AE		0.69 (0.54, 0.79)	0.28 (0.13, 0.43)	0.11 (0.00, 0.25)	-	-	-	0.31 (0.21, 0.46)	0.18 (0.06, 0.36)	0.44 (0.30, 0.61)		0.14368	0.000117741	-	-
		pSTS R 2 1	rpSTS, rostroposterior superior temporal sulcus	Default	AE	*	0.24 (0.02, 0.44)	0.09 (0.00, 0.32)	0.23 (0.02, 0.37)	-	-	-	0.76 (0.56, 0.98)	0.26 (0.13, 0.44)	0.42 (0.29, 0.59)		0.0450529	0.131555	-	-
		pSTS L 2 2	cpSTS, caudoposterior superior temporal sulcus	Ventral Attention	AE	*	0.45 (0.25, 0.60)	0.16 (0.03, 0.34)	0.14 (0.00, 0.28)	-	-	-	0.55 (0.40, 0.75)	0.26 (0.12, 0.45)	0.43 (0.30, 0.60)		0.0437227	0.0823003	-	-
		pSTS R 2 2	cpSTS, caudoposterior superior temporal sulcus	Ventral Attention	AE		0.29 (0.09, 0.48)	0.43 (0.16, 0.63)	0.05 (0.00, 0.25)	-	-	-	0.71 (0.52, 0.91)	0.12 (0.04, 0.28)	0.39 (0.28, 0.54)		0.68644	0.148811	-	-
Parietal lobe	SPL, Superior parietal lobule	SPL L 5 1	A7r, rostral area 7	Dorsal Attention	CE		-	-	-	0.41 (0.24, 0.55)	0.08 (0.01, 0.23)	0.11 (0.00, 0.25)	0.59 (0.45, 0.76)	0.21 (0.09, 0.37)	0.59 (0.45, 0.77)		-	-	0.13809	0.00536216
		SPL R 5 1	A7r, rostral area 7	Dorsal Attention	AE	*	0.31 (0.10, 0.49)	0.09 (0.00, 0.32)	0.28 (0.08, 0.45)	-	-	-	0.69 (0.51, 0.90)	0.14 (0.04, 0.30)	0.48 (0.33, 0.68)		0.0161034	0.428677	-	-
		SPL L 5 2	A7c, caudal area 7	Dorsal Attention	CE	*	-	-	-	0.40 (0.23, 0.54)	0.17 (0.05, 0.33)	0.00 (0.00, 0.14)	0.60 (0.46, 0.77)	0.10 (0.03, 0.23)	0.73 (0.58, 0.84)		-	-	1	0.00408623
		SPL R 5 2	A7c, caudal area 7	Dorsal Attention	CE	*	-	-	-	0.37 (0.20, 0.51)	0.22 (0.07, 0.42)	0.06 (0.00, 0.22)	0.63 (0.49, 0.80)	0.11 (0.03, 0.23)	0.61 (0.46, 0.77)		-	-	0.465024	0.120292
		SPL L 5 3	A5l, lateral area 5	Dorsal Attention	AE		0.58 (0.40, 0.70)	0.22 (0.07, 0.40)	0.04 (0.00, 0.21)	-	-	-	0.42 (0.30, 0.60)	0.11 (0.02, 0.28)	0.64 (0.47, 0.77)		0.677961	0.000693116	-	-
		SPL R 5 3	A5l, lateral area 5	Dorsal Attention	AE	*	0.28 (0.05, 0.48)	0.08 (0.00, 0.32)	0.12 (0.00, 0.27)	-	-	-	0.72 (0.52, 0.95)	0.29 (0.12, 0.52)	0.51 (0.35, 0.70)		0.135356	0.472179	-	-
		SPL L 5 4	A7pc, postcentral area 7	Somatomotor	CE		-	-	-	0.43 (0.26, 0.56)	0.05 (0.00, 0.18)	0.06 (0.00, 0.21)	0.57 (0.44, 0.74)	0.24 (0.10, 0.43)	0.64 (0.49, 0.81)		-	-	0.442435	0.00027238
		SPL R 5 4	A7pc, postcentral area 7	Somatomotor	CE	*	-	-	-	0.44 (0.26, 0.59)	0.12 (0.02, 0.27)	0.19 (0.05, 0.33)	0.56 (0.41, 0.74)	0.23 (0.11, 0.39)	0.46 (0.34, 0.62)		-	-	0.00737665	0.00487037
		SPL L 5 5	A7ip, intraparietal area 7(hIP3)	Dorsal Attention	AE		0.51 (0.33, 0.65)	0.05 (0.00, 0.18)	0.04 (0.00, 0.21)	-	-	-	0.49 (0.35, 0.67)	0.25 (0.09, 0.45)	0.66 (0.48, 0.81)		0.64514	5.29979e-05	-	-
		SPL R 5 5	A7ip, intraparietal area 7(hIP3)	Dorsal Attention	AE	*	0.23 (0.01, 0.43)	0.15 (0.00, 0.48)	0.22 (0.00, 0.38)	-	-	-	0.77 (0.57, 0.99)	0.25 (0.12, 0.42)	0.38 (0.26, 0.55)		0.112643	0.134645	-	-
	IPL, Inferior parietal lobule	IPL L 6 1	A39c, caudal area 39(PGp)	Visual	AE		0.49 (0.30, 0.64)	0.09 (0.00, 0.26)	0.09 (0.00, 0.27)	-	-	-	0.51 (0.36, 0.70)	0.18 (0.04, 0.39)	0.64 (0.45, 0.82)		0.304784	0.00104192	-	-
		IPL R 6 1	A39c, caudal area 39(PGp)	Visual	AE		0.59 (0.42, 0.71)	0.16 (0.04, 0.32)	0.11 (0.00, 0.27)	-	-	-	0.41 (0.29, 0.58)	0.22 (0.07, 0.43)	0.51 (0.35, 0.71)		0.162081	7.68075e-05	-	-
		IPL L 6 2	A39rd, rostrodorsal area 39(Hip3)	Frontoparietal	AE	*	0.50 (0.31, 0.65)	0.21 (0.06, 0.43)	0.16 (0.00, 0.35)	-	-	-	0.50 (0.35, 0.69)	0.05 (0.00, 0.18)	0.58 (0.42, 0.78)		0.148941	0.139055	-	-
		IPL R 6 2	A39rd, rostrodorsal area 39(Hip3)	Frontoparietal	CE	*	-	-	-	0.51 (0.35, 0.63)	0.19 (0.06, 0.34)	0.01 (0.00, 0.15)	0.49 (0.37, 0.65)	0.13 (0.04, 0.28)	0.67 (0.52, 0.79)		-	-	0.925231	0.00218925
		IPL L 6 3	A40rd, rostrodorsal area 40(PFt)	Dorsal Attention	CE		-	-	-	0.38 (0.21, 0.53)	0.16 (0.03, 0.36)	0.08 (0.00, 0.23)	0.62 (0.47, 0.79)	0.13 (0.04, 0.28)	0.63 (0.47, 0.79)		-	-	0.334875	0.0690136
		IPL R 6 3	A40rd, rostrodorsal area 40(PFt)	Dorsal Attention	AE	*	0.23 (0.03, 0.42)	0.27 (0.04, 0.55)	0.12 (0.00, 0.31)	-	-	-	0.77 (0.58, 0.97)	0.21 (0.09, 0.39)	0.39 (0.26, 0.56)		0.360018	0.227945	-	-
		IPL L 6 4	A40c, caudal area 40(PFm)	Default	CE	*	-	-	-	0.35 (0.18, 0.51)	0.22 (0.07, 0.39)	0.00 (0.00, 0.13)	0.65 (0.49, 0.82)	0.15 (0.05, 0.29)	0.63 (0.49, 0.74)		-	-	0.999999	0.0760466
		IPL R 6 4	A40c, caudal area 40(PFm)	Frontoparietal	CE	*	-	-	-	0.33 (0.17, 0.49)	0.36 (0.15, 0.52)	0.00 (0.00, 0.16)	0.67 (0.51, 0.83)	0.11 (0.04, 0.25)	0.53 (0.39, 0.66)		-	-	1	0.842872
		IPL L 6 5	A39rv, rostroventral area 39(PGa)	Dorsal Attention	AE	*	0.43 (0.20, 0.61)	0.16 (0.02, 0.42)	0.15 (0.00, 0.34)	-	-	-	0.57 (0.39, 0.80)	0.07 (0.00, 0.22)	0.63 (0.45, 0.83)		0.216546	0.230454	-	-
		IPL R 6 5	A39rv, rostroventral area 39(PGa)	Default	AE		0.41 (0.19, 0.58)	0.19 (0.03, 0.40)	0.15 (0.00, 0.31)	-	-	-	0.59 (0.42, 0.81)	0.18 (0.06, 0.36)	0.48 (0.33, 0.67)		0.0709774	0.676255	-	-
		IPL L 6 6	A40rv, rostroventral area 40(PFop)	Somatomotor	AE	*	0.28 (0.08, 0.46)	0.12 (0.00, 0.33)	0.00 (0.00, 0.16)	-	-	-	0.72 (0.54, 0.92)	0.21 (0.08, 0.40)	0.67 (0.50, 0.78)		1	0.210268	-	-
		IPL R 6 6	A40rv, rostroventral area 40(PFop)	Somatomotor	AE		0.32 (0.09, 0.52)	0.05 (0.00, 0.27)	0.11 (0.00, 0.29)	-	-	-	0.68 (0.48, 0.91)	0.25 (0.08, 0.49)	0.59 (0.41, 0.79)		0.259996	0.0993048	-	-
	Pcun, Precuneus	PCun L 4 1	A7m, medial area 7(PEp)	Frontoparietal	AE		0.45 (0.26, 0.60)	0.17 (0.03, 0.37)	0.11 (0.00, 0.29)	-	-	-	0.55 (0.40, 0.74)	0.16 (0.04, 0.34)	0.56 (0.39, 0.75)		0.234525	0.138631	-	-
		PCun R 4 1	A7m, medial area 7(PEp)	Frontoparietal	AE		0.51 (0.32, 0.66)	0.03 (0.00, 0.13)	0.05 (0.00, 0.23)	-	-	-	0.49 (0.34, 0.68)	0.24 (0.08, 0.44)	0.68 (0.49, 0.85)		0.573182	0.000107059	-	-
		PCun L 4 2	A5m, medial area 5(PEm)	Somatomotor	CE	*	-	-	-	0.29 (0.11, 0.45)	0.06 (0.00, 0.22)	0.22 (0.06, 0.38)	0.71 (0.55, 0.89)	0.19 (0.08, 0.35)	0.53 (0.39, 0.70)		-	-	0.00714332	0.0174761
		PCun R 4 2	A5m, medial area 5(PEm)	Dorsal Attention	CE		-	-	-	0.32 (0.14, 0.47)	0.02 (0.00, 0.14)	0.07 (0.00, 0.23)	0.68 (0.53, 0.86)	0.21 (0.09, 0.38)	0.70 (0.53, 0.86)		-	-	0.435537	0.00351618
		PCun L 4 3	dmPOS, dorsomedial parietooccipital sulcus(PEr)	Visual	AE		0.51 (0.32, 0.66)	0.11 (0.01, 0.28)	0.15 (0.00, 0.32)	-	-	-	0.49 (0.34, 0.68)	0.24 (0.08, 0.45)	0.50 (0.35, 0.70)		0.0741043	0.00452152	-	-
		PCun R 4 3	dmPOS, dorsomedial parietooccipital sulcus(PEr)	Visual	AE		0.48 (0.26, 0.64)	0.16 (0.02, 0.39)	0.15 (0.00, 0.34)	-	-	-	0.52 (0.36, 0.74)	0.09 (0.01, 0.26)	0.60 (0.42, 0.81)		0.164945	0.219477	-	-
		PCun L 4 4	A31, area 31 (Lc1)	Default	AE		0.43 (0.22, 0.60)	0.23 (0.06, 0.47)	0.20 (0.00, 0.39)	-	-	-	0.57 (0.40, 0.78)	0.11 (0.02, 0.26)	0.46 (0.31, 0.65)		0.0719983	0.837262	-	-
		PCun R 4 4	A31, area 31 (Lc1)	Default	AE		0.50 (0.30, 0.65)	0.10 (0.00, 0.30)	0.18 (0.00, 0.36)	-	-	-	0.50 (0.35, 0.70)	0.14 (0.02, 0.35)	0.58 (0.39, 0.80)		0.0876212	0.0410187	-	-
	PoG, Postcentral gyrus	PoG L 4 1	A1/2/3ulhf, area 1/2/3(upper limb, head and face region)	Somatomotor	CE		-	-	-	0.46 (0.31, 0.58)	0.12 (0.02, 0.29)	0.22 (0.06, 0.37)	0.54 (0.42, 0.69)	0.08 (0.01, 0.20)	0.57 (0.43, 0.75)		-	-	0.00929252	0.495725
		PoG R 4 1	A1/2/3ulhf, area 1/2/3(upper limb, head and face region)	Somatomotor	AE	*	0.31 (0.14, 0.47)	0.42 (0.17, 0.61)	0.00 (0.00, 0.23)	-	-	-	0.69 (0.53, 0.86)	0.02 (0.00, 0.11)	0.56 (0.38, 0.75)		1	0.20574	-	-
		PoG L 4 2	A1/2/3tonIa, area 1/2/3(tongue and larynx region)	Somatomotor	CE	*	-	-	-	0.40 (0.23, 0.54)	0.08 (0.00, 0.22)	0.05 (0.00, 0.23)	0.60 (0.46, 0.77)	0.11 (0.02, 0.25)	0.77 (0.58, 0.90)		-	-	0.583602	0.00607767
		PoG R 4 2	A1/2/3tonIa, area 1/2/3(tongue and larynx region)	Somatomotor	E	*	-	-	-	-	-	-	1.00 (1.00, 1.00)	0.26 (0.17, 0.36)	0.74 (0.64, 0.83)		-	-	-	-
		PoG L 4 3	A2, area 2	Dorsal Attention	CE	*	-	-	-	0.48 (0.30, 0.62)	0.10 (0.01, 0.25)	0.08 (0.00, 0.24)	0.52 (0.38, 0.70)	0.08 (0.01, 0.23)	0.74 (0.57, 0.90)		-	-	0.348989	0.011148
		PoG R 4 3	A2, area 2	Somatomotor	AE	*	0.33 (0.13, 0.50)	0.24 (0.05, 0.48)	0.06 (0.00, 0.24)	-	-	-	0.67 (0.50, 0.87)	0.16 (0.04, 0.34)	0.55 (0.37, 0.72)		0.576017	0.912432	-	-
		PoG L 4 4	A1/2/3tru, area 1/2/3(trunk region)	Somatomotor	CE		-	-	-	0.41 (0.22, 0.57)	0.15 (0.03, 0.32)	0.23 (0.09, 0.37)	0.59 (0.43, 0.78)	0.17 (0.07, 0.30)	0.45 (0.33, 0.61)		-	-	0.0028145	0.0775359
		PoG R 4 4	A1/2/3tru, area 1/2/3(trunk region)	Somatomotor	AE	*	0.30 (0.05, 0.50)	0.15 (0.00, 0.46)	0.18 (0.00, 0.36)	-	-	-	0.70 (0.50, 0.95)	0.16 (0.05, 0.34)	0.51 (0.35, 0.73)		0.119979	0.585853	-	-
Insular lobe	INS, Insular gyrus	INS L 6 1	G, hypergranular insula	Somatomotor	AE		0.44 (0.25, 0.59)	0.26 (0.07, 0.46)	0.00 (NA, 0.19)	-	-	-	0.56 (0.41, 0.75)	0.02 (0.00, 0.14)	0.71 (0.53, 0.85)		1	0.210342	-	-
		INS R 6 1	G, hypergranular insula	Somatomotor	AE	*	0.30 (0.07, 0.50)	0.15 (0.00, 0.47)	0.18 (0.00, 0.41)	-	-	-	0.70 (0.50, 0.93)	0.06 (0.00, 0.22)	0.61 (0.41, 0.84)		0.229094	0.914794	-	-
		INS L 6 2	vIa, ventral agranular insula	#N/A	CE		-	-	-	0.37 (0.20, 0.52)	0.15 (0.03, 0.35)	0.17 (0.00, 0.35)	0.63 (0.48, 0.80)	0.04 (0.00, 0.13)	0.64 (0.48, 0.82)		-	-	0.0947289	0.691167
		INS R 6 2	vIa, ventral agranular insula	Frontoparietal	AE	*	0.44 (0.22, 0.61)	0.14 (0.01, 0.38)	0.18 (0.00, 0.40)	-	-	-	0.56 (0.39, 0.78)	0.05 (0.00, 0.20)	0.63 (0.43, 0.87)		0.161502	0.345433	-	-
		INS L 6 3	dIa, dorsal agranular insula	Ventral Attention	CE	*	-	-	-	0.35 (0.18, 0.50)	0.08 (0.00, 0.23)	0.01 (0.00, 0.17)	0.65 (0.50, 0.82)	0.14 (0.04, 0.30)	0.77 (0.59, 0.87)		-	-	0.886272	0.00785453
		INS R 6 3	dIa, dorsal agranular insula	Ventral Attention	AE		0.42 (0.21, 0.59)	0.11 (0.00, 0.31)	0.20 (0.00, 0.38)	-	-	-	0.58 (0.41, 0.79)	0.10 (0.01, 0.27)	0.59 (0.42, 0.80)		0.0516249	0.151676	-	-
		INS L 6 4	vId/vIg, ventral dysgranular and granular insula	Ventral Attention	CE	*	-	-	-	0.38 (0.21, 0.53)	0.16 (0.03, 0.38)	0.12 (0.00, 0.31)	0.62 (0.47, 0.79)	0.03 (0.00, 0.12)	0.69 (0.53, 0.88)		-	-	0.270416	0.517361
		INS R 6 4	vId/vIg, ventral dysgranular and granular insula	Ventral Attention	CE		-	-	-	0.38 (0.20, 0.53)	0.17 (0.04, 0.38)	0.11 (0.00, 0.30)	0.62 (0.47, 0.80)	0.02 (0.00, 0.11)	0.70 (0.53, 0.87)		-	-	0.334626	0.408336
		INS L 6 5	dIg, dorsal granular insula	Somatomotor	AE		0.37 (0.16, 0.54)	0.37 (0.09, 0.63)	0.09 (0.00, 0.41)	-	-	-	0.63 (0.46, 0.84)	0.00 (0.00, 0.07)	0.53 (0.34, 0.78)		0.642192	0.652251	-	-
		INS R 6 5	dIg, dorsal granular insula	Somatomotor	AE	*	0.31 (0.09, 0.52)	0.33 (0.07, 0.55)	0.03 (0.00, 0.35)	-	-	-	0.69 (0.48, 0.91)	0.01 (0.00, 0.08)	0.64 (0.44, 0.84)		0.887714	0.903942	-	-
		INS L 6 6	dId, dorsal dysgranular insula	Ventral Attention	AE		0.32 (0.09, 0.52)	0.15 (0.00, 0.42)	0.06 (0.00, 0.31)	-	-	-	0.68 (0.48, 0.91)	0.08 (0.00, 0.27)	0.70 (0.48, 0.87)		0.628466	0.323894	-	-
		INS R 6 6	dId, dorsal dysgranular insula	Ventral Attention	AE		0.31 (0.07, 0.52)	0.10 (0.00, 0.39)	0.17 (0.00, 0.39)	-	-	-	0.69 (0.48, 0.93)	0.09 (0.01, 0.26)	0.64 (0.44, 0.86)		0.187064	0.531877	-	-
Limbic lobe	CG, Cingulate gyrus	CG L 7 1	A23d, dorsal area 23	Default	AE		0.38 (0.19, 0.55)	0.08 (0.00, 0.28)	0.18 (0.00, 0.36)	-	-	-	0.62 (0.45, 0.81)	0.16 (0.04, 0.35)	0.58 (0.40, 0.79)		0.0801527	0.174174	-	-
		CG R 7 1	A23d, dorsal area 23	Default	AE		0.55 (0.37, 0.68)	0.11 (0.01, 0.29)	0.12 (0.00, 0.32)	-	-	-	0.45 (0.32, 0.63)	0.13 (0.02, 0.31)	0.65 (0.46, 0.84)		0.271682	0.00239229	-	-
		CG L 7 2	A24rv, rostroventral area 24	#N/A	AE		0.39 (0.17, 0.58)	0.28 (0.08, 0.56)	0.15 (0.00, 0.35)	-	-	-	0.61 (0.42, 0.83)	0.08 (0.01, 0.22)	0.49 (0.34, 0.68)		0.243714	0.878946	-	-
		CG R 7 2	A24rv, rostroventral area 24	#N/A	AE	*	0.17 (0.00, 0.39)	0.22 (0.00, 0.58)	0.22 (0.00, 0.45)	-	-	-	0.83 (0.61, 1.00)	0.11 (0.02, 0.26)	0.46 (0.31, 0.65)		0.38464	0.0384325	-	-
		CG L 7 3	A32p, pregenual area 32	Default	AE		0.50 (0.30, 0.66)	0.21 (0.05, 0.47)	0.21 (0.00, 0.42)	-	-	-	0.50 (0.34, 0.70)	0.01 (0.00, 0.11)	0.57 (0.41, 0.77)		0.109223	0.275782	-	-
		CG R 7 3	A32p, pregenual area 32	Ventral Attention	AE	*	0.46 (0.26, 0.61)	0.09 (0.00, 0.27)	0.29 (0.10, 0.45)	-	-	-	0.54 (0.39, 0.74)	0.10 (0.01, 0.26)	0.52 (0.36, 0.72)		0.00394641	0.0052943	-	-
		CG L 7 4	A23v, ventral area 23	Default	AE	*	0.18 (0.00, 0.41)	0.06 (0.00, 0.46)	0.24 (0.00, 0.45)	-	-	-	0.82 (0.59, 1.00)	0.04 (0.00, 0.18)	0.66 (0.47, 0.89)		0.246183	0.392092	-	-
		CG R 7 4	A23v, ventral area 23	Visual	AE		0.23 (0.00, 0.47)	0.22 (0.00, 0.65)	0.31 (0.00, 0.53)	-	-	-	0.77 (0.53, 1.00)	0.06 (0.00, 0.18)	0.41 (0.28, 0.60)		0.233622	0.0192124	-	-
		CG L 7 5	A24cd, caudodorsal area 24	Ventral Attention	AE		0.49 (0.27, 0.65)	0.14 (0.02, 0.32)	0.17 (0.01, 0.33)	-	-	-	0.51 (0.35, 0.73)	0.15 (0.04, 0.32)	0.54 (0.39, 0.72)		0.0377955	0.113883	-	-
		CG R 7 5	A24cd, caudodorsal area 24	Ventral Attention	AE		0.51 (0.31, 0.66)	0.18 (0.04, 0.39)	0.23 (0.01, 0.42)	-	-	-	0.49 (0.34, 0.69)	0.04 (0.00, 0.15)	0.55 (0.40, 0.75)		0.0380534	0.171449	-	-
		CG L 7 6	A23c, caudal area 24	Ventral Attention	AE		0.56 (0.38, 0.70)	0.27 (0.10, 0.46)	0.00 (0.00, 0.00)	-	-	-	0.44 (0.30, 0.62)	0.05 (0.00, 0.19)	0.68 (0.50, 0.80)		1	0.00611409	-	-
		CG R 7 6	A23c, caudal area 24	Ventral Attention	AE		0.59 (0.43, 0.71)	0.31 (0.14, 0.49)	0.03 (0.00, 0.23)	-	-	-	0.41 (0.29, 0.57)	0.03 (0.00, 0.14)	0.62 (0.45, 0.77)		0.747789	0.0161155	-	-
		CG L 7 7	A32sg, subgenual area 32	Default	AE	*	0.42 (0.19, 0.61)	0.09 (0.00, 0.29)	0.32 (0.12, 0.48)	-	-	-	0.58 (0.39, 0.81)	0.11 (0.02, 0.26)	0.49 (0.34, 0.68)		0.00531762	0.0275581	-	-
		CG R 7 7	A32sg, subgenual area 32	Default	AE	*	0.43 (0.23, 0.59)	0.11 (0.01, 0.31)	0.29 (0.09, 0.46)	-	-	-	0.57 (0.41, 0.77)	0.06 (0.01, 0.19)	0.53 (0.38, 0.73)		0.00817265	0.0230268	-	-
Occipital lobe	MVOcC, MedioVentral occipital cortex	MVOcC L 5 1	cLinG, caudal lingual gyrus	Visual	AE		0.33 (0.09, 0.52)	0.03 (0.00, 0.22)	0.36 (0.14, 0.53)	-	-	-	0.67 (0.48, 0.91)	0.13 (0.03, 0.29)	0.48 (0.32, 0.71)		0.00805687	0.0284526	-	-
		MVOcC R 5 1	cLinG, caudal lingual gyrus	Visual	AE	*	0.33 (0.12, 0.51)	0.07 (0.00, 0.27)	0.21 (0.02, 0.38)	-	-	-	0.67 (0.49, 0.88)	0.21 (0.08, 0.41)	0.51 (0.35, 0.72)		0.0296753	0.252547	-	-
		MVOcC L 5 2	rCunG, rostral cuneus gyrus	Visual	AE		0.43 (0.22, 0.59)	0.23 (0.06, 0.46)	0.35 (0.15, 0.51)	-	-	-	0.57 (0.41, 0.78)	0.13 (0.05, 0.26)	0.29 (0.19, 0.45)		0.00429249	0.0865224	-	-
		MVOcC R 5 2	rCunG, rostral cuneus gyrus	Visual	AE		0.51 (0.31, 0.66)	0.13 (0.01, 0.32)	0.31 (0.12, 0.47)	-	-	-	0.49 (0.34, 0.69)	0.16 (0.04, 0.35)	0.40 (0.26, 0.60)		0.00166427	0.00472779	-	-
		MVOcC L 5 3	cCunG, caudal cuneus gyrus	Visual	AE	*	0.18 (0.00, 0.38)	0.02 (0.00, 0.38)	0.24 (0.00, 0.43)	-	-	-	0.82 (0.62, 1.00)	0.23 (0.10, 0.42)	0.50 (0.33, 0.72)		0.126534	0.10416	-	-
		MVOcC R 5 3	cCunG, caudal cuneus gyrus	Visual	AE	*	0.41 (0.21, 0.56)	0.20 (0.05, 0.44)	0.33 (0.12, 0.51)	-	-	-	0.59 (0.44, 0.79)	0.10 (0.03, 0.23)	0.36 (0.24, 0.54)		0.00578487	0.0980843	-	-
		MVOcC L 5 4	rLinG, rostral lingual gyrus	Visual	AE	*	0.45 (0.23, 0.61)	0.08 (0.00, 0.24)	0.41 (0.25, 0.55)	-	-	-	0.55 (0.39, 0.77)	0.13 (0.04, 0.27)	0.38 (0.26, 0.54)		0.00017882	0.00339006	-	-
		MVOcC R 5 4	rLinG, rostral lingual gyrus	Visual	AE		0.38 (0.14, 0.56)	0.09 (0.00, 0.31)	0.41 (0.20, 0.57)	-	-	-	0.62 (0.44, 0.86)	0.09 (0.01, 0.22)	0.41 (0.28, 0.59)		0.00582174	0.0507539	-	-
		MVOcC L 5 5	vmPOS,ventromedial parietooccipital sulcus	Visual	AE		0.31 (0.12, 0.50)	0.49 (0.17, 0.74)	0.13 (0.00, 0.47)	-	-	-	0.69 (0.50, 0.88)	0.00 (0.00, 0.03)	0.38 (0.25, 0.59)		0.60306	0.0751484	-	-
		MVOcC R 5 5	vmPOS,ventromedial parietooccipital sulcus	Visual	AE		0.47 (0.23, 0.64)	0.28 (0.08, 0.60)	0.26 (0.00, 0.48)	-	-	-	0.53 (0.36, 0.77)	0.02 (0.00, 0.10)	0.45 (0.30, 0.66)		0.10688	0.616059	-	-
	LOcC, Lateral occipital cortex	LOcC L 4 1	mOccG, middle occipital gyrus	Visual	AE		0.41 (0.18, 0.59)	0.24 (0.05, 0.53)	0.18 (0.00, 0.37)	-	-	-	0.59 (0.41, 0.82)	0.06 (0.00, 0.20)	0.52 (0.37, 0.72)		0.137561	0.934352	-	-
		LOcC R 4 1	mOccG, middle occipital gyrus	Visual	AE	*	0.32 (0.11, 0.50)	0.15 (0.01, 0.39)	0.07 (0.00, 0.22)	-	-	-	0.68 (0.50, 0.89)	0.22 (0.08, 0.42)	0.56 (0.40, 0.73)		0.4275	0.468656	-	-
		LOcC L 4 2	V5/MT+, area V5/MT+	Dorsal Attention	AE		0.52 (0.33, 0.66)	0.24 (0.07, 0.46)	0.21 (0.00, 0.37)	-	-	-	0.48 (0.34, 0.67)	0.07 (0.00, 0.22)	0.49 (0.34, 0.67)		0.046001	0.142566	-	-
		LOcC R 4 2	V5/MT+, area V5/MT+	Visual	CE	*	-	-	-	0.36 (0.19, 0.50)	0.10 (0.01, 0.25)	0.16 (0.03, 0.29)	0.64 (0.50, 0.81)	0.31 (0.18, 0.48)	0.43 (0.30, 0.59)		-	-	0.016758	0.0843458
		LOcC L 4 3	OPC, occipital polar cortex	Visual	AE		0.38 (0.16, 0.56)	0.33 (0.11, 0.57)	0.10 (0.00, 0.29)	-	-	-	0.62 (0.44, 0.84)	0.08 (0.01, 0.20)	0.50 (0.35, 0.68)		0.39294	0.790801	-	-
		LOcC R 4 3	OPC, occipital polar cortex	Visual	AE		0.39 (0.20, 0.55)	0.26 (0.09, 0.45)	0.00 (0.00, 0.16)	-	-	-	0.61 (0.45, 0.80)	0.13 (0.04, 0.29)	0.61 (0.45, 0.72)		1	0.217523	-	-
		LOcC L 4 4	iOccG, inferior occipital gyrus	Visual	E	*	-	-	-	-	-	-	1.00 (1.00, 1.00)	0.24 (0.14, 0.34)	0.76 (0.66, 0.86)		-	-	-	-
		LOcC R 4 4	iOccG, inferior occipital gyrus	Visual	AE		0.66 (0.50, 0.76)	0.12 (0.02, 0.26)	0.23 (0.04, 0.40)	-	-	-	0.34 (0.24, 0.50)	0.19 (0.06, 0.39)	0.46 (0.31, 0.67)		0.0177332	2.94736e-05	-	-
		LOcC L 2 1	msOccG, medial superior occipital gyrus	Visual	CE	*	-	-	-	0.42 (0.26, 0.56)	0.16 (0.05, 0.31)	0.02 (0.00, 0.15)	0.58 (0.44, 0.74)	0.22 (0.10, 0.37)	0.60 (0.46, 0.72)		-	-	0.768171	0.00139461
		LOcC R 2 1	msOccG, medial superior occipital gyrus	Visual	AE	*	0.47 (0.28, 0.62)	0.05 (0.00, 0.19)	0.11 (0.00, 0.29)	-	-	-	0.53 (0.38, 0.72)	0.33 (0.13, 0.58)	0.51 (0.34, 0.73)		0.258109	0.000421145	-	-
		LOcC L 2 2	lsOccG, lateral superior occipital gyrus	Visual	AE		0.49 (0.29, 0.64)	0.10 (0.00, 0.29)	0.18 (0.00, 0.35)	-	-	-	0.51 (0.36, 0.71)	0.16 (0.03, 0.36)	0.56 (0.39, 0.77)		0.0575158	0.0163209	-	-
		LOcC R 2 2	lsOccG, lateral superior occipital gyrus	Visual	AE	*	0.37 (0.16, 0.55)	0.14 (0.01, 0.38)	0.18 (0.00, 0.36)	-	-	-	0.63 (0.45, 0.84)	0.13 (0.03, 0.30)	0.55 (0.38, 0.76)		0.0762073	0.456341	-	-

## Sheet: STable7
STable 7. Phenotypic (rV), genetic (rA), common environmental (rC), and unique environmental (rE) correlations between ReHo and fALFF values
Estimates taken from the candidate model with the lowest AIC
					AIC Values
Lobe	Gyrus	Anatomical	Modified cyto-architectonic	Network (Yeo)	ACE	AE	CE	E	Smallest AIC	Minimal AIC diff	rV	rA	rC	rE
Frontal lobe	SFG, Superior frontal gyrus	SFG L 7 1	A8m, medial area 8	Frontoparietal	1297.78	1291.78	1303.6	1325.82	AE		0.78 (0.73, 0.83)	0.72 (0.45, 0.86)	-	0.85 (0.76, 0.91)
		SFG R 7 1	A8m, medial area 8	Ventral Attention	1286.58	1284.31	1283.89	1333.21	CE	*	0.77 (0.72, 0.82)	-	0.84 (0.71, 0.93)	0.75 (0.65, 0.82)
		SFG L 7 2	A8dl, dorsolateral area 8	Default	1265.43	1260.37	1265.77	1293.73	AE		0.80 (0.75, 0.84)	0.96 (0.88, 1.00)	-	0.56 (0.39, 0.70)
		SFG R 7 2	A8dl, dorsolateral area 8	Frontoparietal	1230.95	1228.86	1229.62	1278.4	AE	*	0.80 (0.75, 0.84)	0.87 (0.78, 0.94)	-	0.68 (0.53, 0.79)
		SFG L 7 3	A9l, lateral area 9	Default	1269.63	1268.53	1264.24	1301.9	CE		0.77 (0.71, 0.82)	-	0.88 (0.77, 0.98)	0.68 (0.57, 0.77)
		SFG R 7 3	A9l, lateral area 9	Default	1230.27	1227.86	1228.79	1271.29	AE	*	0.80 (0.75, 0.84)	0.88 (0.78, 0.96)	-	0.68 (0.52, 0.79)
		SFG L 7 4	A6dl, dorsolateral area 6	Dorsal Attention	1236.36	1230.36	1241.43	1271.26	AE		0.82 (0.78, 0.86)	0.91 (0.83, 0.98)	-	0.68 (0.53, 0.79)
		SFG R 7 4	A6dl, dorsolateral area 6	Dorsal Attention	1280.29	1274.91	1277.71	1304.12	AE		0.79 (0.74, 0.83)	0.92 (0.81, 1.00)	-	0.70 (0.56, 0.80)
		SFG L 7 5	A6m, medial area 6	Somatomotor	1199.59	1194.09	1199.51	1215.69	AE		0.86 (0.82, 0.89)	0.94 (0.85, 1.00)	-	0.80 (0.70, 0.87)
		SFG R 7 5	A6m, medial area 6	Somatomotor	1189.58	1183.58	1196.08	1216.15	AE		0.85 (0.82, 0.88)	0.89 (0.79, 0.95)	-	0.85 (0.77, 0.91)
		SFG L 7 6	A9m, medial area 9	Default	1244.3	1241.41	1245.65	1276.32	AE		0.83 (0.78, 0.86)	0.90 (0.81, 0.96)	-	0.74 (0.61, 0.83)
		SFG R 7 6	A9m, medial area 9	Frontoparietal	1276.35	1270.65	1278.05	1303.61	AE		0.80 (0.75, 0.84)	0.89 (0.78, 0.97)	-	0.69 (0.54, 0.80)
		SFG L 7 7	A10m, medial area 10	Default	1321.07	1315.15	1317.15	1329.33	AE	*	0.75 (0.69, 0.80)	0.86 (0.66, 1.00)	-	0.69 (0.56, 0.79)
		SFG R 7 7	A10m, medial area 10	Default	1355.62	1349.88	1353.33	1368.6	AE		0.70 (0.63, 0.75)	0.74 (0.47, 0.89)	-	0.67 (0.53, 0.78)
	MFG, Middle frontal gyrus	MFG L 7 1	A9/46d, dorsal area 9/46	Ventral Attention	1215.43	1213.94	1211.25	1252.71	CE		0.83 (0.79, 0.87)	-	0.88 (0.78, 0.94)	0.79 (0.70, 0.85)
		MFG R 7 1	A9/46d, dorsal area 9/46	Frontoparietal	1318.13	1318.04	1315.89	1356.98	CE		0.74 (0.68, 0.79)	-	0.85 (0.71, 0.95)	0.65 (0.53, 0.75)
		MFG L 7 2	IFJ, inferior frontal junction	Frontoparietal	1316.73	1310.73	1314.07	1323.01	AE		0.78 (0.73, 0.82)	0.69 (-0.06, 0.85)	-	0.82 (0.73, 0.89)
		MFG R 7 2	IFJ, inferior frontal junction	Frontoparietal	1269.98	1265.53	1267.1	1284.31	AE	*	0.82 (0.78, 0.86)	0.87 (0.72, 0.97)	-	0.78 (0.67, 0.86)
		MFG L 7 3	A46, area 46	Frontoparietal	1324.81	1319.19	1320.85	1343.22	AE	*	0.76 (0.70, 0.81)	0.85 (0.71, 0.97)	-	0.68 (0.54, 0.79)
		MFG R 7 3	A46, area 46	Frontoparietal	1307.75	1308.62	1303.05	1345.59	CE		0.76 (0.70, 0.81)	-	0.87 (0.76, 0.97)	0.62 (0.49, 0.73)
		MFG L 7 4	A9/46v, ventral area 9/46	Frontoparietal	1309.86	1304.95	1308.15	1331.83	AE		0.77 (0.71, 0.82)	0.81 (0.64, 0.92)	-	0.75 (0.63, 0.83)
		MFG R 7 4	A9/46v, ventral area 9/46	Frontoparietal	1338.29	1342.99	1332.48	1372.71	CE		0.73 (0.67, 0.79)	-	0.82 (0.68, 0.92)	0.65 (0.52, 0.74)
		MFG L 7 5	A8vl, ventrolateral area 8	Default	1315.6	1313.11	1309.9	1337.61	CE		0.77 (0.71, 0.81)	-	0.87 (0.74, 0.97)	0.67 (0.56, 0.77)
		MFG R 7 5	A8vl, ventrolateral area 8	Frontoparietal	1309.64	1310.78	1305.53	1336.19	CE		0.77 (0.72, 0.82)	-	0.93 (0.82, 1.00)	0.63 (0.51, 0.73)
		MFG L 7 6	A6vl, ventrolateral area 6	Dorsal Attention	1348.24	1342.24	1349	1358.28	AE		0.75 (0.69, 0.80)	0.87 (0.67, 1.00)	-	0.68 (0.53, 0.80)
		MFG R 7 6	A6vl, ventrolateral area 6	Dorsal Attention	1249.61	1243.95	1249.29	1281.6	AE		0.82 (0.77, 0.85)	0.91 (0.83, 0.99)	-	0.68 (0.53, 0.79)
		MFG L 7 7	A10l, lateral area 10	Limbic	1434.41	1430.93	1431.3	1448.34	AE	*	0.63 (0.55, 0.70)	0.54 (-0.02, 0.77)	-	0.68 (0.54, 0.78)
		MFG R 7 7	A10l, lateral area 10	Frontoparietal	1435.89	1436.15	1432.3	1458.79	CE		0.58 (0.50, 0.66)	-	0.58 (0.22, 0.80)	0.60 (0.47, 0.71)
	IFG, Inferior frontal gyrus	IFG L 6 1	A44d, dorsal area 44	Frontoparietal	1279.82	1274.67	1275.59	1282.6	AE	*	0.82 (0.78, 0.85)	0.88 (0.64, 1.00)	-	0.79 (0.70, 0.86)
		IFG R 6 1	A44d, dorsal area 44	Dorsal Attention	1206.88	1204.87	1206.13	1225.72	AE	*	0.85 (0.81, 0.88)	0.90 (0.79, 0.97)	-	0.81 (0.72, 0.88)
		IFG L 6 2	IFS, inferior frontal sulcus	Frontoparietal	1235.6	1230.97	1233.47	1258.61	AE		0.83 (0.79, 0.87)	0.88 (0.77, 0.96)	-	0.79 (0.69, 0.86)
		IFG R 6 2	IFS, inferior frontal sulcus	Frontoparietal	1210.79	1206.33	1207.76	1234.95	AE	*	0.85 (0.81, 0.88)	0.90 (0.80, 0.96)	-	0.80 (0.70, 0.87)
		IFG L 6 3	A45c, caudal area 45	Default	1284.78	1278.78	1281.11	1283.5	AE		0.80 (0.76, 0.84)	0.93 (0.73, 1.00)	-	0.74 (0.62, 0.82)
		IFG R 6 3	A45c, caudal area 45	Default	1322.19	1316.51	1321.39	1327.85	AE		0.78 (0.73, 0.83)	0.94 (0.79, 1.00)	-	0.67 (0.53, 0.78)
		IFG L 6 4	A45r, rostral area 45	Default	1347.89	1343.68	1345.15	1361.87	AE	*	0.74 (0.68, 0.79)	0.84 (0.66, 0.99)	-	0.68 (0.54, 0.78)
		IFG R 6 4	A45r, rostral area 45	Frontoparietal	1321.75	1315.76	1318.6	1338.2	AE		0.76 (0.71, 0.81)	0.82 (0.66, 0.94)	-	0.71 (0.57, 0.81)
		IFG L 6 5	A44op, opercular area 44	Ventral Attention	1243.78	1239.8	1237.89	1254.15	CE	*	0.83 (0.79, 0.86)	-	0.93 (0.82, 1.00)	0.76 (0.67, 0.83)
		IFG R 6 5	A44op, opercular area 44	Ventral Attention	1308.32	1302.97	1306.59	1328.86	AE		0.78 (0.73, 0.82)	0.75 (0.50, 0.87)	-	0.81 (0.71, 0.87)
		IFG L 6 6	A44v, ventral area 44	Ventral Attention	1426.99	1421.25	1423.14	1426.7	AE	*	0.66 (0.59, 0.72)	0.75 (0.29, 1.00)	-	0.62 (0.47, 0.74)
		IFG R 6 6	A44v, ventral area 44	Ventral Attention	1391.71	1386	1386.88	1396.69	AE	*	0.71 (0.64, 0.76)	0.76 (0.43, 0.96)	-	0.68 (0.54, 0.79)
	OrG, Orbital gyrus	OrG L 6 1	A14m, medial area 14	Default	1322.84	1317.37	1318.63	1326.37	AE	*	0.77 (0.71, 0.81)	0.85 (0.60, 1.00)	-	0.72 (0.58, 0.82)
		OrG R 6 1	A14m, medial area 14	Default	1301.38	1295.91	1297.26	1317.21	AE	*	0.77 (0.72, 0.82)	0.90 (0.77, 1.00)	-	0.64 (0.47, 0.76)
		OrG L 6 2	A12/47o, orbital area 12/47	Default	1412.91	1407.17	1414.64	1445.55	AE		0.62 (0.54, 0.69)	0.57 (0.29, 0.74)	-	0.69 (0.53, 0.80)
		OrG R 6 2	A12/47o, orbital area 12/47	Default	1398.76	1393.22	1400.48	1428.96	AE		0.64 (0.56, 0.71)	0.56 (0.21, 0.75)	-	0.73 (0.58, 0.83)
		OrG L 6 3	A11l, lateral area 11	Limbic	1433.1	1430.74	1440.26	1480.81	AE		0.48 (0.38, 0.57)	0.35 (0.04, 0.55)	-	0.65 (0.48, 0.78)
		OrG R 6 3	A11l, lateral area 11	Frontoparietal	1443.58	1437.68	1448.63	1481.03	AE		0.49 (0.39, 0.58)	0.39 (0.06, 0.60)	-	0.60 (0.42, 0.74)
		OrG L 6 4	A11m, medial area 11	Limbic	1343.31	1337.41	1345.15	1360.62	AE		0.73 (0.67, 0.79)	0.74 (0.50, 0.87)	-	0.73 (0.58, 0.83)
		OrG R 6 4	A11m, medial area 11	Limbic	1378.25	1375.06	1377.1	1396.69	AE		0.69 (0.61, 0.75)	0.74 (0.52, 0.90)	-	0.63 (0.45, 0.76)
		OrG L 6 5	A13, area 13	Limbic	1454.89	1449.22	1451.02	1467.59	AE	*	0.59 (0.50, 0.66)	0.81 (0.56, 1.00)	-	0.39 (0.16, 0.59)
		OrG R 6 5	A13, area 13	Limbic	1425.91	1420.06	1423.29	1441.07	AE		0.62 (0.54, 0.69)	0.80 (0.58, 1.00)	-	0.44 (0.22, 0.62)
		OrG L 6 6	A12/47l, lateral area 12/47	Default	1398.38	1392.65	1397.38	1423.3	AE		0.67 (0.59, 0.73)	0.64 (0.38, 0.80)	-	0.69 (0.55, 0.80)
		OrG R 6 6	A12/47l, lateral area 12/47	Default	1341.95	1336.99	1339.37	1373.02	AE		0.73 (0.67, 0.78)	0.77 (0.59, 0.93)	-	0.72 (0.59, 0.82)
	PrG, Precentral gyrus	PrG L 6 1	A4hf, area 4(head and face region)	Somatomotor	1202.36	1196.47	1197.84	1204.8	AE	*	0.86 (0.82, 0.89)	0.93 (0.75, 1.00)	-	0.84 (0.76, 0.89)
		PrG R 6 1	A4hf, area 4(head and face region)	Somatomotor	1171.75	1165.78	1166.58	1166.75	AE	*	0.88 (0.85, 0.91)	1.00 (0.84, 1.00)	-	0.85 (0.79, 0.90)
		PrG L 6 2	A6cdl, caudal dorsolateral area 6	Dorsal Attention	1295.17	1290.37	1291.43	1308.77	AE	*	0.80 (0.75, 0.84)	0.93 (0.81, 1.00)	-	0.67 (0.52, 0.78)
		PrG R 6 2	A6cdl, caudal dorsolateral area 6	Dorsal Attention	1325.78	1321.65	1321.38	1348.77	CE	*	0.77 (0.71, 0.81)	-	0.96 (0.84, 1.00)	0.64 (0.51, 0.74)
		PrG L 6 3	A4ul, area 4(upper limb region)	Somatomotor	1242.16	1236.42	1239.21	1248.48	AE		0.84 (0.80, 0.87)	0.92 (0.79, 1.00)	-	0.78 (0.66, 0.86)
		PrG R 6 3	A4ul, area 4(upper limb region)	Somatomotor	1258.84	1254.83	1254.15	1262.07	CE	*	0.82 (0.78, 0.86)	-	0.93 (0.62, 1.00)	0.82 (0.74, 0.87)
		PrG L 6 4	A4t, area 4(trunk region)	Somatomotor	1314.7	1308.72	1313.94	1327.17	AE		0.78 (0.73, 0.82)	0.86 (0.71, 0.97)	-	0.71 (0.57, 0.81)
		PrG R 6 4	A4t, area 4(trunk region)	Somatomotor	1288.46	1282.96	1284	1296.8	AE	*	0.81 (0.76, 0.84)	0.82 (0.50, 1.00)	-	0.82 (0.73, 0.88)
		PrG L 6 5	A4tl, area 4(tongue and larynx region)	Ventral Attention	1507.73	1502.04	1505.35	1516.68	AE		0.45 (0.35, 0.55)	0.36 (-0.17, 0.69)	-	0.51 (0.31, 0.67)
		PrG R 6 5	A4tl, area 4(tongue and larynx region)	Ventral Attention	1467.59	1462.43	1463	1470.34	AE	*	0.58 (0.50, 0.66)	0.41 (-1.00, 1.00)	-	0.66 (0.50, 0.77)
		PrG L 6 6	A6cvl, caudal ventrolateral area 6	Dorsal Attention	1249.77	1243.77	1250.28	1266.54	AE		0.83 (0.78, 0.86)	0.86 (0.70, 1.00)	-	0.82 (0.72, 0.89)
		PrG R 6 6	A6cvl, caudal ventrolateral area 6	Dorsal Attention	1272.82	1266.83	1270.46	1286.61	AE		0.82 (0.77, 0.85)	0.94 (0.82, 1.00)	-	0.73 (0.60, 0.82)
	PCL, Paracentral lobule	PCL L 2 1	A1/2/3ll, area 1/2/3 (lower limb region)	Ventral Attention	1334.53	1329.78	1328.9	1334.54	CE	*	0.77 (0.72, 0.82)	-	0.74 (-1.00, 1.00)	0.79 (0.71, 0.85)
		PCL R 2 1	A1/2/3ll, area 1/2/3 (lower limb region)	Somatomotor	1319.78	1314.22	1314.36	1316.27	AE	*	0.79 (0.75, 0.83)	0.88 (0.49, 1.00)	-	0.76 (0.64, 0.84)
		PCL L 2 2	A4ll, area 4, (lower limb region)	Somatomotor	1264.62	1258.62	1265.3	1274.87	AE		0.82 (0.78, 0.86)	0.78 (0.49, 0.91)	-	0.85 (0.76, 0.90)
		PCL R 2 2	A4ll, area 4, (lower limb region)	Somatomotor	1262.71	1270.05	1256.96	1284.63	CE		0.82 (0.77, 0.85)	-	0.76 (0.50, 0.88)	0.85 (0.78, 0.89)
Temporal lobe	STG, Superior temporal gyrus	STG L 6 1	A38m, medial area 38	Limbic	1401.34	1395.34	1403.04	1407.56	AE		0.61 (0.52, 0.68)	0.51 (-1.00, 1.00)	-	0.69 (0.53, 0.80)
		STG R 6 1	A38m, medial area 38	Limbic	1404.08	1399.01	1401	1405.71	AE	*	0.64 (0.56, 0.71)	0.74 (-1.00, 1.00)	-	0.64 (0.46, 0.77)
		STG L 6 2	A41/42, area 41/42	Somatomotor	1347.49	1343.86	1342.84	1355.7	CE	*	0.75 (0.69, 0.80)	-	0.83 (0.59, 1.00)	0.72 (0.60, 0.80)
		STG R 6 2	A41/42, area 41/42	Somatomotor	1277.91	1273.11	1277.68	1300.2	AE		0.80 (0.75, 0.84)	0.86 (0.74, 0.95)	-	0.72 (0.59, 0.82)
		STG L 6 3	TE1.0 and TE1.2	Somatomotor	1448.55	1444.06	1444.57	1480.52	AE	*	0.53 (0.43, 0.61)	0.44 (0.13, 0.65)	-	0.61 (0.44, 0.74)
		STG R 6 3	TE1.0 and TE1.2	Somatomotor	1475.84	1471.26	1475.71	1495.27	AE		0.53 (0.43, 0.61)	0.41 (-0.12, 0.70)	-	0.62 (0.44, 0.74)
		STG L 6 4	A22c, caudal area 22	Somatomotor	1281.3	1278.04	1278.03	1307.86	CE	*	0.80 (0.75, 0.84)	-	0.91 (0.79, 1.00)	0.71 (0.59, 0.80)
		STG R 6 4	A22c, caudal area 22	Somatomotor	1410.14	1404.21	1406.99	1417.03	AE		0.67 (0.60, 0.74)	0.73 (0.43, 0.95)	-	0.64 (0.47, 0.76)
		STG L 6 5	A38l, lateral area 38	Limbic	1507.2	1501.87	1504.13	1525.82	AE		0.42 (0.31, 0.51)	0.14 (-0.59, 0.48)	-	0.59 (0.41, 0.73)
		STG R 6 5	A38l, lateral area 38	Limbic	1488.1	1483.07	1484.85	1509.27	AE	*	0.47 (0.36, 0.56)	0.36 (-0.02, 0.63)	-	0.55 (0.36, 0.70)
		STG L 6 6	A22r, rostral area 22	Default	1208.9	1203.75	1204.1	1219.44	AE	*	0.85 (0.81, 0.88)	0.92 (0.81, 0.99)	-	0.80 (0.71, 0.87)
		STG R 6 6	A22r, rostral area 22	Default	1308.24	1302.51	1302.95	1310.42	AE	*	0.80 (0.75, 0.84)	0.83 (0.51, 0.97)	-	0.78 (0.68, 0.86)
	MTG, Middle temporal gyrus	MTG L 4 1	A21c, caudal area 21	Default	1185.12	1182.76	1181.8	1215.4	CE	*	0.86 (0.83, 0.89)	-	0.98 (0.92, 1.00)	0.75 (0.66, 0.82)
		MTG R 4 1	A21c, caudal area 21	Frontoparietal	1144.57	1139.77	1147.78	1184.89	AE		0.87 (0.84, 0.90)	0.97 (0.92, 1.00)	-	0.66 (0.51, 0.78)
		MTG L 4 2	A21r, rostral area 21	Default	1420.65	1414.66	1419.51	1430.47	AE		0.64 (0.57, 0.71)	0.56 (-1.00, 1.00)	-	0.71 (0.56, 0.81)
		MTG R 4 2	A21r, rostral area 21	Default	1422.44	1419.06	1420.75	1436.16	AE	*	0.62 (0.54, 0.69)	0.65 (0.33, 0.87)	-	0.60 (0.42, 0.74)
		MTG L 4 3	A37dl, dorsolateral area 37	Dorsal Attention	1273.53	1267.53	1273.39	1284.66	AE		0.82 (0.78, 0.86)	0.93 (0.82, 1.00)	-	0.71 (0.57, 0.82)
		MTG R 4 3	A37dl, dorsolateral area 37	Dorsal Attention	1253.21	1247.26	1248.19	1253.95	AE	*	0.82 (0.78, 0.86)	1.00 (0.85, 1.00)	-	0.73 (0.63, 0.82)
		MTG L 4 4	aSTS, anterior superior temporal sulcus	Default	1263.28	1260.07	1259.04	1279.48	CE	*	0.82 (0.78, 0.86)	-	0.92 (0.81, 1.00)	0.75 (0.65, 0.82)
		MTG R 4 4	aSTS, anterior superior temporal sulcus	Default	1265.12	1259.12	1261.44	1268.76	AE		0.82 (0.78, 0.86)	0.96 (0.83, 1.00)	-	0.71 (0.58, 0.81)
	ITG, Inferior temporal gyrus	ITG L 7 1	A20iv, intermediate ventral area 20	Limbic	1290.89	1285.01	1287.82	1305.7	AE		0.77 (0.72, 0.82)	0.84 (0.67, 0.95)	-	0.72 (0.57, 0.82)
		ITG R 7 1	A20iv, intermediate ventral area 20	Limbic	1216.78	1210.88	1211.59	1211.34	AE	*	0.84 (0.80, 0.87)	0.90 (-1.00, 1.00)	-	0.81 (0.71, 0.88)
		ITG L 7 2	A37elv, extreme lateroventral area 37	Dorsal Attention	1357.67	1355.41	1354.61	1373.79	CE	*	0.74 (0.68, 0.79)	-	0.80 (0.58, 0.96)	0.71 (0.60, 0.79)
		ITG R 7 2	A37elv, extreme lateroventral area 37	Dorsal Attention	1449.48	1445.63	1444.56	1455.38	CE	*	0.61 (0.52, 0.68)	-	0.70 (0.32, 0.95)	0.56 (0.42, 0.68)
		ITG L 7 3	A20r, rostral area 20	Limbic	1430.48	1424.48	1431.18	1435.48	AE		0.58 (0.49, 0.66)	0.39 (-0.47, 0.39)	-	0.70 (0.52, 0.82)
		ITG R 7 3	A20r, rostral area 20	Limbic	1467.48	1463.35	1467.6	1476.93	AE		0.48 (0.38, 0.57)	0.41 (-0.09, 0.74)	-	0.54 (0.33, 0.70)
		ITG L 7 4	A20il, intermediate lateral area 20	Default	1288.91	1285.82	1284	1310.9	CE	*	0.79 (0.74, 0.84)	-	0.91 (0.79, 1.00)	0.71 (0.60, 0.79)
		ITG R 7 4	A20il, intermediate lateral area 20	Limbic	1318.54	1314.27	1314.58	1334.05	AE	*	0.77 (0.72, 0.82)	0.91 (0.75, 1.00)	-	0.67 (0.52, 0.78)
		ITG L 7 5	A37vl, ventrolateral area 37	Dorsal Attention	1376.66	1373.31	1373.25	1375.48	CE	*	0.73 (0.67, 0.79)	-	0.81 (0.81, 1.00)	0.71 (0.60, 0.79)
		ITG R 7 5	A37vl, ventrolateral area 37	Dorsal Attention	1372.71	1367.04	1369.32	1372.9	AE		0.73 (0.67, 0.79)	0.71 (0.53, 0.96)	-	0.74 (0.61, 0.84)
		ITG L 7 6	A20cl, caudolateral of area 20	Frontoparietal	1124.28	1120.78	1125.33	1167.91	AE		0.89 (0.86, 0.91)	0.95 (0.90, 0.98)	-	0.75 (0.63, 0.84)
		ITG R 7 6	A20cl, caudolateral of area 20	Frontoparietal	1144.62	1141.61	1146.17	1173.47	AE		0.88 (0.84, 0.90)	0.93 (0.85, 1.00)	-	0.82 (0.70, 0.89)
		ITG L 7 7	A20cv, caudoventral of area 20	Limbic	1260.84	1263.66	1256.24	1310.8	CE		0.79 (0.74, 0.83)	-	0.88 (0.79, 0.96)	0.67 (0.55, 0.76)
		ITG R 7 7	A20cv, caudoventral of area 20	Limbic	1198.4	1197.34	1195.61	1234.96	CE	*	0.85 (0.81, 0.88)	-	0.96 (0.89, 1.00)	0.73 (0.62, 0.81)
	FuG, Fusiform gyrus	FuG L 3 1	A20rv, rostroventral area 20	Limbic	1307.35	1301.35	1304.47	1305.09	AE		0.70 (0.63, 0.76)	0.70 (0.20, 1.00)	-	0.70 (0.54, 0.81)
		FuG R 3 1	A20rv, rostroventral area 20	Limbic	1189.58	1183.58	1196.08	1216.15	AE		0.85 (0.82, 0.88)	0.89 (0.79, 0.95)	-	0.85 (0.77, 0.91)
		FuG L 3 2	A37mv, medioventral area 37	Visual	1281.23	1275.39	1277.38	1289.64	AE	*	0.80 (0.75, 0.84)	0.86 (0.68, 0.98)	-	0.77 (0.66, 0.84)
		FuG R 3 2	A37mv, medioventral area 37	Visual	1327.71	1325.14	1323.24	1344.8	CE	*	0.76 (0.70, 0.81)	-	0.88 (0.73, 1.00)	0.68 (0.57, 0.77)
		FuG L 3 3	A37lv, lateroventral area 37	Dorsal Attention	1233.6	1230.13	1231	1247.68	AE	*	0.83 (0.79, 0.86)	0.85 (0.67, 0.95)	-	0.82 (0.73, 0.88)
		FuG R 3 3	A37lv, lateroventral area 37	Visual	1303.57	1303.09	1297.57	1312.87	CE		0.79 (0.74, 0.83)	-	0.83 (0.61, 0.94)	0.77 (0.68, 0.83)
	PhG, Parahippocampal gyrus	PhG L 6 1	A35/36r, rostral area 35/36	Limbic	1338.19	1332.19	1333.39	1333.6	AE	*	0.69 (0.62, 0.75)	1.00 (0.66, 1.00)	-	0.61 (0.47, 0.73)
		PhG R 6 1	A35/36r, rostral area 35/36	Limbic	1291.47	1287.68	1291.55	1299.66	AE		0.71 (0.65, 0.77)	0.76 (0.45, 0.93)	-	0.68 (0.53, 0.79)
		PhG L 6 2	A35/36c, caudal area 35/36	Limbic	1546.14	1541.79	1540.28	1552.73	CE	*	0.16 (0.04, 0.27)	-	0.42 (-0.06, 1.00)	0.05 (-0.14, 0.24)
		PhG R 6 2	A35/36c, caudal area 35/36	Visual	1515.47	1512.22	1509.59	1516.91	CE		0.19 (0.07, 0.30)	-	0.09 (-1.00, 0.95)	0.22 (0.04, 0.39)
		PhG L 6 3	TL, area TL (lateral PPHC, posterior parahippocampal gyrus)	Visual	1338.85	1335.48	1333.27	1366.43	CE		0.69 (0.62, 0.75)	-	0.72 (0.52, 0.86)	0.67 (0.55, 0.76)
		PhG R 6 3	TL, area TL (lateral PPHC, posterior parahippocampal gyrus)	Visual	1415.76	1410.31	1409.76	1405.1	E		0.66 (0.59, 0.72)	-	-	0.66 (0.59, 0.72)
		PhG L 6 4	A28/34, area 28/34 (EC, entorhinal cortex)	Limbic	1538.76	1534.64	1533.5	1547.73	CE	*	0.23 (0.11, 0.34)	-	0.42 (-0.04, 1.00)	0.14 (-0.06, 0.33)
		PhG R 6 4	A28/34, area 28/34 (EC, entorhinal cortex)	Limbic	1505.78	1504.4	1503.1	1517.28	CE	*	0.32 (0.21, 0.43)	-	0.30 (-1.00, 1.00)	0.34 (0.16, 0.51)
		PhG L 6 5	TI, area TI(temporal agranular insular cortex)	Limbic	1402.7	1400.05	1397.35	1412.42	CE		0.61 (0.53, 0.69)	-	0.80 (0.54, 1.00)	0.51 (0.35, 0.64)
		PhG R 6 5	TI, area TI(temporal agranular insular cortex)	Limbic	1329.45	1324.49	1328.9	1339.83	AE		0.71 (0.64, 0.77)	0.86 (0.67, 1.00)	-	0.59 (0.41, 0.72)
		PhG L 6 6	TH, area TH (medial PPHC)	Visual	1519.76	1514.17	1513.81	1517.36	CE	*	0.43 (0.32, 0.52)	-	1.00 (-1.00, 1.00)	0.49 (0.34, 0.60)
		PhG R 6 6	TH, area TH (medial PPHC)	Visual	1548.76	1543.04	1547.95	1551.73	AE		0.28 (0.17, 0.39)	-0.27 (-1.00, 0.33)	-	0.48 (0.28, 0.64)
	pSTS, Posterior superior temporal sulcus	pSTS L 2 1	rpSTS, rostroposterior superior temporal sulcus	Default	1228.93	1223.53	1232.25	1273.59	AE		0.83 (0.78, 0.86)	0.88 (0.80, 0.95)	-	0.72 (0.58, 0.83)
		pSTS R 2 1	rpSTS, rostroposterior superior temporal sulcus	Default	1254.06	1248.34	1250.98	1257.05	AE		0.84 (0.80, 0.87)	0.98 (0.86, 1.00)	-	0.76 (0.65, 0.84)
		pSTS L 2 2	cpSTS, caudoposterior superior temporal sulcus	Ventral Attention	1213.28	1207.54	1210.55	1221.17	AE		0.86 (0.82, 0.89)	0.89 (0.72, 0.98)	-	0.84 (0.76, 0.90)
		pSTS R 2 2	cpSTS, caudoposterior superior temporal sulcus	Ventral Attention	1370.05	1364.05	1365.3	1364.57	AE	*	0.75 (0.70, 0.80)	1.00 (0.77, 1.00)	-	0.66 (0.55, 0.76)
Parietal lobe	SPL, Superior parietal lobule	SPL L 5 1	A7r, rostral area 7	Dorsal Attention	1289.4	1285.55	1285.45	1300.56	CE	*	0.80 (0.75, 0.84)	-	0.83 (0.62, 0.95)	0.79 (0.71, 0.85)
		SPL R 5 1	A7r, rostral area 7	Dorsal Attention	1392.65	1386.7	1389.63	1393.23	AE		0.69 (0.63, 0.75)	0.62 (-0.05, 0.62)	-	0.72 (0.60, 0.81)
		SPL L 5 2	A7c, caudal area 7	Dorsal Attention	1433.12	1428.71	1429.43	1444.23	AE	*	0.62 (0.54, 0.69)	0.71 (0.41, 0.96)	-	0.57 (0.40, 0.70)
		SPL R 5 2	A7c, caudal area 7	Dorsal Attention	1439.21	1434.99	1435.14	1456.91	AE	*	0.61 (0.52, 0.68)	0.67 (0.39, 0.87)	-	0.57 (0.40, 0.70)
		SPL L 5 3	A5l, lateral area 5	Dorsal Attention	1299.35	1293.73	1298.13	1316.58	AE		0.79 (0.74, 0.83)	0.85 (0.69, 0.97)	-	0.76 (0.63, 0.85)
		SPL R 5 3	A5l, lateral area 5	Dorsal Attention	1339.28	1334.21	1336.36	1360.9	AE		0.75 (0.69, 0.80)	0.49 (-0.52, 0.49)	-	0.86 (0.78, 0.91)
		SPL L 5 4	A7pc, postcentral area 7	Somatomotor	1272.28	1269.21	1266.32	1281.6	CE		0.81 (0.76, 0.85)	-	0.86 (0.67, 0.98)	0.79 (0.70, 0.85)
		SPL R 5 4	A7pc, postcentral area 7	Somatomotor	1300.12	1294.82	1295.82	1312.2	AE	*	0.80 (0.75, 0.84)	0.80 (0.56, 0.92)	-	0.80 (0.69, 0.87)
		SPL L 5 5	A7ip, intraparietal area 7(hIP3)	Dorsal Attention	1349.86	1345.05	1348.1	1361.84	AE		0.74 (0.69, 0.79)	0.87 (0.69, 1.00)	-	0.66 (0.52, 0.77)
		SPL R 5 5	A7ip, intraparietal area 7(hIP3)	Dorsal Attention	1320.77	1315.71	1318.22	1319.15	AE		0.79 (0.74, 0.83)	0.81 (0.00, 0.96)	-	0.78 (0.68, 0.86)
	IPL, Inferior parietal lobule	IPL L 6 1	A39c, caudal area 39(PGp)	Visual	1326.53	1320.99	1326.58	1341.8	AE		0.76 (0.71, 0.81)	0.86 (0.71, 0.97)	-	0.68 (0.53, 0.79)
		IPL R 6 1	A39c, caudal area 39(PGp)	Visual	1235.87	1230.32	1235.77	1258.32	AE		0.84 (0.79, 0.87)	0.91 (0.80, 1.00)	-	0.80 (0.70, 0.87)
		IPL L 6 2	A39rd, rostrodorsal area 39(Hip3)	Frontoparietal	1314.45	1309.83	1310.33	1327.45	AE	*	0.76 (0.70, 0.80)	0.90 (0.70, 1.00)	-	0.71 (0.57, 0.80)
		IPL R 6 2	A39rd, rostrodorsal area 39(Hip3)	Frontoparietal	1366.31	1362.47	1362.88	1396.55	AE	*	0.67 (0.60, 0.73)	0.73 (0.54, 0.87)	-	0.62 (0.46, 0.74)
		IPL L 6 3	A40rd, rostrodorsal area 40(PFt)	Dorsal Attention	1280.79	1276.64	1275.51	1281.69	CE	*	0.82 (0.77, 0.85)	-	0.96 (0.73, 1.00)	0.78 (0.70, 0.85)
		IPL R 6 3	A40rd, rostrodorsal area 40(PFt)	Dorsal Attention	1311.14	1305.42	1307.47	1310.76	AE		0.79 (0.74, 0.83)	0.65 (-1.00, 1.00)	-	0.83 (0.74, 0.89)
		IPL L 6 4	A40c, caudal area 40(PFm)	Default	1302.11	1297.7	1296.16	1303.36	CE	*	0.79 (0.74, 0.83)	-	0.99 (0.84, 1.00)	0.70 (0.61, 0.79)
		IPL R 6 4	A40c, caudal area 40(PFm)	Frontoparietal	1344.21	1340.34	1338.63	1348.7	CE	*	0.75 (0.69, 0.80)	-	0.93 (0.77, 1.00)	0.65 (0.53, 0.74)
		IPL L 6 5	A39rv, rostroventral area 39(PGa)	Dorsal Attention	1293.74	1290.4	1289.14	1301.23	CE	*	0.79 (0.74, 0.83)	-	0.83 (0.55, 0.99)	0.78 (0.70, 0.85)
		IPL R 6 5	A39rv, rostroventral area 39(PGa)	Default	1361.46	1355.82	1357.78	1362.53	AE	*	0.75 (0.69, 0.79)	0.92 (0.57, 1.00)	-	0.70 (0.56, 0.80)
		IPL L 6 6	A40rv, rostroventral area 40(PFop)	Somatomotor	1426.74	1420.92	1423.78	1428.06	AE		0.66 (0.59, 0.73)	0.75 (0.35, 0.99)	-	0.62 (0.47, 0.74)
		IPL R 6 6	A40rv, rostroventral area 40(PFop)	Somatomotor	1454.4	1448.44	1458.6	1470.4	AE		0.59 (0.51, 0.67)	0.78 (0.56, 1.00)	-	0.45 (0.23, 0.63)
	Pcun, Precuneus	PCun L 4 1	A7m, medial area 7(PEp)	Frontoparietal	1389.86	1383.86	1388.02	1408.53	AE		0.69 (0.62, 0.75)	0.65 (0.36, 0.83)	-	0.72 (0.59, 0.82)
		PCun R 4 1	A7m, medial area 7(PEp)	Frontoparietal	1406.11	1403.43	1406.48	1427.82	AE		0.65 (0.58, 0.72)	0.64 (0.35, 0.83)	-	0.68 (0.54, 0.79)
		PCun L 4 2	A5m, medial area 5(PEm)	Somatomotor	1288.86	1283.94	1285.54	1298.59	AE	*	0.80 (0.75, 0.84)	0.74 (0.25, 0.89)	-	0.83 (0.75, 0.89)
		PCun R 4 2	A5m, medial area 5(PEm)	Dorsal Attention	1310.61	1307.17	1304.69	1320.2	CE		0.79 (0.74, 0.83)	-	0.67 (-1.00, 1.00)	0.83 (0.76, 0.88)
		PCun L 4 3	dmPOS, dorsomedial parietooccipital sulcus(PEr)	Visual	1292.31	1286.31	1292.3	1299.87	AE		0.80 (0.75, 0.84)	0.90 (0.73, 1.00)	-	0.75 (0.62, 0.83)
		PCun R 4 3	dmPOS, dorsomedial parietooccipital sulcus(PEr)	Visual	1323.02	1319.06	1321.07	1340.84	AE		0.77 (0.71, 0.81)	0.77 (0.53, 0.89)	-	0.76 (0.64, 0.84)
		PCun L 4 4	A31, area 31 (Lc1)	Default	1276.13	1270.2	1274.71	1281.1	AE		0.81 (0.77, 0.85)	0.96 (0.83, 1.00)	-	0.71 (0.59, 0.81)
		PCun R 4 4	A31, area 31 (Lc1)	Default	1254.64	1250.96	1252.74	1266.2	AE	*	0.83 (0.79, 0.86)	0.91 (0.80, 0.99)	-	0.77 (0.66, 0.84)
	PoG, Postcentral gyrus	PoG L 4 1	A1/2/3ulhf, area 1/2/3(upper limb, head and face region)	Somatomotor	1216.87	1215.8	1212.17	1230.11	CE		0.84 (0.80, 0.87)	-	0.98 (0.87, 1.00)	0.79 (0.71, 0.85)
		PoG R 4 1	A1/2/3ulhf, area 1/2/3(upper limb, head and face region)	Somatomotor	1181.69	1176.76	1176.28	1179.57	CE	*	0.87 (0.84, 0.90)	-	1.00 (0.66, 1.00)	0.86 (0.81, 0.90)
		PoG L 4 2	A1/2/3tonIa, area 1/2/3(tongue and larynx region)	Somatomotor	1483.9	1479.82	1481.67	1503.23	AE	*	0.50 (0.40, 0.58)	0.67 (0.40, 0.92)	-	0.33 (0.10, 0.53)
		PoG R 4 2	A1/2/3tonIa, area 1/2/3(tongue and larynx region)	Somatomotor	1515.08	1509.1	1510.21	1511.23	AE	*	0.48 (0.38, 0.57)	0.26 (-1.00, 1.00)	-	0.55 (0.36, 0.69)
		PoG L 4 3	A2, area 2	Dorsal Attention	1254.43	1248.85	1250.73	1265.73	AE	*	0.83 (0.79, 0.87)	0.96 (0.83, 1.00)	-	0.78 (0.67, 0.86)
		PoG R 4 3	A2, area 2	Somatomotor	1267.07	1261.25	1264.93	1271.23	AE		0.83 (0.78, 0.86)	0.86 (0.59, 1.00)	-	0.82 (0.74, 0.88)
		PoG L 4 4	A1/2/3tru, area 1/2/3(trunk region)	Somatomotor	1306.96	1301.52	1302.24	1311.49	AE	*	0.80 (0.75, 0.84)	0.87 (0.68, 1.00)	-	0.75 (0.63, 0.84)
		PoG R 4 4	A1/2/3tru, area 1/2/3(trunk region)	Somatomotor	1328.36	1322.36	1324.68	1324.83	AE		0.79 (0.73, 0.83)	0.69 (-1.00, 1.00)	-	0.82 (0.73, 0.88)
Insular lobe	INS, Insular gyrus	INS L 6 1	G, hypergranular insula	Somatomotor	1516.55	1514.12	1514.17	1537.27	AE	*	0.35 (0.24, 0.45)	0.36 (-0.03, 0.65)	-	0.35 (0.13, 0.53)
		INS R 6 1	G, hypergranular insula	Somatomotor	1537.45	1531.49	1535.13	1543.56	AE		0.31 (0.19, 0.41)	0.23 (-0.24, 0.23)	-	0.36 (0.13, 0.55)
		INS L 6 2	vIa, ventral agranular insula	#N/A	1537.59	1535.56	1533.58	1557.6	CE	*	0.30 (0.18, 0.41)	-	0.41 (0.04, 0.71)	0.23 (0.05, 0.40)
		INS R 6 2	vIa, ventral agranular insula	Frontoparietal	1565.58	1559.58	1563.56	1577.27	AE		0.10 (-0.03, 0.22)	0.06 (-0.38, 0.48)	-	0.12 (-0.12, 0.35)
		INS L 6 3	dIa, dorsal agranular insula	Ventral Attention	1368.33	1366.17	1362.43	1386.79	CE		0.72 (0.65, 0.77)	-	0.82 (0.64, 0.96)	0.66 (0.54, 0.75)
		INS R 6 3	dIa, dorsal agranular insula	Ventral Attention	1390.03	1387.18	1388.3	1403.21	AE	*	0.70 (0.63, 0.75)	0.71 (0.40, 0.89)	-	0.69 (0.55, 0.79)
		INS L 6 4	vId/vIg, ventral dysgranular and granular insula	Ventral Attention	1550.76	1547.44	1546.48	1572.73	CE	*	0.18 (0.06, 0.30)	-	0.42 (0.08, 0.76)	0.01 (-0.18, 0.21)
		INS R 6 4	vId/vIg, ventral dysgranular and granular insula	Ventral Attention	1541.59	1538.87	1541.08	1568.21	AE		0.19 (0.07, 0.31)	0.20 (-0.17, 0.51)	-	0.19 (-0.04, 0.41)
		INS L 6 5	dIg, dorsal granular insula	Somatomotor	1522.88	1518.25	1522.37	1537.08	AE		0.34 (0.23, 0.45)	0.36 (-0.10, 0.67)	-	0.34 (0.12, 0.53)
		INS R 6 5	dIg, dorsal granular insula	Somatomotor	1541.79	1535.79	1539.87	1545.98	AE		0.33 (0.22, 0.43)	-0.03 (-1.00, 0.48)	-	0.48 (0.27, 0.65)
		INS L 6 6	dId, dorsal dysgranular insula	Ventral Attention	1468.71	1463.59	1468.33	1489.04	AE		0.54 (0.45, 0.62)	0.69 (0.40, 1.00)	-	0.45 (0.24, 0.62)
		INS R 6 6	dId, dorsal dysgranular insula	Ventral Attention	1431.07	1425.07	1428.75	1432.4	AE		0.65 (0.58, 0.72)	0.55 (-1.00, 0.84)	-	0.69 (0.55, 0.79)
Limbic lobe	CG, Cingulate gyrus	CG L 7 1	A23d, dorsal area 23	Default	1268.95	1264.3	1265.1	1280.54	AE	*	0.78 (0.73, 0.83)	0.87 (0.70, 1.00)	-	0.74 (0.61, 0.82)
		CG R 7 1	A23d, dorsal area 23	Default	1262.25	1256.56	1261.21	1289.46	AE		0.80 (0.75, 0.84)	0.88 (0.78, 0.95)	-	0.70 (0.57, 0.80)
		CG L 7 2	A24rv, rostroventral area 24	#N/A	1459.6	1453.81	1458.89	1480.54	AE		0.56 (0.47, 0.64)	0.66 (0.40, 0.90)	-	0.48 (0.27, 0.65)
		CG R 7 2	A24rv, rostroventral area 24	#N/A	1489.66	1483.73	1486.89	1492.9	AE		0.48 (0.38, 0.56)	0.89 (0.38, 1.00)	-	0.35 (0.15, 0.53)
		CG L 7 3	A32p, pregenual area 32	Default	1235.49	1230.51	1238.44	1256.3	AE		0.84 (0.80, 0.87)	0.92 (0.82, 1.00)	-	0.76 (0.64, 0.85)
		CG R 7 3	A32p, pregenual area 32	Ventral Attention	1256.1	1251.33	1254.09	1275.63	AE		0.82 (0.78, 0.86)	0.92 (0.82, 1.00)	-	0.73 (0.59, 0.82)
		CG L 7 4	A23v, ventral area 23	Default	1349.34	1348.96	1344.26	1354.99	CE		0.74 (0.69, 0.79)	-	0.67 (-1.00, 1.00)	0.78 (0.70, 0.85)
		CG R 7 4	A23v, ventral area 23	Visual	1312.54	1307.7	1308.79	1316.47	AE	*	0.78 (0.73, 0.83)	0.85 (0.36, 1.00)	-	0.77 (0.66, 0.85)
		CG L 7 5	A24cd, caudodorsal area 24	Ventral Attention	1243.73	1238.32	1242.24	1252.13	AE		0.84 (0.80, 0.87)	1.00 (0.91, 1.00)	-	0.67 (0.55, 0.79)
		CG R 7 5	A24cd, caudodorsal area 24	Ventral Attention	1277.4	1272.17	1273.77	1285.06	AE	*	0.81 (0.77, 0.85)	0.94 (0.81, 1.00)	-	0.72 (0.58, 0.81)
		CG L 7 6	A23c, caudal area 24	Ventral Attention	1304.8	1299.59	1307.72	1336.69	AE		0.76 (0.71, 0.81)	0.83 (0.72, 0.92)	-	0.66 (0.50, 0.78)
		CG R 7 6	A23c, caudal area 24	Ventral Attention	1323.36	1319.66	1324.5	1356.26	AE		0.75 (0.69, 0.80)	0.86 (0.74, 0.95)	-	0.60 (0.43, 0.73)
		CG L 7 7	A32sg, subgenual area 32	Default	1373.63	1367.63	1370.91	1379.63	AE		0.71 (0.64, 0.76)	0.72 (0.36, 0.91)	-	0.70 (0.55, 0.81)
		CG R 7 7	A32sg, subgenual area 32	Default	1267.07	1261.4	1265.62	1282.56	AE		0.81 (0.76, 0.85)	1.00 (0.88, 1.00)	-	0.65 (0.52, 0.77)
Occipital lobe	MVOcC, MedioVentral occipital cortex	MVOcC L 5 1	cLinG, caudal lingual gyrus	Visual	1264.7	1261.16	1260.04	1268.97	CE	*	0.82 (0.78, 0.86)	-	0.77 (0.52, 0.77)	0.84 (0.77, 0.89)
		MVOcC R 5 1	cLinG, caudal lingual gyrus	Visual	1262.35	1259.47	1257.99	1274.28	CE	*	0.82 (0.77, 0.85)	-	0.70 (0.15, 0.70)	0.85 (0.79, 0.90)
		MVOcC L 5 2	rCunG, rostral cuneus gyrus	Visual	1273.19	1268.16	1268.84	1278.44	AE	*	0.82 (0.77, 0.85)	0.87 (0.67, 0.98)	-	0.79 (0.68, 0.86)
		MVOcC R 5 2	rCunG, rostral cuneus gyrus	Visual	1301.31	1297.52	1297.39	1311.28	CE	*	0.79 (0.74, 0.83)	-	0.86 (0.67, 0.98)	0.75 (0.66, 0.82)
		MVOcC L 5 3	cCunG, caudal cuneus gyrus	Visual	1325.23	1320.76	1320.83	1323.49	AE	*	0.77 (0.72, 0.82)	0.64 (-0.22, 1.00)	-	0.81 (0.71, 0.87)
		MVOcC R 5 3	cCunG, caudal cuneus gyrus	Visual	1411.75	1407.27	1406.58	1430.48	CE	*	0.65 (0.58, 0.72)	-	0.62 (0.28, 0.81)	0.67 (0.56, 0.76)
		MVOcC L 5 4	rLinG, rostral lingual gyrus	Visual	1215.37	1209.98	1211.37	1225.96	AE	*	0.85 (0.82, 0.88)	0.88 (0.71, 0.97)	-	0.84 (0.76, 0.90)
		MVOcC R 5 4	rLinG, rostral lingual gyrus	Visual	1205.93	1201.84	1202.42	1208.76	AE	*	0.85 (0.81, 0.88)	0.84 (0.84, 1.00)	-	0.86 (0.78, 0.91)
		MVOcC L 5 5	vmPOS,ventromedial parietooccipital sulcus	Visual	1120.18	1115.49	1114.55	1125.78	CE	*	0.89 (0.86, 0.91)	-	0.99 (0.88, 1.00)	0.87 (0.81, 0.91)
		MVOcC R 5 5	vmPOS,ventromedial parietooccipital sulcus	Visual	1135.57	1130.57	1132.27	1141.8	AE	*	0.89 (0.86, 0.91)	0.96 (0.89, 1.00)	-	0.82 (0.73, 0.88)
	LOcC, Lateral occipital cortex	LOcC L 4 1	mOccG, middle occipital gyrus	Visual	1371.99	1366.28	1370.64	1373.8	AE		0.74 (0.68, 0.79)	0.78 (0.33, 0.95)	-	0.72 (0.59, 0.81)
		LOcC R 4 1	mOccG, middle occipital gyrus	Visual	1361.54	1356.65	1359.49	1364.98	AE		0.74 (0.69, 0.79)	0.82 (0.49, 0.98)	-	0.71 (0.58, 0.80)
		LOcC L 4 2	V5/MT+, area V5/MT+	Dorsal Attention	1317.25	1312.55	1313.63	1330.44	AE	*	0.78 (0.73, 0.83)	0.86 (0.69, 0.97)	-	0.73 (0.60, 0.82)
		LOcC R 4 2	V5/MT+, area V5/MT+	Visual	1336.08	1330.27	1331.15	1337.15	AE	*	0.77 (0.71, 0.81)	0.99 (0.73, 1.00)	-	0.69 (0.56, 0.79)
		LOcC L 4 3	OPC, occipital polar cortex	Visual	1254.36	1249.25	1251.93	1254.28	AE		0.83 (0.78, 0.86)	0.95 (0.78, 1.00)	-	0.76 (0.65, 0.84)
		LOcC R 4 3	OPC, occipital polar cortex	Visual	1199.37	1193.49	1199.58	1209.82	AE		0.85 (0.81, 0.88)	0.94 (0.84, 1.00)	-	0.78 (0.68, 0.86)
		LOcC L 4 4	iOccG, inferior occipital gyrus	Visual	1295.8	1290.71	1291.33	1291.92	AE	*	0.80 (0.75, 0.84)	0.95 (0.95, 1.00)	-	0.77 (0.67, 0.85)
		LOcC R 4 4	iOccG, inferior occipital gyrus	Visual	1249.61	1243.95	1249.29	1281.6	AE		0.82 (0.77, 0.85)	0.91 (0.83, 0.99)	-	0.68 (0.53, 0.79)
		LOcC L 2 1	msOccG, medial superior occipital gyrus	Visual	1296.16	1291.86	1293.13	1320.76	AE	*	0.79 (0.74, 0.83)	0.86 (0.74, 0.95)	-	0.72 (0.60, 0.81)
		LOcC R 2 1	msOccG, medial superior occipital gyrus	Visual	1312.56	1310.16	1306.83	1336.9	CE		0.78 (0.73, 0.83)	-	0.81 (0.64, 0.91)	0.76 (0.67, 0.83)
		LOcC L 2 2	lsOccG, lateral superior occipital gyrus	Visual	1396.66	1390.66	1400.42	1413.61	AE		0.67 (0.60, 0.74)	0.79 (0.60, 0.95)	-	0.56 (0.37, 0.71)
		LOcC R 2 2	lsOccG, lateral superior occipital gyrus	Visual	1411.61	1405.81	1409.55	1424	AE		0.67 (0.59, 0.73)	0.68 (0.31, 0.87)	-	0.67 (0.52, 0.78)

## Sheet: STable8
STable 8. Association between Mental Health/Cognition and ReHo measures
Raw p values are displayed - bold and highlighted associations are significant using the Benjamini-Hochberg procedure with a false discovery rate of .05
Unstandardised coefficients are displayed
					SCAS		SMFQ		SPHERE		Crystalized Composite Score
Lobe	Gyrus	Anatomical	Modified cyto-architectonic	Network (Yeo)	Coefficient	p value	Coefficient	p value	Coefficient	p value	Coefficient	p value
Frontal lobe	SFG, Superior frontal gyrus	SFG L 7 1	A8m, medial area 8	Frontoparietal	2.43486	0.43928	0.249178	0.783077	-0.00669466	0.996167	0.69949	0.522977
		SFG R 7 1	A8m, medial area 8	Ventral Attention	1.60046	0.651064	-0.636899	0.533294	-0.936452	0.552347	-0.512219	0.682004
		SFG L 7 2	A8dl, dorsolateral area 8	Default	2.36625	0.427069	0.296822	0.728777	0.259657	0.844371	0.531845	0.613839
		SFG R 7 2	A8dl, dorsolateral area 8	Frontoparietal	2.92589	0.284413	-0.833975	0.292296	-0.176567	0.884833	-0.182083	0.849593
		SFG L 7 3	A9l, lateral area 9	Default	-0.716466	0.794141	-0.572406	0.464189	-1.25005	0.302606	0.897067	0.360286
		SFG R 7 3	A9l, lateral area 9	Default	1.90758	0.522906	-1.05541	0.217255	-1.4791	0.263568	0.501867	0.636249
		SFG L 7 4	A6dl, dorsolateral area 6	Dorsal Attention	1.43073	0.627852	-0.364355	0.664846	0.192771	0.882362	1.63409	0.120408
		SFG R 7 4	A6dl, dorsolateral area 6	Dorsal Attention	-1.31559	0.653538	-0.994256	0.228056	-1.15498	0.367658	-0.14953	0.88686
		SFG L 7 5	A6m, medial area 6	Somatomotor	4.53154	0.149484	1.77759	0.0465342	2.82115	0.0414232	-0.436849	0.697575
		SFG R 7 5	A6m, medial area 6	Somatomotor	3.38976	0.262246	1.25773	0.142306	2.1821	0.100658	-0.369277	0.732459
		SFG L 7 6	A9m, medial area 9	Default	3.61464	0.22588	0.174555	0.837629	-0.0574091	0.965258	1.2414	0.238561
		SFG R 7 6	A9m, medial area 9	Frontoparietal	3.86063	0.268341	-0.79711	0.422172	-1.76175	0.252786	-0.322855	0.797091
		SFG L 7 7	A10m, medial area 10	Default	-4.80744	0.0832681	-1.21472	0.122446	-3.5324	0.00366324	0.779715	0.42944
		SFG R 7 7	A10m, medial area 10	Default	-0.78378	0.790454	-0.600471	0.469613	-2.17474	0.0919949	-0.158538	0.881521
	MFG, Middle frontal gyrus	MFG L 7 1	A9/46d, dorsal area 9/46	Ventral Attention	0.615774	0.808279	-0.14124	0.846949	-0.52866	0.639765	1.01931	0.255749
		MFG R 7 1	A9/46d, dorsal area 9/46	Frontoparietal	4.68099	0.0909027	0.213355	0.789964	-0.243702	0.843524	0.940214	0.336609
		MFG L 7 2	IFJ, inferior frontal junction	Frontoparietal	-2.14303	0.525776	-1.39999	0.15155	-1.77511	0.237389	1.8832	0.113417
		MFG R 7 2	IFJ, inferior frontal junction	Frontoparietal	1.20055	0.6941	-0.813907	0.34769	-1.99834	0.136937	-0.654235	0.550488
		MFG L 7 3	A46, area 46	Frontoparietal	1.05872	0.657441	0.298644	0.662679	0.867384	0.412482	1.2976	0.126615
		MFG R 7 3	A46, area 46	Frontoparietal	1.68335	0.521603	-0.593071	0.43151	-1.56649	0.179384	1.17832	0.211374
		MFG L 7 4	A9/46v, ventral area 9/46	Frontoparietal	6.58401	0.0365292	1.0098	0.257575	2.05218	0.138073	1.95255	0.0850301
		MFG R 7 4	A9/46v, ventral area 9/46	Frontoparietal	3.43388	0.298926	0.403187	0.668811	0.141507	0.922879	0.732508	0.537208
		MFG L 7 5	A8vl, ventrolateral area 8	Default	0.499921	0.861499	0.0102945	0.990115	-0.521576	0.683833	1.40043	0.165816
		MFG R 7 5	A8vl, ventrolateral area 8	Frontoparietal	3.97941	0.218357	-0.433266	0.638006	-1.18622	0.405687	0.272284	0.814012
		MFG L 7 6	A6vl, ventrolateral area 6	Dorsal Attention	-0.589533	0.844168	-0.617259	0.473278	-0.289093	0.82753	1.271	0.226489
		MFG R 7 6	A6vl, ventrolateral area 6	Dorsal Attention	-0.952395	0.732453	-1.08785	0.166296	-1.51246	0.215463	-0.609449	0.54339
		MFG L 7 7	A10l, lateral area 10	Limbic	-3.89161	0.093991	-0.69687	0.27954	-1.04651	0.299502	0.688838	0.421585
		MFG R 7 7	A10l, lateral area 10	Frontoparietal	-2.17424	0.426613	-1.06998	0.163406	-1.50471	0.208921	1.04914	0.2937
	IFG, Inferior frontal gyrus	IFG L 6 1	A44d, dorsal area 44	Frontoparietal	3.70008	0.175268	0.613915	0.427453	0.290684	0.808433	0.800704	0.408988
		IFG R 6 1	A44d, dorsal area 44	Dorsal Attention	2.64225	0.269021	0.738631	0.274836	0.0296674	0.977481	-0.181273	0.832579
		IFG L 6 2	IFS, inferior frontal sulcus	Frontoparietal	5.46619	0.0539654	0.264425	0.741819	0.703788	0.572397	0.957902	0.347755
		IFG R 6 2	IFS, inferior frontal sulcus	Frontoparietal	5.56661	0.0373228	0.357966	0.637712	-0.361909	0.759124	0.852996	0.374149
		IFG L 6 3	A45c, caudal area 45	Default	-0.874978	0.749718	-0.862405	0.264265	-0.425203	0.723219	2.47816	0.0115642
		IFG R 6 3	A45c, caudal area 45	Default	4.35853	0.126751	0.695212	0.391331	0.295165	0.814259	-0.729592	0.4701
		IFG L 6 4	A45r, rostral area 45	Default	1.30668	0.634179	-1.04637	0.181074	-0.615592	0.612244	3.52418	0.000303757
		IFG R 6 4	A45r, rostral area 45	Frontoparietal	2.50661	0.369649	-0.37226	0.634796	0.266527	0.827277	0.709593	0.482677
		IFG L 6 5	A44op, opercular area 44	Ventral Attention	-1.55104	0.63072	-0.430958	0.634125	-0.538505	0.702589	3.22526	0.00541067
		IFG R 6 5	A44op, opercular area 44	Ventral Attention	1.97284	0.523573	0.0150466	0.986229	-0.882601	0.51482	1.66001	0.132584
		IFG L 6 6	A44v, ventral area 44	Ventral Attention	2.16768	0.43669	0.200064	0.800459	-0.0223918	0.985418	2.63657	0.00710036
		IFG R 6 6	A44v, ventral area 44	Ventral Attention	7.20433	0.0123175	1.29077	0.116614	1.29688	0.307456	0.724919	0.474986
	OrG, Orbital gyrus	OrG L 6 1	A14m, medial area 14	Default	-4.81297	0.0457474	-0.303658	0.650025	-1.57152	0.133103	0.285143	0.746468
		OrG R 6 1	A14m, medial area 14	Default	-2.6594	0.336355	-0.498677	0.518505	-1.33949	0.26625	1.21416	0.229292
		OrG L 6 2	A12/47o, orbital area 12/47	Default	0.836555	0.826356	-0.950226	0.37729	0.00551928	0.99737	3.74458	0.00609705
		OrG R 6 2	A12/47o, orbital area 12/47	Default	5.66933	0.154604	-0.675813	0.547447	1.4185	0.417963	0.75686	0.601255
		OrG L 6 3	A11l, lateral area 11	Limbic	2.70737	0.534706	0.331211	0.790301	0.590284	0.759886	2.3409	0.135898
		OrG R 6 3	A11l, lateral area 11	Frontoparietal	0.44776	0.922561	-1.24789	0.337658	-1.73484	0.391756	1.18969	0.475027
		OrG L 6 4	A11m, medial area 11	Limbic	-0.369184	0.890315	0.567948	0.446283	0.545353	0.639814	-0.679635	0.489284
		OrG R 6 4	A11m, medial area 11	Limbic	-2.98147	0.244602	-0.523998	0.459129	-0.751337	0.497783	-0.202746	0.82906
		OrG L 6 5	A13, area 13	Limbic	3.40931	0.505994	1.18431	0.40848	2.28841	0.305086	-0.0410334	0.982344
		OrG R 6 5	A13, area 13	Limbic	5.31886	0.304553	0.393285	0.787288	2.03115	0.370372	-0.728231	0.695638
		OrG L 6 6	A12/47l, lateral area 12/47	Default	-1.99642	0.614824	-1.85909	0.0934984	-0.43585	0.801263	3.84666	0.00709883
		OrG R 6 6	A12/47l, lateral area 12/47	Default	-1.99089	0.573132	-1.94806	0.0484114	-1.56343	0.311246	1.41331	0.275628
	PrG, Precentral gyrus	PrG L 6 1	A4hf, area 4(head and face region)	Somatomotor	0.803092	0.789595	0.967728	0.263649	1.74861	0.189898	0.356655	0.736034
		PrG R 6 1	A4hf, area 4(head and face region)	Somatomotor	3.33786	0.173247	1.28985	0.0619349	1.48641	0.166228	0.0965376	0.912107
		PrG L 6 2	A6cdl, caudal dorsolateral area 6	Dorsal Attention	5.0785	0.0849795	0.874469	0.301314	1.24961	0.338866	1.02907	0.324631
		PrG R 6 2	A6cdl, caudal dorsolateral area 6	Dorsal Attention	7.41664	0.026873	0.753701	0.427361	1.36648	0.353569	-0.886807	0.461902
		PrG L 6 3	A4ul, area 4(upper limb region)	Somatomotor	-0.909222	0.694782	-0.560761	0.391599	-1.07271	0.291562	-0.185324	0.825249
		PrG R 6 3	A4ul, area 4(upper limb region)	Somatomotor	1.1011	0.641092	-0.462984	0.48854	-0.436727	0.6737	-0.70564	0.406335
		PrG L 6 4	A4t, area 4(trunk region)	Somatomotor	0.614861	0.780086	-0.801277	0.202449	-0.238094	0.806606	0.761613	0.331359
		PrG R 6 4	A4t, area 4(trunk region)	Somatomotor	-2.18354	0.321016	-1.35254	0.0284599	-1.48793	0.121363	-0.552901	0.483733
		PrG L 6 5	A4tl, area 4(tongue and larynx region)	Ventral Attention	4.82653	0.122761	2.17905	0.0151341	3.58853	0.00956637	2.70929	0.0139327
		PrG R 6 5	A4tl, area 4(tongue and larynx region)	Ventral Attention	7.46016	0.00780257	2.06527	0.00955876	2.75054	0.0259036	2.0207	0.0416559
		PrG L 6 6	A6cvl, caudal ventrolateral area 6	Dorsal Attention	5.09154	0.123399	1.22319	0.200512	1.62331	0.270132	2.05393	0.0774928
		PrG R 6 6	A6cvl, caudal ventrolateral area 6	Dorsal Attention	5.41771	0.09828	0.131039	0.887529	-0.219491	0.878671	0.458101	0.69572
	PCL, Paracentral lobule	PCL L 2 1	A1/2/3ll, area 1/2/3 (lower limb region)	Ventral Attention	-2.25996	0.396706	-0.170799	0.821233	-0.707966	0.545699	-0.865955	0.361549
		PCL R 2 1	A1/2/3ll, area 1/2/3 (lower limb region)	Somatomotor	-3.34825	0.327019	0.330459	0.727895	-0.212743	0.885959	-1.34028	0.27942
		PCL L 2 2	A4ll, area 4, (lower limb region)	Somatomotor	0.157353	0.946172	-0.0639792	0.922637	-0.449314	0.660583	-0.796522	0.341801
		PCL R 2 2	A4ll, area 4, (lower limb region)	Somatomotor	-0.228374	0.9277	-0.271056	0.703461	-0.485542	0.660574	-2.129	0.0181891
Temporal lobe	STG, Superior temporal gyrus	STG L 6 1	A38m, medial area 38	Limbic	8.68657	0.16243	3.96246	0.0258685	5.63635	0.0402122	1.49923	0.497003
		STG R 6 1	A38m, medial area 38	Limbic	14.758	0.0130589	3.65905	0.0321557	4.5444	0.0845484	-1.28464	0.540029
		STG L 6 2	A41/42, area 41/42	Somatomotor	2.43793	0.389722	0.727677	0.370625	1.41751	0.258569	1.27531	0.200526
		STG R 6 2	A41/42, area 41/42	Somatomotor	2.82828	0.228727	1.13985	0.0921116	1.35103	0.196143	0.068374	0.93442
		STG L 6 3	TE1.0 and TE1.2	Somatomotor	3.70186	0.270789	1.1244	0.248814	2.72906	0.0689124	1.81844	0.124563
		STG R 6 3	TE1.0 and TE1.2	Somatomotor	7.2828	0.0291247	1.51207	0.119535	2.61764	0.0801218	0.512146	0.664758
		STG L 6 4	A22c, caudal area 22	Somatomotor	3.05139	0.312493	0.475127	0.573842	2.45456	0.0621779	0.332115	0.761742
		STG R 6 4	A22c, caudal area 22	Somatomotor	2.13162	0.378355	1.0103	0.13376	1.12327	0.285791	-0.401086	0.645109
		STG L 6 5	A38l, lateral area 38	Limbic	2.08093	0.611421	0.432172	0.710056	0.885712	0.62355	-0.508705	0.729133
		STG R 6 5	A38l, lateral area 38	Limbic	4.31341	0.290365	-0.0407552	0.972037	0.227142	0.899665	-1.79147	0.218397
		STG L 6 6	A22r, rostral area 22	Default	-2.16302	0.498633	-0.653684	0.467901	-0.796183	0.569848	-0.366185	0.751281
		STG R 6 6	A22r, rostral area 22	Default	-1.48239	0.591877	-0.497547	0.522686	-0.315354	0.794489	-0.980707	0.32364
	MTG, Middle temporal gyrus	MTG L 4 1	A21c, caudal area 21	Default	-0.278288	0.928749	-0.720755	0.396885	0.0285056	0.983039	1.40261	0.226153
		MTG R 4 1	A21c, caudal area 21	Frontoparietal	1.45291	0.513175	-0.715004	0.240369	-0.602386	0.529915	0.929887	0.264198
		MTG L 4 2	A21r, rostral area 21	Default	-1.30323	0.692037	-0.443288	0.625346	0.105377	0.940962	0.636087	0.599798
		MTG R 4 2	A21r, rostral area 21	Default	-1.5169	0.659284	-0.661069	0.495423	-0.2858	0.849794	-0.384623	0.75775
		MTG L 4 3	A37dl, dorsolateral area 37	Dorsal Attention	3.99085	0.189166	0.507562	0.548055	2.12869	0.106999	-0.924855	0.402136
		MTG R 4 3	A37dl, dorsolateral area 37	Dorsal Attention	5.09073	0.0522465	0.86916	0.230365	1.89727	0.0947624	-0.36741	0.703507
		MTG L 4 4	aSTS, anterior superior temporal sulcus	Default	-2.93925	0.343959	-0.775518	0.365588	0.203901	0.879326	1.3657	0.230005
		MTG R 4 4	aSTS, anterior superior temporal sulcus	Default	-0.0461918	0.987934	-0.806851	0.344971	-0.484657	0.715992	-1.17556	0.291073
	ITG, Inferior temporal gyrus	ITG L 7 1	A20iv, intermediate ventral area 20	Limbic	10.5851	0.00996655	1.29015	0.266609	2.56364	0.156641	-0.241549	0.871546
		ITG R 7 1	A20iv, intermediate ventral area 20	Limbic	12.3511	6.68891e-06	2.31858	0.00317715	3.47703	0.00430247	-1.23808	0.21072
		ITG L 7 2	A37elv, extreme lateroventral area 37	Dorsal Attention	-2.29549	0.340097	-0.81638	0.231156	-0.723942	0.493935	-0.14976	0.861782
		ITG R 7 2	A37elv, extreme lateroventral area 37	Dorsal Attention	-0.784123	0.755477	-0.523283	0.453165	-0.376249	0.729761	-0.584376	0.519028
		ITG L 7 3	A20r, rostral area 20	Limbic	10.3593	0.00128089	2.23569	0.0134177	5.67881	5.12312e-05	0.782379	0.504193
		ITG R 7 3	A20r, rostral area 20	Limbic	3.59545	0.32041	0.587606	0.566211	1.24094	0.434849	-1.71888	0.18219
		ITG L 7 4	A20il, intermediate lateral area 20	Default	1.97022	0.440276	0.223234	0.745584	0.518423	0.633982	0.700269	0.467688
		ITG R 7 4	A20il, intermediate lateral area 20	Limbic	3.63612	0.136821	0.175249	0.793122	0.729333	0.488384	0.69924	0.446484
		ITG L 7 5	A37vl, ventrolateral area 37	Dorsal Attention	-0.964671	0.660238	-0.0567883	0.927602	0.383373	0.69183	0.794754	0.308795
		ITG R 7 5	A37vl, ventrolateral area 37	Dorsal Attention	-0.104324	0.959875	-0.30791	0.595727	0.0612387	0.945964	0.340329	0.648189
		ITG L 7 6	A20cl, caudolateral of area 20	Frontoparietal	1.21327	0.568283	-0.586115	0.314678	-0.82789	0.366705	0.412589	0.601593
		ITG R 7 6	A20cl, caudolateral of area 20	Frontoparietal	2.93919	0.171305	-0.546061	0.351384	-0.24649	0.78964	0.673634	0.401866
		ITG L 7 7	A20cv, caudoventral of area 20	Limbic	2.42512	0.4677	-0.228783	0.802063	-0.785426	0.585033	0.818068	0.512532
		ITG R 7 7	A20cv, caudoventral of area 20	Limbic	5.35733	0.0748171	-0.898231	0.266416	-0.459793	0.720107	-0.486244	0.671339
	FuG, Fusiform gyrus	FuG L 3 1	A20rv, rostroventral area 20	Limbic	18.5664	0.000528003	5.08105	0.000793433	10.4936	7.4479e-06	2.68166	0.165414
		FuG R 3 1	A20rv, rostroventral area 20	Limbic	3.38976	0.262246	1.25773	0.142306	2.1821	0.100658	-0.369277	0.732459
		FuG L 3 2	A37mv, medioventral area 37	Visual	-5.73989	0.0384424	-0.795962	0.31118	-0.566663	0.642502	-1.0764	0.278271
		FuG R 3 2	A37mv, medioventral area 37	Visual	0.197767	0.949767	-0.0221105	0.980021	1.20922	0.379116	-1.81177	0.111157
		FuG L 3 3	A37lv, lateroventral area 37	Dorsal Attention	-1.79892	0.541427	-1.22052	0.139891	-0.643885	0.617008	-0.767977	0.465481
		FuG R 3 3	A37lv, lateroventral area 37	Visual	-2.40468	0.415243	-1.54682	0.0580443	-1.34738	0.291483	-0.945548	0.377935
	PhG, Parahippocampal gyrus	PhG L 6 1	A35/36r, rostral area 35/36	Limbic	9.52123	0.00449547	3.50466	0.000246036	5.06706	0.00059824	2.61045	0.0285553
		PhG R 6 1	A35/36r, rostral area 35/36	Limbic	10.6167	0.000488821	2.28072	0.00915468	3.77461	0.00518186	1.91475	0.0761991
		PhG L 6 2	A35/36c, caudal area 35/36	Limbic	3.73138	0.492677	2.57047	0.0960921	3.54099	0.13965	2.15703	0.268137
		PhG R 6 2	A35/36c, caudal area 35/36	Visual	8.92127	0.0898751	0.449595	0.766252	1.58302	0.497067	2.01426	0.27494
		PhG L 6 3	TL, area TL (lateral PPHC, posterior parahippocampal gyrus)	Visual	4.15978	0.26919	1.77173	0.093154	3.52636	0.0319739	0.60648	0.656718
		PhG R 6 3	TL, area TL (lateral PPHC, posterior parahippocampal gyrus)	Visual	2.46805	0.48885	-0.027371	0.97839	1.81756	0.244497	-0.813289	0.51722
		PhG L 6 4	A28/34, area 28/34 (EC, entorhinal cortex)	Limbic	7.89985	0.145994	4.23059	0.00656174	6.91629	0.00398391	1.98272	0.301223
		PhG R 6 4	A28/34, area 28/34 (EC, entorhinal cortex)	Limbic	11.6978	0.00985214	2.78224	0.0311474	5.58731	0.00514055	1.29651	0.418517
		PhG L 6 5	TI, area TI(temporal agranular insular cortex)	Limbic	9.55085	0.0184329	4.78374	3.72642e-05	5.5078	0.00217366	2.13716	0.13843
		PhG R 6 5	TI, area TI(temporal agranular insular cortex)	Limbic	6.65657	0.0322568	1.92234	0.0301611	2.88347	0.0356382	1.25366	0.260643
		PhG L 6 6	TH, area TH (medial PPHC)	Visual	-1.17646	0.735729	-0.556293	0.571085	2.55089	0.0936644	-1.01824	0.405746
		PhG R 6 6	TH, area TH (medial PPHC)	Visual	2.436	0.524447	0.263295	0.806332	2.56085	0.124696	-3.21829	0.0180995
	pSTS, Posterior superior temporal sulcus	pSTS L 2 1	rpSTS, rostroposterior superior temporal sulcus	Default	-1.65416	0.501179	-0.602312	0.372358	-0.386012	0.71589	0.569605	0.530819
		pSTS R 2 1	rpSTS, rostroposterior superior temporal sulcus	Default	0.299333	0.910369	-0.677134	0.355174	-0.191807	0.867187	-0.468976	0.626353
		pSTS L 2 2	cpSTS, caudoposterior superior temporal sulcus	Ventral Attention	1.65483	0.456016	0.217216	0.724074	0.797881	0.406404	-0.0385036	0.961601
		pSTS R 2 2	cpSTS, caudoposterior superior temporal sulcus	Ventral Attention	0.266725	0.900671	0.476611	0.421296	0.441114	0.634096	-1.06021	0.173354
Parietal lobe	SPL, Superior parietal lobule	SPL L 5 1	A7r, rostral area 7	Dorsal Attention	-4.48181	0.0382008	-1.07964	0.0762768	-1.91627	0.0422883	0.391386	0.613364
		SPL R 5 1	A7r, rostral area 7	Dorsal Attention	-2.40315	0.298749	-0.221223	0.738559	-1.34495	0.18857	0.70736	0.385223
		SPL L 5 2	A7c, caudal area 7	Dorsal Attention	-4.00186	0.133813	-0.266291	0.722536	0.301982	0.795795	-0.642835	0.502732
		SPL R 5 2	A7c, caudal area 7	Dorsal Attention	-1.51613	0.551654	0.414444	0.562491	0.343926	0.757497	0.00664129	0.994218
		SPL L 5 3	A5l, lateral area 5	Dorsal Attention	-4.35565	0.0985612	-1.64607	0.0257638	-1.05881	0.357836	0.04638	0.961382
		SPL R 5 3	A5l, lateral area 5	Dorsal Attention	0.163087	0.95339	-0.468784	0.549402	-0.227786	0.851797	-0.717959	0.477179
		SPL L 5 4	A7pc, postcentral area 7	Somatomotor	-5.39753	0.0247393	-0.741292	0.274253	-1.65751	0.115219	0.0718664	0.93396
		SPL R 5 4	A7pc, postcentral area 7	Somatomotor	-2.17275	0.3543	-0.424292	0.520024	-0.183907	0.857775	-0.321443	0.702739
		SPL L 5 5	A7ip, intraparietal area 7(hIP3)	Dorsal Attention	-2.85163	0.225987	-0.667784	0.315607	-0.148129	0.885876	-1.14717	0.172182
		SPL R 5 5	A7ip, intraparietal area 7(hIP3)	Dorsal Attention	-2.60202	0.258626	-0.168156	0.795145	-0.0462452	0.963301	-1.69265	0.0390131
	IPL, Inferior parietal lobule	IPL L 6 1	A39c, caudal area 39(PGp)	Visual	1.10403	0.721947	0.816672	0.349736	0.758828	0.576474	1.15798	0.297253
		IPL R 6 1	A39c, caudal area 39(PGp)	Visual	2.21302	0.504442	1.22471	0.191136	1.83459	0.20736	-0.100558	0.93265
		IPL L 6 2	A39rd, rostrodorsal area 39(Hip3)	Frontoparietal	-7.84144	0.00826669	-1.08639	0.199033	-1.7891	0.171991	-0.0777647	0.941921
		IPL R 6 2	A39rd, rostrodorsal area 39(Hip3)	Frontoparietal	-0.330816	0.920508	0.339849	0.717586	-0.109158	0.940351	-1.10534	0.352308
		IPL L 6 3	A40rd, rostrodorsal area 40(PFt)	Dorsal Attention	-1.71128	0.630241	0.542541	0.591238	0.0376352	0.980807	0.61742	0.62717
		IPL R 6 3	A40rd, rostrodorsal area 40(PFt)	Dorsal Attention	-0.511233	0.874823	-0.641191	0.477041	-1.03175	0.46366	0.181073	0.877819
		IPL L 6 4	A40c, caudal area 40(PFm)	Default	-2.02982	0.524523	1.44046	0.100445	0.134485	0.922128	1.26838	0.276693
		IPL R 6 4	A40c, caudal area 40(PFm)	Frontoparietal	0.566188	0.860806	1.41967	0.112275	0.580887	0.678329	0.934995	0.42669
		IPL L 6 5	A39rv, rostroventral area 39(PGa)	Dorsal Attention	-0.219218	0.948548	0.556465	0.559585	0.126742	0.931909	0.859077	0.480699
		IPL R 6 5	A39rv, rostroventral area 39(PGa)	Default	2.73127	0.415064	1.31411	0.16007	0.835606	0.566493	-0.327313	0.785864
		IPL L 6 6	A40rv, rostroventral area 40(PFop)	Somatomotor	4.54394	0.162836	1.36702	0.139995	2.32986	0.104087	1.2774	0.267774
		IPL R 6 6	A40rv, rostroventral area 40(PFop)	Somatomotor	6.80229	0.0316545	1.98238	0.026507	3.0435	0.0282465	-1.39434	0.217107
	Pcun, Precuneus	PCun L 4 1	A7m, medial area 7(PEp)	Frontoparietal	-3.29103	0.145862	0.0568916	0.928377	-0.0149864	0.987877	0.608051	0.454493
		PCun R 4 1	A7m, medial area 7(PEp)	Frontoparietal	-2.11247	0.372064	0.283474	0.67185	0.346656	0.738783	0.368222	0.66281
		PCun L 4 2	A5m, medial area 5(PEm)	Somatomotor	-2.72557	0.306543	0.488394	0.520109	-0.506098	0.666882	-1.03799	0.274216
		PCun R 4 2	A5m, medial area 5(PEm)	Dorsal Attention	-3.82654	0.160617	-0.00953384	0.990198	-1.18091	0.324976	-0.893854	0.35305
		PCun L 4 3	dmPOS, dorsomedial parietooccipital sulcus(PEr)	Visual	-3.35413	0.281071	0.268426	0.75972	0.120984	0.929166	2.07284	0.0595602
		PCun R 4 3	dmPOS, dorsomedial parietooccipital sulcus(PEr)	Visual	-4.50762	0.189792	0.200266	0.835928	1.28794	0.391613	1.14605	0.354991
		PCun L 4 4	A31, area 31 (Lc1)	Default	-5.8306	0.02233	0.203708	0.777677	0.045945	0.967308	-1.70383	0.0613275
		PCun R 4 4	A31, area 31 (Lc1)	Default	-5.30197	0.0512359	0.59266	0.443816	0.0275949	0.981669	-2.07589	0.0326025
	PoG, Postcentral gyrus	PoG L 4 1	A1/2/3ulhf, area 1/2/3(upper limb, head and face region)	Somatomotor	0.227932	0.930562	1.03383	0.166589	1.34388	0.245084	0.210407	0.821547
		PoG R 4 1	A1/2/3ulhf, area 1/2/3(upper limb, head and face region)	Somatomotor	3.69856	0.148664	1.14353	0.114557	1.49053	0.184816	-0.613845	0.503631
		PoG L 4 2	A1/2/3tonIa, area 1/2/3(tongue and larynx region)	Somatomotor	3.65398	0.201614	1.28747	0.113628	2.65341	0.0351376	1.99949	0.0485589
		PoG R 4 2	A1/2/3tonIa, area 1/2/3(tongue and larynx region)	Somatomotor	4.42212	0.0871613	1.66831	0.0202579	2.69703	0.0162078	1.24071	0.1821
		PoG L 4 3	A2, area 2	Dorsal Attention	-3.08629	0.238258	0.24385	0.744576	-0.11471	0.920949	-0.11793	0.898516
		PoG R 4 3	A2, area 2	Somatomotor	3.08542	0.289916	0.967983	0.241292	0.715087	0.576383	-1.07481	0.299369
		PoG L 4 4	A1/2/3tru, area 1/2/3(trunk region)	Somatomotor	-3.06335	0.187126	-1.21538	0.0636974	-2.19486	0.0312523	-0.375193	0.657254
		PoG R 4 4	A1/2/3tru, area 1/2/3(trunk region)	Somatomotor	-2.23669	0.305639	-0.854898	0.167411	-1.242	0.195526	-0.164226	0.833644
Insular lobe	INS, Insular gyrus	INS L 6 1	G, hypergranular insula	Somatomotor	-0.642561	0.858047	0.0744362	0.942149	0.892566	0.574063	0.654596	0.608687
		INS R 6 1	G, hypergranular insula	Somatomotor	6.24841	0.0931435	1.71508	0.105335	2.69359	0.100722	0.733078	0.579851
		INS L 6 2	vIa, ventral agranular insula	#N/A	-1.54274	0.673815	-0.404933	0.696711	0.0648899	0.967919	2.46671	0.0607252
		INS R 6 2	vIa, ventral agranular insula	Frontoparietal	1.70503	0.658878	-1.49864	0.171918	-2.04989	0.228153	0.19772	0.885908
		INS L 6 3	dIa, dorsal agranular insula	Ventral Attention	-0.365145	0.908494	0.064161	0.943316	0.286712	0.837748	3.21409	0.00452227
		INS R 6 3	dIa, dorsal agranular insula	Ventral Attention	0.83378	0.765559	-0.232036	0.771283	-0.678515	0.582617	0.84109	0.394934
		INS L 6 4	vId/vIg, ventral dysgranular and granular insula	Ventral Attention	-1.64091	0.727229	1.73173	0.194352	1.92936	0.351829	1.09144	0.517366
		INS R 6 4	vId/vIg, ventral dysgranular and granular insula	Ventral Attention	7.04537	0.127246	1.68691	0.206816	3.26148	0.113153	0.961224	0.554608
		INS L 6 5	dIg, dorsal granular insula	Somatomotor	2.75517	0.447802	1.79263	0.0858681	3.28563	0.0410612	0.887441	0.487826
		INS R 6 5	dIg, dorsal granular insula	Somatomotor	4.67455	0.174572	1.98172	0.0429412	2.69718	0.0749001	0.10424	0.931824
		INS L 6 6	dId, dorsal dysgranular insula	Ventral Attention	5.85601	0.0662264	2.30868	0.0106887	3.53555	0.011641	2.16107	0.0560095
		INS R 6 6	dId, dorsal dysgranular insula	Ventral Attention	4.5951	0.147946	1.5341	0.0932158	1.89469	0.178079	1.50768	0.173433
Limbic lobe	CG, Cingulate gyrus	CG L 7 1	A23d, dorsal area 23	Default	-6.72451	0.00562356	-0.623781	0.361955	-1.69051	0.112314	0.195165	0.823827
		CG R 7 1	A23d, dorsal area 23	Default	-4.54289	0.0894695	0.420703	0.576365	-0.533007	0.649315	-0.444377	0.64514
		CG L 7 2	A24rv, rostroventral area 24	#N/A	-1.05481	0.825925	-0.24527	0.855686	-0.679643	0.746372	-1.69948	0.329915
		CG R 7 2	A24rv, rostroventral area 24	#N/A	4.05816	0.433847	0.885598	0.549499	1.28702	0.573996	-2.41077	0.192475
		CG L 7 3	A32p, pregenual area 32	Default	1.18353	0.640354	0.0606032	0.933401	0.0828161	0.941175	1.44117	0.10937
		CG R 7 3	A32p, pregenual area 32	Ventral Attention	0.114357	0.959917	0.0587584	0.927626	-0.0799368	0.936505	0.693515	0.396646
		CG L 7 4	A23v, ventral area 23	Default	-5.29356	0.0575181	-0.512259	0.5262	-1.10224	0.375473	-0.0480799	0.960808
		CG R 7 4	A23v, ventral area 23	Visual	-4.4873	0.163552	-0.622979	0.499724	0.174019	0.902922	-0.0431904	0.96981
		CG L 7 5	A24cd, caudodorsal area 24	Ventral Attention	2.50098	0.274242	0.816038	0.212264	1.15081	0.255798	0.0612446	0.940008
		CG R 7 5	A24cd, caudodorsal area 24	Ventral Attention	2.60458	0.244586	0.786482	0.223182	1.24964	0.209474	0.0838391	0.915573
		CG L 7 6	A23c, caudal area 24	Ventral Attention	-5.84496	0.119752	0.692005	0.514826	-0.0374177	0.981947	-0.1254	0.926633
		CG R 7 6	A23c, caudal area 24	Ventral Attention	-2.56737	0.506112	1.3982	0.196564	0.875061	0.605006	-1.01291	0.47297
		CG L 7 7	A32sg, subgenual area 32	Default	0.459305	0.865881	0.38224	0.618208	0.0250632	0.983224	0.847342	0.385494
		CG R 7 7	A32sg, subgenual area 32	Default	0.196105	0.937754	-0.352572	0.620085	-0.78928	0.475074	1.09683	0.228136
Occipital lobe	MVOcC, MedioVentral occipital cortex	MVOcC L 5 1	cLinG, caudal lingual gyrus	Visual	-2.87064	0.0999301	-0.776253	0.116308	-1.25696	0.100741	-0.119402	0.848079
		MVOcC R 5 1	cLinG, caudal lingual gyrus	Visual	-0.0487404	0.974687	-0.422469	0.323222	-0.558553	0.402161	0.21966	0.69111
		MVOcC L 5 2	rCunG, rostral cuneus gyrus	Visual	-2.9359	0.140847	-0.00574235	0.991865	-0.0691692	0.937078	-0.121394	0.866645
		MVOcC R 5 2	rCunG, rostral cuneus gyrus	Visual	-3.10278	0.141782	0.0508433	0.932328	0.458048	0.622251	-0.783322	0.303118
		MVOcC L 5 3	cCunG, caudal cuneus gyrus	Visual	-1.23472	0.433355	0.0529335	0.905247	-0.792334	0.249643	-0.222963	0.690524
		MVOcC R 5 3	cCunG, caudal cuneus gyrus	Visual	1.66876	0.375493	0.859486	0.107001	1.14002	0.168368	-0.753748	0.263925
		MVOcC L 5 4	rLinG, rostral lingual gyrus	Visual	-2.97294	0.238502	-0.615731	0.389784	0.114841	0.917569	-0.542077	0.545993
		MVOcC R 5 4	rLinG, rostral lingual gyrus	Visual	-0.597156	0.824375	-0.138768	0.855507	1.70854	0.147785	-0.782265	0.41736
		MVOcC L 5 5	vmPOS,ventromedial parietooccipital sulcus	Visual	-0.0363861	0.987186	1.00225	0.117657	1.53475	0.123417	-0.0317708	0.968899
		MVOcC R 5 5	vmPOS,ventromedial parietooccipital sulcus	Visual	1.33352	0.586562	1.26862	0.066025	1.90674	0.075881	-0.214818	0.808185
	LOcC, Lateral occipital cortex	LOcC L 4 1	mOccG, middle occipital gyrus	Visual	-2.42987	0.277266	0.0714834	0.910226	-0.349431	0.72211	-0.986026	0.216455
		LOcC R 4 1	mOccG, middle occipital gyrus	Visual	0.685992	0.747153	0.578861	0.333974	0.741819	0.425137	-0.823911	0.278526
		LOcC L 4 2	V5/MT+, area V5/MT+	Dorsal Attention	-3.29693	0.182281	-1.10662	0.115182	-1.5566	0.153002	0.385801	0.663545
		LOcC R 4 2	V5/MT+, area V5/MT+	Visual	-0.903562	0.699869	-1.00305	0.126182	-0.0145004	0.988671	0.184127	0.826463
		LOcC L 4 3	OPC, occipital polar cortex	Visual	0.91166	0.602204	0.164529	0.738028	0.0202596	0.978881	-0.869283	0.168385
		LOcC R 4 3	OPC, occipital polar cortex	Visual	3.7473	0.035392	0.636583	0.201686	1.20217	0.121715	-0.93506	0.147952
		LOcC L 4 4	iOccG, inferior occipital gyrus	Visual	-1.79104	0.334823	-0.485605	0.354691	-0.642511	0.430143	-0.222905	0.737493
		LOcC R 4 4	iOccG, inferior occipital gyrus	Visual	-0.952395	0.732453	-1.08785	0.166296	-1.51246	0.215463	-0.609449	0.54339
		LOcC L 2 1	msOccG, medial superior occipital gyrus	Visual	-1.05145	0.633145	0.648392	0.291191	0.312263	0.745079	0.00333485	0.996691
		LOcC R 2 1	msOccG, medial superior occipital gyrus	Visual	-0.47493	0.828922	0.314813	0.607938	0.511555	0.593633	0.297514	0.7112
		LOcC L 2 2	lsOccG, lateral superior occipital gyrus	Visual	-4.89119	0.0900667	-0.283303	0.724849	-0.409515	0.744449	-0.875606	0.405412
		LOcC R 2 2	lsOccG, lateral superior occipital gyrus	Visual	-2.74348	0.337488	-0.0208767	0.979489	-0.32183	0.798285	-0.723517	0.478635

## Sheet: STable9
STable 9. Association between Mental Health/Cognition and fALFF measures
Raw p values are displayed - bold and highlighted associations are significant using the Benjamini-Hochberg procedure with a false discovery rate of .05
Unstandardised coefficients are displayed
					SCAS		SMFQ		SPHERE		Crystalized Composite Score
Lobe	Gyrus	Anatomical	Modified cyto-architectonic	Network (Yeo)	Coefficient	p value	Coefficient	p value	Coefficient	p value	Coefficient	p value
Frontal lobe	SFG, Superior frontal gyrus	SFG L 7 1	A8m, medial area 8	Frontoparietal	2.529	0.514613	0.885974	0.426272	-0.0588955	0.972673	1.58978	0.244088
		SFG R 7 1	A8m, medial area 8	Ventral Attention	-0.134445	0.973406	-0.302383	0.793658	-0.814537	0.648921	-0.229397	0.873585
		SFG L 7 2	A8dl, dorsolateral area 8	Default	4.96479	0.135541	1.84576	0.0515819	1.43024	0.331747	0.917645	0.443483
		SFG R 7 2	A8dl, dorsolateral area 8	Frontoparietal	6.63343	0.0334649	1.1287	0.208473	1.54757	0.264966	0.550267	0.620322
		SFG L 7 3	A9l, lateral area 9	Default	4.47339	0.131177	1.04431	0.219125	1.22062	0.354001	1.49302	0.159643
		SFG R 7 3	A9l, lateral area 9	Default	6.06	0.0483624	1.04615	0.239267	1.21651	0.375943	0.505584	0.644077
		SFG L 7 4	A6dl, dorsolateral area 6	Dorsal Attention	2.98337	0.363882	0.899733	0.334575	1.25662	0.385661	1.02942	0.384993
		SFG R 7 4	A6dl, dorsolateral area 6	Dorsal Attention	0.344207	0.911199	0.242233	0.779714	-0.469893	0.727903	0.176865	0.874597
		SFG L 7 5	A6m, medial area 6	Somatomotor	7.06796	0.0841991	2.44212	0.0355521	3.35332	0.0627859	-1.70585	0.246208
		SFG R 7 5	A6m, medial area 6	Somatomotor	4.17002	0.251899	0.806087	0.438485	1.51933	0.345324	-1.20717	0.353276
		SFG L 7 6	A9m, medial area 9	Default	3.99423	0.295485	0.437242	0.688187	0.366202	0.828206	2.83036	0.036518
		SFG R 7 6	A9m, medial area 9	Frontoparietal	4.31279	0.317596	0.444615	0.718781	-0.78818	0.680378	1.75224	0.255231
		SFG L 7 7	A10m, medial area 10	Default	2.72861	0.424868	0.877777	0.3713	1.07441	0.479158	1.70391	0.159531
		SFG R 7 7	A10m, medial area 10	Default	5.26812	0.123592	1.25063	0.201382	1.18419	0.434811	-0.0179408	0.988264
	MFG, Middle frontal gyrus	MFG L 7 1	A9/46d, dorsal area 9/46	Ventral Attention	3.51402	0.225951	1.13652	0.171835	1.2311	0.339535	1.33809	0.197993
		MFG R 7 1	A9/46d, dorsal area 9/46	Frontoparietal	7.05709	0.0273272	1.97903	0.0310709	1.41705	0.319338	1.95279	0.0873396
		MFG L 7 2	IFJ, inferior frontal junction	Frontoparietal	-2.12322	0.571461	0.567623	0.598112	-0.127825	0.938709	2.27114	0.0865124
		MFG R 7 2	IFJ, inferior frontal junction	Frontoparietal	1.83982	0.590932	0.662291	0.493637	-1.40639	0.349492	0.281732	0.819492
		MFG L 7 3	A46, area 46	Frontoparietal	4.57994	0.0601728	1.5033	0.0304495	2.37089	0.027697	1.9227	0.0281282
		MFG R 7 3	A46, area 46	Frontoparietal	5.8638	0.026174	1.079	0.155885	0.836579	0.477417	1.36914	0.149416
		MFG L 7 4	A9/46v, ventral area 9/46	Frontoparietal	7.17956	0.024258	2.53359	0.00474411	3.27436	0.0192599	2.50812	0.030927
		MFG R 7 4	A9/46v, ventral area 9/46	Frontoparietal	8.40053	0.010582	3.01318	0.0013983	2.80763	0.0548664	0.642391	0.584928
		MFG L 7 5	A8vl, ventrolateral area 8	Default	3.1744	0.32075	1.68778	0.0666499	1.49817	0.292513	2.39784	0.0338767
		MFG R 7 5	A8vl, ventrolateral area 8	Frontoparietal	6.54296	0.0613614	2.18573	0.0284476	0.460661	0.76648	1.20986	0.33714
		MFG L 7 6	A6vl, ventrolateral area 6	Dorsal Attention	0.652038	0.848137	0.757059	0.433934	0.937588	0.531816	1.03642	0.391447
		MFG R 7 6	A6vl, ventrolateral area 6	Dorsal Attention	1.30011	0.688473	0.386807	0.670799	-0.260198	0.854475	-0.258122	0.8262
		MFG L 7 7	A10l, lateral area 10	Limbic	1.58234	0.469587	1.22763	0.0445029	1.56673	0.100372	0.368752	0.64069
		MFG R 7 7	A10l, lateral area 10	Frontoparietal	4.59705	0.0486272	1.21717	0.0686916	1.41192	0.172104	0.34084	0.680574
	IFG, Inferior frontal gyrus	IFG L 6 1	A44d, dorsal area 44	Frontoparietal	0.822428	0.820184	1.13476	0.263536	0.968908	0.539021	0.863889	0.503499
		IFG R 6 1	A44d, dorsal area 44	Dorsal Attention	2.57131	0.411555	1.4534	0.0963696	-0.205962	0.88006	-0.280476	0.804688
		IFG L 6 2	IFS, inferior frontal sulcus	Frontoparietal	6.28964	0.0431044	1.87064	0.032251	2.53163	0.0630465	0.838931	0.459161
		IFG R 6 2	IFS, inferior frontal sulcus	Frontoparietal	6.28069	0.0388554	1.25905	0.145037	0.616187	0.646066	0.0730391	0.946703
		IFG L 6 3	A45c, caudal area 45	Default	4.2214	0.250567	0.837453	0.424268	2.23291	0.167418	2.48689	0.0554266
		IFG R 6 3	A45c, caudal area 45	Default	7.14675	0.0410313	1.60278	0.106468	1.35273	0.378634	-1.36825	0.268511
		IFG L 6 4	A45r, rostral area 45	Default	8.25321	0.0138472	1.073	0.261974	2.42604	0.101955	2.78224	0.0210038
		IFG R 6 4	A45r, rostral area 45	Frontoparietal	8.86386	0.00543227	1.41045	0.119875	1.38993	0.323315	0.175308	0.877977
		IFG L 6 5	A44op, opercular area 44	Ventral Attention	-2.61887	0.549322	-0.920743	0.453485	-0.667797	0.727236	3.77018	0.0163891
		IFG R 6 5	A44op, opercular area 44	Ventral Attention	2.03102	0.605114	-0.980948	0.371159	-1.42739	0.404464	1.59236	0.258444
		IFG L 6 6	A44v, ventral area 44	Ventral Attention	3.49163	0.352289	-0.46138	0.665636	1.26953	0.442073	1.49259	0.258547
		IFG R 6 6	A44v, ventral area 44	Ventral Attention	6.94031	0.0462975	0.680748	0.491917	0.588828	0.700915	0.575516	0.639515
	OrG, Orbital gyrus	OrG L 6 1	A14m, medial area 14	Default	-0.854366	0.785484	0.946309	0.286262	0.707348	0.607968	0.859778	0.445923
		OrG R 6 1	A14m, medial area 14	Default	1.05288	0.77068	0.470717	0.645881	0.320479	0.840298	0.906222	0.485443
		OrG L 6 2	A12/47o, orbital area 12/47	Default	6.33709	0.177874	1.74836	0.186054	3.86604	0.060402	1.90718	0.264346
		OrG R 6 2	A12/47o, orbital area 12/47	Default	14.9691	0.000346686	2.47259	0.0396407	3.75312	0.0434108	0.200887	0.893355
		OrG L 6 3	A11l, lateral area 11	Limbic	9.7723	0.0192862	3.29488	0.00592142	5.14434	0.00542002	1.6142	0.278974
		OrG R 6 3	A11l, lateral area 11	Frontoparietal	12.7408	0.00464887	3.1167	0.0160199	4.09619	0.0404501	0.534314	0.737535
		OrG L 6 4	A11m, medial area 11	Limbic	5.94396	0.0475758	2.36543	0.00498534	3.30576	0.0118082	-0.546984	0.61394
		OrG R 6 4	A11m, medial area 11	Limbic	4.22029	0.132366	1.55705	0.0472478	2.4012	0.0497588	0.247739	0.806756
		OrG L 6 5	A13, area 13	Limbic	-0.328665	0.946141	-0.910675	0.507824	0.30478	0.886735	-0.869367	0.620949
		OrG R 6 5	A13, area 13	Limbic	2.5929	0.595238	-0.534168	0.699921	0.40325	0.851274	-1.61926	0.354223
		OrG L 6 6	A12/47l, lateral area 12/47	Default	7.57064	0.112411	1.56576	0.247648	3.72569	0.0761026	2.34857	0.169736
		OrG R 6 6	A12/47l, lateral area 12/47	Default	9.82754	0.023767	0.716838	0.562637	1.03126	0.591193	1.33821	0.39369
	PrG, Precentral gyrus	PrG L 6 1	A4hf, area 4(head and face region)	Somatomotor	2.38825	0.486175	1.74146	0.0762722	2.68412	0.0769785	0.556475	0.646133
		PrG R 6 1	A4hf, area 4(head and face region)	Somatomotor	4.36616	0.0977649	1.22563	0.0996271	1.4918	0.196982	0.0376557	0.968199
		PrG L 6 2	A6cdl, caudal dorsolateral area 6	Dorsal Attention	7.25963	0.0317642	2.00152	0.0375533	2.5221	0.0912551	1.24498	0.307233
		PrG R 6 2	A6cdl, caudal dorsolateral area 6	Dorsal Attention	8.89829	0.0148881	1.97752	0.05562	2.34764	0.144044	-0.227658	0.863754
		PrG L 6 3	A4ul, area 4(upper limb region)	Somatomotor	1.18487	0.686069	0.566086	0.492149	-0.08016	0.950164	0.16757	0.874532
		PrG R 6 3	A4ul, area 4(upper limb region)	Somatomotor	0.823563	0.769431	-0.16453	0.836422	-0.412766	0.738462	-0.503193	0.618626
		PrG L 6 4	A4t, area 4(trunk region)	Somatomotor	2.64704	0.273915	0.217416	0.75158	0.527179	0.620561	0.0319946	0.970652
		PrG R 6 4	A4t, area 4(trunk region)	Somatomotor	0.113816	0.964923	-0.596406	0.410534	-1.06669	0.344734	-0.650205	0.484396
		PrG L 6 5	A4tl, area 4(tongue and larynx region)	Ventral Attention	0.907034	0.79621	0.508106	0.613222	2.66147	0.0860639	0.401618	0.745729
		PrG R 6 5	A4tl, area 4(tongue and larynx region)	Ventral Attention	5.6398	0.0552923	0.97086	0.245145	1.41437	0.273752	0.353701	0.733208
		PrG L 6 6	A6cvl, caudal ventrolateral area 6	Dorsal Attention	4.71303	0.200699	1.87333	0.073768	2.65747	0.101445	1.99878	0.12604
		PrG R 6 6	A6cvl, caudal ventrolateral area 6	Dorsal Attention	7.0641	0.0461291	0.676379	0.495585	0.260461	0.866097	0.790325	0.535516
	PCL, Paracentral lobule	PCL L 2 1	A1/2/3ll, area 1/2/3 (lower limb region)	Ventral Attention	-2.17305	0.519046	-0.61273	0.515548	-1.25351	0.392862	-0.758166	0.532334
		PCL R 2 1	A1/2/3ll, area 1/2/3 (lower limb region)	Somatomotor	-5.40147	0.196237	0.223779	0.847836	-0.660961	0.716348	-0.914509	0.545353
		PCL L 2 2	A4ll, area 4, (lower limb region)	Somatomotor	1.1305	0.729482	0.232458	0.801712	-0.91897	0.522322	-1.21343	0.300655
		PCL R 2 2	A4ll, area 4, (lower limb region)	Somatomotor	1.1304	0.746185	-0.244886	0.804379	-1.06511	0.487815	-2.41629	0.0538057
Temporal lobe	STG, Superior temporal gyrus	STG L 6 1	A38m, medial area 38	Limbic	15.8319	0.0503223	5.23803	0.0250628	6.31139	0.0800339	-1.56374	0.584574
		STG R 6 1	A38m, medial area 38	Limbic	17.142	0.031152	1.90746	0.405582	1.70716	0.629423	-4.09425	0.143723
		STG L 6 2	A41/42, area 41/42	Somatomotor	1.41244	0.693671	-0.0144519	0.988704	0.544765	0.730727	-0.201106	0.875229
		STG R 6 2	A41/42, area 41/42	Somatomotor	2.12278	0.48923	0.195661	0.825594	0.347458	0.799651	-0.000246859	0.999818
		STG L 6 3	TE1.0 and TE1.2	Somatomotor	0.779566	0.843824	-0.771243	0.496137	0.359406	0.837432	-0.40212	0.774201
		STG R 6 3	TE1.0 and TE1.2	Somatomotor	1.68517	0.631238	-0.795712	0.42996	-0.247316	0.873733	-1.13965	0.356877
		STG L 6 4	A22c, caudal area 22	Somatomotor	2.55362	0.489313	-0.112814	0.912666	2.56315	0.11076	-1.53996	0.257675
		STG R 6 4	A22c, caudal area 22	Somatomotor	1.52339	0.559809	0.336607	0.646334	0.546876	0.632057	-0.710531	0.448831
		STG L 6 5	A38l, lateral area 38	Limbic	-0.946531	0.805782	-1.13884	0.300695	-0.481669	0.777602	-1.70526	0.214517
		STG R 6 5	A38l, lateral area 38	Limbic	3.85817	0.381801	-0.786059	0.531877	-0.598318	0.758855	-3.28955	0.036098
		STG L 6 6	A22r, rostral area 22	Default	1.95331	0.659142	-0.228468	0.853377	0.795376	0.680174	-2.05023	0.202956
		STG R 6 6	A22r, rostral area 22	Default	0.997364	0.776976	-0.554345	0.576503	0.0920426	0.952425	-1.84824	0.142275
	MTG, Middle temporal gyrus	MTG L 4 1	A21c, caudal area 21	Default	3.62948	0.378332	0.100238	0.928861	1.43321	0.418195	1.18884	0.441503
		MTG R 4 1	A21c, caudal area 21	Frontoparietal	5.49038	0.0536719	-0.356632	0.647599	-0.0569498	0.963043	0.882966	0.408342
		MTG L 4 2	A21r, rostral area 21	Default	12.8962	0.0121122	3.81928	0.00806865	7.54689	0.000765807	-0.905476	0.624904
		MTG R 4 2	A21r, rostral area 21	Default	14.567	0.005346	3.08981	0.0365453	4.9921	0.0298094	0.453589	0.809721
		MTG L 4 3	A37dl, dorsolateral area 37	Dorsal Attention	2.90158	0.376823	0.754767	0.403177	1.84235	0.193004	-0.15174	0.900564
		MTG R 4 3	A37dl, dorsolateral area 37	Dorsal Attention	1.72049	0.580596	0.287774	0.736873	0.499842	0.71007	-0.0214239	0.985154
		MTG L 4 4	aSTS, anterior superior temporal sulcus	Default	1.67685	0.677245	0.465802	0.674011	2.31819	0.182306	1.39902	0.348452
		MTG R 4 4	aSTS, anterior superior temporal sulcus	Default	5.15759	0.181434	-0.113747	0.915792	0.952838	0.570822	-1.72485	0.22139
	ITG, Inferior temporal gyrus	ITG L 7 1	A20iv, intermediate ventral area 20	Limbic	12.6045	0.0114013	2.49494	0.0756088	3.91809	0.0734125	-0.257381	0.886375
		ITG R 7 1	A20iv, intermediate ventral area 20	Limbic	14.3415	9.14437e-06	2.69958	0.00362665	4.13374	0.00401317	-0.98615	0.394811
		ITG L 7 2	A37elv, extreme lateroventral area 37	Dorsal Attention	0.324084	0.917989	-0.715936	0.420404	-0.743312	0.590369	1.29902	0.250428
		ITG R 7 2	A37elv, extreme lateroventral area 37	Dorsal Attention	0.570574	0.808413	-0.540083	0.416806	-0.814785	0.430125	0.643286	0.443887
		ITG L 7 3	A20r, rostral area 20	Limbic	16.0688	1.47875e-05	4.04663	0.00013225	7.94783	1.14177e-06	-0.091066	0.945471
		ITG R 7 3	A20r, rostral area 20	Limbic	11.0299	0.00687909	3.15007	0.00714075	4.58687	0.0111592	-1.25914	0.381156
		ITG L 7 4	A20il, intermediate lateral area 20	Default	8.04659	0.0132907	1.45072	0.101457	2.90924	0.0374968	0.415732	0.734591
		ITG R 7 4	A20il, intermediate lateral area 20	Limbic	10.1543	0.000514542	1.48478	0.0654498	2.26781	0.0735833	1.25089	0.254053
		ITG L 7 5	A37vl, ventrolateral area 37	Dorsal Attention	0.458507	0.869448	1.00055	0.203856	1.44982	0.235776	2.49462	0.0127828
		ITG R 7 5	A37vl, ventrolateral area 37	Dorsal Attention	1.06795	0.664587	-0.372953	0.590031	-0.11602	0.914206	0.476093	0.590831
		ITG L 7 6	A20cl, caudolateral of area 20	Frontoparietal	1.00932	0.72893	-1.027	0.192261	-1.16976	0.347808	0.466462	0.671477
		ITG R 7 6	A20cl, caudolateral of area 20	Frontoparietal	4.05314	0.139224	-0.550799	0.460476	-0.622716	0.596617	0.629225	0.53889
		ITG L 7 7	A20cv, caudoventral of area 20	Limbic	3.64189	0.404534	0.164902	0.889957	0.217433	0.907962	1.707	0.298191
		ITG R 7 7	A20cv, caudoventral of area 20	Limbic	7.27837	0.0650889	-0.672672	0.527004	-0.174388	0.917582	1.15606	0.440885
	FuG, Fusiform gyrus	FuG L 3 1	A20rv, rostroventral area 20	Limbic	23.8825	0.00021587	6.78025	0.000239326	13.0276	4.65087e-06	0.76637	0.738733
		FuG R 3 1	A20rv, rostroventral area 20	Limbic	4.17002	0.251899	0.806087	0.438485	1.51933	0.345324	-1.20717	0.353276
		FuG L 3 2	A37mv, medioventral area 37	Visual	-2.135	0.483699	-1.30296	0.131145	-1.50311	0.262327	-0.202649	0.852838
		FuG R 3 2	A37mv, medioventral area 37	Visual	1.1367	0.746792	-0.662195	0.498054	0.618351	0.685666	-1.53015	0.232841
		FuG L 3 3	A37lv, lateroventral area 37	Dorsal Attention	2.68349	0.499036	-0.716845	0.516804	0.212392	0.902126	-0.71125	0.620679
		FuG R 3 3	A37lv, lateroventral area 37	Visual	1.11448	0.771558	-1.7526	0.0992349	-1.10057	0.508443	-0.959888	0.492818
	PhG, Parahippocampal gyrus	PhG L 6 1	A35/36r, rostral area 35/36	Limbic	10.2198	0.0326046	4.05426	0.00333427	6.35484	0.00283665	0.31333	0.853071
		PhG R 6 1	A35/36r, rostral area 35/36	Limbic	9.91659	0.0214554	2.87229	0.0221268	5.3783	0.00522456	-0.734711	0.626507
		PhG L 6 2	A35/36c, caudal area 35/36	Limbic	-4.24358	0.196242	-1.25515	0.185374	-1.32542	0.364787	-0.841323	0.468995
		PhG R 6 2	A35/36c, caudal area 35/36	Visual	-5.12764	0.155434	-1.92313	0.0633788	-1.77172	0.26851	-0.295982	0.817138
		PhG L 6 3	TL, area TL (lateral PPHC, posterior parahippocampal gyrus)	Visual	8.44404	0.160847	2.12544	0.203305	4.72095	0.070553	-1.59183	0.470635
		PhG R 6 3	TL, area TL (lateral PPHC, posterior parahippocampal gyrus)	Visual	6.26065	0.284237	0.00768757	0.996271	4.0468	0.112139	-1.15074	0.57882
		PhG L 6 4	A28/34, area 28/34 (EC, entorhinal cortex)	Limbic	-3.12345	0.283408	-1.00917	0.230463	-0.851772	0.512127	-0.764311	0.457816
		PhG R 6 4	A28/34, area 28/34 (EC, entorhinal cortex)	Limbic	-3.46368	0.299522	-1.19086	0.217404	-1.4892	0.317429	-1.19203	0.312004
		PhG L 6 5	TI, area TI(temporal agranular insular cortex)	Limbic	2.18338	0.675117	2.3126	0.122788	1.86146	0.421664	-0.734487	0.690824
		PhG R 6 5	TI, area TI(temporal agranular insular cortex)	Limbic	8.73393	0.0546745	1.68405	0.200175	2.46464	0.223338	-1.22056	0.443601
		PhG L 6 6	TH, area TH (medial PPHC)	Visual	-5.83176	0.060709	-2.72961	0.00218787	-1.41929	0.303432	-1.29066	0.238448
		PhG R 6 6	TH, area TH (medial PPHC)	Visual	-4.06423	0.174029	-1.20204	0.160144	-0.625491	0.636242	-1.4475	0.17175
	pSTS, Posterior superior temporal sulcus	pSTS L 2 1	rpSTS, rostroposterior superior temporal sulcus	Default	-0.967413	0.757919	-0.85727	0.320327	-0.595605	0.660013	-1.00071	0.38672
		pSTS R 2 1	rpSTS, rostroposterior superior temporal sulcus	Default	-0.0818774	0.980821	-0.668092	0.480603	-0.447583	0.761989	-0.345287	0.776946
		pSTS L 2 2	cpSTS, caudoposterior superior temporal sulcus	Ventral Attention	0.826415	0.769552	0.156942	0.84077	0.378145	0.756884	-1.0483	0.310383
		pSTS R 2 2	cpSTS, caudoposterior superior temporal sulcus	Ventral Attention	-1.96398	0.462721	-0.451334	0.541473	-0.459976	0.690948	-1.03532	0.286567
Parietal lobe	SPL, Superior parietal lobule	SPL L 5 1	A7r, rostral area 7	Dorsal Attention	-3.9795	0.0694783	-0.789616	0.199463	-1.09022	0.254579	-0.22823	0.772941
		SPL R 5 1	A7r, rostral area 7	Dorsal Attention	-3.29611	0.169972	0.285056	0.674725	-0.645137	0.540757	-0.290007	0.734418
		SPL L 5 2	A7c, caudal area 7	Dorsal Attention	-5.66332	0.0232427	-0.31117	0.659577	-0.645753	0.556347	-1.24682	0.16457
		SPL R 5 2	A7c, caudal area 7	Dorsal Attention	-4.48765	0.0760151	0.0739665	0.917065	-0.868529	0.432665	-0.495935	0.589431
		SPL L 5 3	A5l, lateral area 5	Dorsal Attention	-4.9893	0.0746184	-0.551142	0.482487	-0.628417	0.607622	-0.451537	0.657441
		SPL R 5 3	A5l, lateral area 5	Dorsal Attention	-3.07019	0.272305	-0.0692984	0.92934	-0.962482	0.429011	0.184581	0.854347
		SPL L 5 4	A7pc, postcentral area 7	Somatomotor	-2.85048	0.264692	0.396779	0.581949	-0.101432	0.927838	-0.863473	0.346597
		SPL R 5 4	A7pc, postcentral area 7	Somatomotor	-1.24757	0.638493	0.231281	0.7545	0.173304	0.880692	-0.297632	0.75798
		SPL L 5 5	A7ip, intraparietal area 7(hIP3)	Dorsal Attention	-3.53167	0.135147	-0.176183	0.791391	-0.235057	0.820339	-1.29174	0.125646
		SPL R 5 5	A7ip, intraparietal area 7(hIP3)	Dorsal Attention	-2.41911	0.301063	-0.17305	0.79019	-0.374165	0.712388	-1.29844	0.123745
	IPL, Inferior parietal lobule	IPL L 6 1	A39c, caudal area 39(PGp)	Visual	-1.23384	0.701558	0.409333	0.652923	0.28252	0.841571	1.02443	0.373524
		IPL R 6 1	A39c, caudal area 39(PGp)	Visual	-0.493478	0.884816	0.672488	0.47813	1.342	0.36517	0.835608	0.501211
		IPL L 6 2	A39rd, rostrodorsal area 39(Hip3)	Frontoparietal	-6.53223	0.0192213	-0.195815	0.804647	-1.2248	0.319392	-0.337854	0.738313
		IPL R 6 2	A39rd, rostrodorsal area 39(Hip3)	Frontoparietal	-0.90333	0.76842	0.799073	0.351636	-0.277189	0.836068	-0.598263	0.591565
		IPL L 6 3	A40rd, rostrodorsal area 40(PFt)	Dorsal Attention	-1.37236	0.714368	1.58032	0.134339	0.728149	0.657577	-0.130851	0.92301
		IPL R 6 3	A40rd, rostrodorsal area 40(PFt)	Dorsal Attention	-1.38267	0.697914	0.734151	0.457447	-0.837938	0.587318	0.786298	0.543019
		IPL L 6 4	A40c, caudal area 40(PFm)	Default	-2.15953	0.564846	2.04336	0.0503086	0.673922	0.679809	0.751858	0.580403
		IPL R 6 4	A40c, caudal area 40(PFm)	Frontoparietal	-3.37327	0.359685	1.00235	0.327542	-0.953256	0.552127	0.902576	0.503719
		IPL L 6 5	A39rv, rostroventral area 39(PGa)	Dorsal Attention	-4.17032	0.267858	-0.0163526	0.987801	-0.797226	0.63078	0.400687	0.76649
		IPL R 6 5	A39rv, rostroventral area 39(PGa)	Default	-3.75799	0.321005	0.64079	0.543502	-0.663027	0.687257	-0.762572	0.577661
		IPL L 6 6	A40rv, rostroventral area 40(PFop)	Somatomotor	4.21075	0.27809	0.962335	0.377026	2.10483	0.212762	-0.619841	0.655668
		IPL R 6 6	A40rv, rostroventral area 40(PFop)	Somatomotor	7.77315	0.0386213	2.02583	0.0553289	2.43729	0.137346	-1.865	0.165479
	Pcun, Precuneus	PCun L 4 1	A7m, medial area 7(PEp)	Frontoparietal	-4.98771	0.056455	-0.377699	0.606072	-0.374561	0.742789	0.396708	0.674753
		PCun R 4 1	A7m, medial area 7(PEp)	Frontoparietal	-2.53841	0.319423	0.271852	0.706861	0.0271965	0.980623	-0.0107141	0.990518
		PCun L 4 2	A5m, medial area 5(PEm)	Somatomotor	-5.47379	0.0909039	-0.424358	0.643492	-1.04445	0.462819	-1.77514	0.125531
		PCun R 4 2	A5m, medial area 5(PEm)	Dorsal Attention	-5.31821	0.110872	0.0815661	0.931369	-0.671508	0.647138	-1.29993	0.272282
		PCun L 4 3	dmPOS, dorsomedial parietooccipital sulcus(PEr)	Visual	-4.70967	0.187978	-0.363651	0.716498	-0.0438587	0.977553	1.88591	0.141768
		PCun R 4 3	dmPOS, dorsomedial parietooccipital sulcus(PEr)	Visual	-5.45105	0.176542	-0.0611523	0.957312	1.2978	0.463882	1.51678	0.294713
		PCun L 4 4	A31, area 31 (Lc1)	Default	-8.71812	0.00829142	0.167824	0.85659	0.279032	0.847098	-0.623877	0.601045
		PCun R 4 4	A31, area 31 (Lc1)	Default	-7.51564	0.0273816	0.802639	0.405572	0.145645	0.922609	-0.514381	0.674076
	PoG, Postcentral gyrus	PoG L 4 1	A1/2/3ulhf, area 1/2/3(upper limb, head and face region)	Somatomotor	2.74523	0.405879	1.97242	0.0360012	2.68411	0.0656364	0.676265	0.567168
		PoG R 4 1	A1/2/3ulhf, area 1/2/3(upper limb, head and face region)	Somatomotor	4.25604	0.183183	1.65922	0.0666844	1.85448	0.18695	-0.892006	0.437373
		PoG L 4 2	A1/2/3tonIa, area 1/2/3(tongue and larynx region)	Somatomotor	0.158919	0.958866	-0.227056	0.795991	1.04659	0.441412	0.056346	0.958886
		PoG R 4 2	A1/2/3tonIa, area 1/2/3(tongue and larynx region)	Somatomotor	1.47669	0.57565	0.0174463	0.981275	0.757338	0.511232	0.0479955	0.959098
		PoG L 4 3	A2, area 2	Dorsal Attention	-4.24601	0.143831	0.796089	0.338536	0.424402	0.741543	-0.519074	0.616965
		PoG R 4 3	A2, area 2	Somatomotor	3.21522	0.290984	1.98811	0.0191812	1.32481	0.317063	-0.838388	0.445878
		PoG L 4 4	A1/2/3tru, area 1/2/3(trunk region)	Somatomotor	0.00918327	0.997571	-0.0311351	0.970679	-0.842847	0.522766	-1.13512	0.299374
		PoG R 4 4	A1/2/3tru, area 1/2/3(trunk region)	Somatomotor	-0.431662	0.87649	-0.00352823	0.996391	-0.459718	0.704523	0.012132	0.990263
Insular lobe	INS, Insular gyrus	INS L 6 1	G, hypergranular insula	Somatomotor	-5.66538	0.222241	-2.00638	0.127416	-1.59708	0.434583	-2.32354	0.161552
		INS R 6 1	G, hypergranular insula	Somatomotor	-0.776087	0.847947	-1.87134	0.105047	-0.717764	0.687913	-1.04179	0.468882
		INS L 6 2	vIa, ventral agranular insula	#N/A	-6.32278	0.0586592	-1.00994	0.292711	-1.26358	0.394868	1.10983	0.35096
		INS R 6 2	vIa, ventral agranular insula	Frontoparietal	-2.17695	0.422294	-1.17412	0.129489	-1.54808	0.196682	-0.546118	0.570689
		INS L 6 3	dIa, dorsal agranular insula	Ventral Attention	-4.05353	0.375624	-0.525934	0.684784	-0.260638	0.89682	3.0049	0.0637428
		INS R 6 3	dIa, dorsal agranular insula	Ventral Attention	-3.42461	0.390646	-1.51667	0.179997	-2.27855	0.194041	0.956169	0.499476
		INS L 6 4	vId/vIg, ventral dysgranular and granular insula	Ventral Attention	-6.53852	0.0465132	-0.900574	0.339483	-0.964969	0.508374	-0.526612	0.652695
		INS R 6 4	vId/vIg, ventral dysgranular and granular insula	Ventral Attention	-2.50839	0.420337	-1.48124	0.0969104	-1.06976	0.438766	-0.686185	0.535161
		INS L 6 5	dIg, dorsal granular insula	Somatomotor	-7.79722	0.109921	-1.06795	0.443721	0.25027	0.907756	-1.33977	0.441723
		INS R 6 5	dIg, dorsal granular insula	Somatomotor	-3.22611	0.437106	-1.29899	0.274102	-0.713714	0.697715	-0.836635	0.572473
		INS L 6 6	dId, dorsal dysgranular insula	Ventral Attention	-0.62082	0.896664	0.265675	0.844726	2.84297	0.175308	1.73392	0.303629
		INS R 6 6	dId, dorsal dysgranular insula	Ventral Attention	-0.582084	0.904082	-1.35816	0.323178	-1.03652	0.625997	1.85622	0.276209
Limbic lobe	CG, Cingulate gyrus	CG L 7 1	A23d, dorsal area 23	Default	-9.80099	0.00498338	-0.33927	0.731774	-1.46225	0.341035	1.13734	0.362613
		CG R 7 1	A23d, dorsal area 23	Default	-6.62615	0.0838073	0.958631	0.376584	-0.124094	0.94128	0.895006	0.514508
		CG L 7 2	A24rv, rostroventral area 24	#N/A	-7.0401	0.190493	-2.56528	0.0894988	-1.74906	0.45756	-1.16536	0.550531
		CG R 7 2	A24rv, rostroventral area 24	#N/A	1.48617	0.810786	-1.20077	0.494865	-1.36703	0.61632	-1.8099	0.415192
		CG L 7 3	A32p, pregenual area 32	Default	0.613149	0.873029	-0.382618	0.72766	0.0549263	0.974219	2.34551	0.0863069
		CG R 7 3	A32p, pregenual area 32	Ventral Attention	-2.1056	0.513408	-0.35272	0.700573	-0.640961	0.652075	0.719966	0.533133
		CG L 7 4	A23v, ventral area 23	Default	-8.07054	0.0220494	-1.90144	0.0620318	-1.72848	0.270991	-1.19732	0.333992
		CG R 7 4	A23v, ventral area 23	Visual	-6.72213	0.123525	-1.56845	0.205531	0.839606	0.662077	-1.77485	0.25596
		CG L 7 5	A24cd, caudodorsal area 24	Ventral Attention	0.26787	0.939415	-0.0896544	0.927718	0.441167	0.774355	-1.00756	0.426629
		CG R 7 5	A24cd, caudodorsal area 24	Ventral Attention	0.6115	0.864835	-0.277019	0.786388	0.283173	0.858274	-1.8506	0.150962
		CG L 7 6	A23c, caudal area 24	Ventral Attention	-12.4989	0.0333142	-0.770587	0.641172	-1.70398	0.508015	0.0459819	0.982733
		CG R 7 6	A23c, caudal area 24	Ventral Attention	-7.83608	0.169102	0.403659	0.800253	0.146653	0.953078	-1.19142	0.567282
		CG L 7 7	A32sg, subgenual area 32	Default	-2.73625	0.484248	-0.865272	0.436271	-0.867576	0.614699	1.1543	0.410874
		CG R 7 7	A32sg, subgenual area 32	Default	0.311245	0.93334	-0.261077	0.805507	-0.731327	0.656287	1.2362	0.354796
Occipital lobe	MVOcC, MedioVentral occipital cortex	MVOcC L 5 1	cLinG, caudal lingual gyrus	Visual	-1.9585	0.312642	-1.4344	0.0095333	-2.07401	0.0152399	0.424435	0.535335
		MVOcC R 5 1	cLinG, caudal lingual gyrus	Visual	-0.420627	0.807893	-1.07746	0.0260052	-1.41429	0.0607009	1.00245	0.103642
		MVOcC L 5 2	rCunG, rostral cuneus gyrus	Visual	-2.3845	0.283608	-0.754337	0.223582	-0.628098	0.516258	-0.161468	0.841643
		MVOcC R 5 2	rCunG, rostral cuneus gyrus	Visual	-2.55799	0.284798	-0.393305	0.558022	-0.00389273	0.997029	-0.487443	0.571734
		MVOcC L 5 3	cCunG, caudal cuneus gyrus	Visual	-0.430388	0.811416	-0.331261	0.514053	-1.09503	0.163863	-0.121234	0.848595
		MVOcC R 5 3	cCunG, caudal cuneus gyrus	Visual	1.74246	0.442305	0.223782	0.724871	0.294221	0.766623	-0.0388374	0.962337
		MVOcC L 5 4	rLinG, rostral lingual gyrus	Visual	-4.4775	0.141324	-2.0872	0.015384	-1.5719	0.240593	-0.819344	0.454353
		MVOcC R 5 4	rLinG, rostral lingual gyrus	Visual	-3.45488	0.276656	-1.72932	0.0560291	-0.37792	0.787623	-1.12797	0.319418
		MVOcC L 5 5	vmPOS,ventromedial parietooccipital sulcus	Visual	-1.55173	0.597858	0.298197	0.724115	1.37023	0.293881	-0.181922	0.861729
		MVOcC R 5 5	vmPOS,ventromedial parietooccipital sulcus	Visual	0.225222	0.94428	0.676578	0.459152	1.96581	0.165827	-0.3535	0.760513
	LOcC, Lateral occipital cortex	LOcC L 4 1	mOccG, middle occipital gyrus	Visual	-3.35226	0.160408	-1.09086	0.106219	-1.71191	0.101926	-0.143561	0.866607
		LOcC R 4 1	mOccG, middle occipital gyrus	Visual	-2.17339	0.377883	-0.501988	0.465431	-0.287565	0.788446	-0.655025	0.461965
		LOcC L 4 2	V5/MT+, area V5/MT+	Dorsal Attention	-3.1896	0.258256	-1.85987	0.0190803	-2.22707	0.0714586	1.12877	0.269301
		LOcC R 4 2	V5/MT+, area V5/MT+	Visual	-1.54556	0.588979	-1.38111	0.0811436	-0.335267	0.786626	0.451038	0.664023
		LOcC L 4 3	OPC, occipital polar cortex	Visual	0.492526	0.817429	-0.44367	0.45665	-0.811754	0.382206	-0.466367	0.545567
		LOcC R 4 3	OPC, occipital polar cortex	Visual	1.43888	0.537131	-0.0574242	0.92947	0.163596	0.871645	-0.239004	0.7769
		LOcC L 4 4	iOccG, inferior occipital gyrus	Visual	-2.8207	0.230639	-1.70743	0.00997025	-2.25025	0.0285259	0.0162291	0.984492
		LOcC R 4 4	iOccG, inferior occipital gyrus	Visual	1.30011	0.688473	0.386807	0.670799	-0.260198	0.854475	-0.258122	0.8262
		LOcC L 2 1	msOccG, medial superior occipital gyrus	Visual	0.00762918	0.997599	0.021685	0.975439	-0.102437	0.925872	0.159202	0.862548
		LOcC R 2 1	msOccG, medial superior occipital gyrus	Visual	-3.04117	0.231039	-0.548658	0.440512	-1.04783	0.344161	0.406205	0.657974
		LOcC L 2 2	lsOccG, lateral superior occipital gyrus	Visual	-6.77862	0.0132993	-1.10718	0.153454	-2.40331	0.0454746	-0.32517	0.741468
		LOcC R 2 2	lsOccG, lateral superior occipital gyrus	Visual	-4.30255	0.121204	-0.355921	0.649907	-1.61504	0.184124	0.398024	0.689991

[truncated: 3 more sheets: STable10, STable11, STable12]
